# Supplementary material for: CCCH Zinc finger genes in Barley: genome-wide identification, evolution, expression and haplotype analysis
Source: BMC Plant Biol. 2022 Mar 15;22:117. doi: 10.1186/s12870-022-03500-4 (PMC8922935; doi:10.1186/s12870-022-03500-4)
Supplement: Supplementary file 10 — Additional file 10. [file 12870_2022_3500_MOESM10_ESM.xlsx]

## Sheet: Table_S1
TableS1.Validation of the CCCH domains using the SMART,HMMER and NCBI-CDD online databases.
HvC3Hs	SMART				HMMER_pfam				NCBI-CDD
	name	start	end	e-value	start	end	name	e-value	from	to	e-value	bitscore	name
HvC3H1	ZnF_C3H1	254	281	0.000423547	256	281	zf-CCCH	0.00014	258	281	0.00044612	37.5712	zf-CCCH
	ZnF_C3H1	290	313	66.3391
HvC3H2	ZnF_C3H1	113	142	0.00958377	114	142	zf-CCCH	1.7e-05	117	141	0.000862601	36.0304	zf-CCCH
	ZnF_C3H1	151	174	13.1889
HvC3H3	ZnF_C3H1	13	39	0.00589951	13	39	zf-CCCH	2.5e-07	13	39	6.98532e-05	39.112	zf-CCCH
	ZnF_C3H1	148	174	0.011799	149	174	zf-CCCH	8.4e-05	148	174	0.00707403	33.3717	ZnF_C3H1
HvC3H4	ZnF_C3H1	326	353	5.24944e-09	327	353	zf-CCCH	1.1e-10	324	389	4.01398e-11	63.9179	CTH1
	ZnF_C3H1	364	391	0.000260724
HvC3H5	ZnF_C3H1	251	278	9.7958e-09	252	278	zf-CCCH	1.9e-11	249	326	2.2963e-12	66.9995	CTH1
	ZnF_C3H1	289	316	0.000243264
HvC3H6	ZnF_C3H1	843	870	0.000320989	844	870	zf-CCCH	3.9e-06	1175	1201	7.62787e-08	49.5124	zf-CCCH
	ZnF_C3H1	904	931	2.68771e-06	905	931	zf-CCCH	6.6e-09	908	931	1.65223e-07	48.3568	zf-CCCH
	ZnF_C3H1	1100	1127	0.266981	1101	1127	zf-CCCH	0.00018	1141	1167	5.83163e-06	44.1196	zf-CCCH
	ZnF_C3H1	1140	1167	0.00239594	1141	1167	zf-CCCH	5.8e-06	1322	1347	6.43708e-05	41.038	zf-CCCH
	ZnF_C3H1	1174	1201	6.71928e-07	1175	1201	zf-CCCH	5.1e-09	848	870	7.10034e-05	41.038	zf-CCCH
	ZnF_C3H1	1271	1298	0.00550443	1272	1298	zf-CCCH	0.00034	1272	1298	0.000139701	40.2676	zf-CCCH
	ZnF_C3H1	1320	1347	0.000558874	1322	1347	zf-CCCH	2.6e-06	1389	1414	0.000277637	39.112	zf-CCCH
	ZnF_C3H1	1388	1415	0.0622755					1164	1348	0.000323869	44.6579	CTH1
HvC3H7	ZnF_C3H1	118	149	0.000598986	119	149	zf-CCCH	0.00011	119	149	0.00842278	34.5273	ZnF_C3H1
HvC3H8	ZnF_C3H1	234	258	0.00275222	236	257	zf-CCCH	2.4e-05	238	256	5.84681e-05	40.0898	zf_CCCH_4
HvC3H9	ZnF_C3H1	272	299	0.000299493	273	299	zf-CCCH	4e-05	273	299	3.77466e-05	40.6528	zf-CCCH
	ZnF_C3H1	308	331	18.1142
HvC3H10	ZnF_C3H1	101	127	0.124551	315	339	zf-CCCH	0.00022	-
	ZnF_C3H1	135	161	0.202334	105	126	zf-CCCH_2	0.42
	ZnF_C3H1	178	204	0.00479189	183	202	zf-CCCH_2	2.1
	ZnF_C3H1	207	232	7.19636	288	306	zf-CCCH_2	0.15
	ZnF_C3H1	283	307	0.023598
	ZnF_C3H1	314	339	0.00894198
HvC3H11	ZnF_C3H1	35	62	3.11736	40	60	zf-CCCH_2	0.15	269	295	6.63049e-07	44.9277	ZnF_C3H1
	ZnF_C3H1	94	121	0.101167	96	121	zf-CCCH	0.00023	96	121	0.00136668	35.6452	zf-CCCH
	ZnF_C3H1	269	295	7.42382e-09	270	295	zf-CCCH	1.1e-09
HvC3H12	ZnF_C3H1	22	49	0.00239594	26	47	zf-CCCH_2	4.7	22	146	2.81857e-16	74.8294	zf-CCCH_3
	ZnF_C3H1	54	77	0.00958377
	ZnF_C3H1	102	128	1.34386e-06	57	76	zf-CCCH_2	0.00043	-
					103	128	zf-CCCH	6e-06
HvC3H13	ZnF_C3H1	110	136	3.0408e-05	111	136	zf-CCCH	5.9e-06	111	135	0.000240761	37.9941	ZnF_C3H1
	ZnF_C3H1	145	168	10.4708
HvC3H14	ZnF_C3H1	55	82	5.29434e-05	56	82	zf-CCCH	2.4e-07	56	82	1.69648e-05	40.2676	zf-CCCH
HvC3H15	ZnF_C3H1	61	88	0.000243264	62	88	zf-CCCH	5.1e-07	62	88	3.04825e-05	39.8824	zf-CCCH
	ZnF_C3H1	110	137	0.164346
HvC3H16	ZnF_C3H1	63	88	0.000260724	1	39	zf-U1	2.3e-09	66	88	3.3763e-05	39.112	zf-CCCH
					63	88	zf-CCCH	3.5e-07
HvC3H17	ZnF_C3H1	722	748	0.0110089	-				-
	ZnF_C3H1	750	776	0.0622755
HvC3H18	ZnF_C3H1	51	78	1.62952e-05	52	78	zf-CCCH	1.5e-07	301	327	7.84776e-08	47.9716	zf-CCCH
	ZnF_C3H1	99	126	2.92474e-07	100	126	zf-CCCH	5.5e-10	100	126	3.21069e-07	46.0456	zf-CCCH
	ZnF_C3H1	144	171	0.000279437	145	171	zf-CCCH	6e-08	146	171	2.93394e-06	43.3492	zf-CCCH
	ZnF_C3H1	300	327	1.23495e-05	301	327	zf-CCCH	5.5e-10	52	78	2.99183e-05	40.6528	zf-CCCH
	ZnF_C3H1	346	373	8.60068e-05	347	373	zf-CCCH	6.8e-06	351	372	0.000390847	37.5712	zf-CCCH
HvC3H19	ZnF_C3H1	53	80	3.49296e-05	54	80	zf-CCCH	3.1e-09	148	174	2.34514e-07	46.4308	zf-CCCH
	ZnF_C3H1	102	129	2.0681e-07	103	129	zf-CCCH	1.5e-10	302	328	3.82522e-07	46.0456	zf-CCCH
	ZnF_C3H1	147	174	1.44031e-06	148	174	zf-CCCH	2.1e-10	104	129	5.8267e-07	45.2752	zf-CCCH
	ZnF_C3H1	301	328	3.54646e-06	302	328	zf-CCCH	8.1e-10	54	80	9.68234e-06	41.8084	zf-CCCH
	ZnF_C3H1	347	374	5.84947e-07	348	374	zf-CCCH	1.2e-08	352	374	5.87782e-05	39.8824	zf-CCCH
HvC3H20	ZnF_C3H1	410	435	0.0821731	468	490	zf-CCCH	0.00024	415	433	0.000109328	39.3194	zf_CCCH_4
	ZnF_C3H1	438	464	3.0408e-05
	ZnF_C3H1	466	490	0.00316147
HvC3H21	ZnF_C3H1	125	152	0.0166863	126	152	zf-CCCH	3.8e-08	451	474	2.22559e-06	44.1196	zf-CCCH
	ZnF_C3H1	175	202	2.1831e-06	176	202	zf-CCCH	4.1e-08	393	419	2.73375e-06	43.7344	zf-CCCH
	ZnF_C3H1	248	272	0.00181579	247	272	zf-CCCH	5.1e-05	176	202	9.57868e-06	42.1936	zf-CCCH
	ZnF_C3H1	323	350	6.51809e-05	324	350	zf-CCCH	4.2e-07	126	152	3.49269e-05	40.6528	zf-CCCH
	ZnF_C3H1	392	419	1.65448e-06	393	419	zf-CCCH	8e-09	250	270	6.9594e-05	39.5065	zf-CCCH_4
	ZnF_C3H1	447	474	6.17474e-06	448	474	zf-CCCH	4.4e-10	324	350	0.000124973	39.112	zf-CCCH
HvC3H22	ZnF_C3H1	309	336	6.12237e-10	310	336	zf-CCCH	1.6e-12	307	372	2.53503e-12	67.3847	CTH1
	ZnF_C3H1	347	374	1.15225e-05
HvC3H23	ZnF_C3H1	13	39	0.00513582	13	39	zf-CCCH	1e-07	13	39	5.10278e-05	39.4972	zf-CCCH
	ZnF_C3H1	148	174	0.00958377	149	174	zf-CCCH	6.6e-05
HvC3H24	ZnF_C3H1	90	116	0.000130362	-				-
	ZnF_C3H1	163	200	4.94587
HvC3H25	ZnF_C3H1	73	100	5.67433e-05	74	100	zf-CCCH	3.3e-08	373	399	1.81963e-07	46.816	zf-CCCH
	ZnF_C3H1	118	145	4.3662e-06	120	145	zf-CCCH	8.2e-10	120	145	2.56277e-07	46.4308	zf-CCCH
	ZnF_C3H1	164	191	1.32358e-05	165	191	zf-CCCH	6.2e-10	165	191	1.08029e-06	44.5048	zf-CCCH
	ZnF_C3H1	326	353	0.00589951	327	353	zf-CCCH	4e-07	74	100	1.32574e-05	41.4232	zf-CCCH
	ZnF_C3H1	372	399	2.37562e-07	373	399	zf-CCCH	1.4e-10	327	353	5.88205e-05	39.8824	zf-CCCH
HvC3H26	ZnF_C3H1	295	321	9.35916e-06	297	321	zf-CCCH	0.00012	296	320	2.70268e-06	44.1573	ZnF_C3H1
	ZnF_C3H1	330	353	57.4293
HvC3H27	ZnF_C3H1	125	149	6.61792e-06	127	149	zf-CCCH	1.6e-06	121	152	2.86482e-07	49.1347	Torus
HvC3H28	ZnF_C3H1	228	254	1.67982e-07	229	254	zf-CCCH	3.2e-08	230	292	2.62727e-08	54.2879	CTH1
	ZnF_C3H1	265	292	0.000395183
HvC3H29	ZnF_C3H1	184	211	9.64803e-08	185	211	zf-CCCH	4.3e-10	177	321	1.00737e-41	145.603	COG5152
					259	306	zf-C3HC4_3	1.8e-08	-
					262	299	zf-C3HC4	3.5e-05
HvC3H30	-				665	691	zf-CCCH	9.2e-06	670	690	0.0013352	36.4156	zf-CCCH
HvC3H31	ZnF_C3H1	217	244	0.000847094	-				-
	ZnF_C3H1	253	276	74.4523
HvC3H32	ZnF_C3H1	94	121	0.054214	96	121	zf-CCCH	3.7e-07	218	243	4.17937e-05	40.6905	ZnF_C3H1
	ZnF_C3H1	215	242	0.00363157	217	242	zf-CCCH	8.4e-05	268	290	2.44873e-05	41.038	zf-CCCH
	ZnF_C3H1	263	290	9.21798e-05	264	290	zf-CCCH	9.8e-07	97	120	4.54119e-05	40.2676	zf-CCCH
	ZnF_C3H1	411	438	0.00294975	412	438	zf-CCCH	0.00023	219	242	0.000160929	38.7268	zf-CCCH
	ZnF_C3H1	457	484	0.00894198	458	484	zf-CCCH	2.3e-05	412	438	0.000257735	37.9564	zf-CCCH
HvC3H33	ZnF_C3H1	54	81	3.0408e-05	56	81	zf-CCCH	1.4e-09	463	483	0.00266747	35.26	zf-CCCH
	ZnF_C3H1	99	126	5.37542e-06	101	126	zf-CCCH	5.6e-10	101	126	2.52743e-07	46.4308	zf-CCCH
	ZnF_C3H1	147	172	5.29434e-05	147	172	zf-CCCH	2.2e-06	56	80	9.02058e-07	44.89	zf-CCCH
	ZnF_C3H1	306	333	1.87183e-05	307	333	zf-CCCH	2.6e-09	353	379	1.24606e-06	44.5048	zf-CCCH
	ZnF_C3H1	352	379	1.46237e-07	353	379	zf-CCCH	9.9e-10	307	333	3.15886e-06	43.3492	zf-CCCH
									148	172	0.00022902	37.9564	zf-CCCH
HvC3H34	ZnF_C3H1	136	160	1.87183e-05	138	160	zf-CCCH	1.3e-06	138	160	1.41997e-05	41.8461	ZnF_C3H1
HvC3H35	ZnF_C3H1	55	82	0.00137611	-				42	112	0.00317598	35.7983	CTH1
	ZnF_C3H1	89	114	0.000423547
HvC3H36	ZnF_C3H1	13	39	0.00479189	13	39	zf-CCCH	2.3e-07	13	39	7.3526e-05	39.112	zf-CCCH
	ZnF_C3H1	148	174	0.0622755	149	174	zf-CCCH	0.00021	-
HvC3H37	ZnF_C3H1	205	231	6.59975	205	229	zf-CCCH	0.00017	-
	ZnF_C3H1	338	367	0.0166863	339	367	zf-CCCH	1.3e-05
HvC3H38	ZnF_C3H1	132	156	4.93979e-05	131	156	zf-CCCH	1.3e-05	183	241	8.08431e-07	47.095	zf-CCCH_3
	ZnF_C3H1	187	211	1.15225e-05	186	211	zf-CCCH	4.4e-06	135	156	0.000340503	37.6089	ZnF_C3H1
	ZnF_C3H1	217	241	0.000226973	216	241	zf-CCCH	1.2e-05
HvC3H39	ZnF_C3H1	143	169	0.188784	-				-
	ZnF_C3H1	195	220	0.00894198
HvC3H40	ZnF_C3H1	72	98	0.00834316	74	98	zf-CCCH	0.00028	68	209	4.14049e-09	55.0583	CTH1
	ZnF_C3H1	136	163	0.637849	176	202	zf-CCCH	3.6e-05
	ZnF_C3H1	175	202	0.000105887	141	162	zf-CCCH_2	1.4
HvC3H41	ZnF_C3H1	99	126	0.15334	100	126	zf-CCCH	7.2e-05	300	326	5.85191e-06	42.2313	ZnF_C3H1
	ZnF_C3H1	300	326	0.000211774					103	125	2.73732e-05	40.2769	zf-CCCH_4
HvC3H42	ZnF_C3H1	161	188	0.023598	162	188	zf-CCCH	0.00024	319	339	3.73521e-06	42.9733	zf-CCCH_4
	ZnF_C3H1	315	341	6.51809e-05	317	341	zf-CCCH	1.8e-07	165	187	4.10806e-05	39.8917	zf-CCCH_4
HvC3H43	ZnF_C3H1	35	62	7.19636	103	128	zf-CCCH	0.00019	273	299	4.67608e-07	45.3129	ZnF_C3H1
	ZnF_C3H1	101	128	0.054214	274	299	zf-CCCH	4.5e-09	103	128	0.00124238	35.6452	zf-CCCH
	ZnF_C3H1	273	299	3.18266e-08	277	298	zf-CCCH_4	3.5e-06
HvC3H44	ZnF_C3H1	28	53	0.047196	111	131	zf-CCCH_4	3.4e-06	111	131	3.39892e-05	40.2769	zf-CCCH_4
	ZnF_C3H1	109	133	0.00194611
HvC3H45	ZnF_C3H1	2	27	6.51809e-05	33	55	zf-CCCH	7.8e-05	-
	ZnF_C3H1	30	55	0.000172014	6	25	zf-CCCH_2	0.0093
	ZnF_C3H1	136	161	0.047196	140	160	zf-CCCH_2	0.093
	ZnF_C3H1	291	319	0.0505835	296	318	zf-CCCH_2	0.0036
HvC3H46	ZnF_C3H1	223	247	0.027107	365	390	zf-CCCH	1.3e-05	370	388	2.06466e-06	44.7122	zf_CCCH_4
	ZnF_C3H1	306	331	0.0766702					311	329	0.000251708	38.9342	zf_CCCH_4
	ZnF_C3H1	365	390	4.67958e-06					226	247	0.000600144	37.9941	ZnF_C3H1
HvC3H47	ZnF_C3H1	24	52	0.00447099	23	86	zf-CCCH_3	5.1e-11	25	82	8.82008e-12	62.1178	zf-CCCH_3
	ZnF_C3H1	57	80	2.40453	60	79	zf-CCCH_2	0.0024	120	138	7.08319e-05	39.7046	zf_CCCH_4
	ZnF_C3H1	115	140	0.000160494	119	139	zf-CCCH_2	0.017
HvC3H48	ZnF_C3H1	108	134	1.5204e-05	113	132	zf-CCCH_2	0.26	107	166	1.06461e-05	44.3986	zf-CCCH_3
	ZnF_C3H1	138	162	0.000160494	142	160	zf-CCCH_2	4.3	-
	ZnF_C3H1	268	294	0.00589951	273	293	zf-CCCH_2	0.8
	ZnF_C3H1	424	452	0.00894198	429	451	zf-CCCH_2	0.00073
HvC3H49	ZnF_C3H1	101	127	0.00119797	102	127	zf-CCCH	3.3e-07	242	267	1.72103e-08	49.5124	zf-CCCH
	ZnF_C3H1	174	201	0.301283	242	268	zf-CCCH	9.2e-11	102	127	2.68738e-05	40.6528	zf-CCCH
	ZnF_C3H1	241	268	6.03002e-09	178	200	zf-CCCH_4	1.5e-06	178	200	0.000249882	37.5805	zf-CCCH_4
HvC3H50	ZnF_C3H1	33	60	0.310101	34	60	zf-CCCH	0.00031	263	288	5.72544e-07	44.89	zf-CCCH
	ZnF_C3H1	98	125	0.338134	99	125	zf-CCCH	0.00016	100	125	0.000825839	36.0304	zf-CCCH
	ZnF_C3H1	262	288	7.83664e-08	263	288	zf-CCCH	1.3e-09	35	58	0.00116453	35.6452	zf-CCCH
HvC3H51	ZnF_C3H1	2	28	7.71842e-07	4	27	zf-CCCH	2.5e-08	2	26	3.26487e-07	46.0833	ZnF_C3H1
HvC3H52	ZnF_C3H1	14	40	1.65448e-06	15	40	zf-CCCH	7.6e-06	15	40	4.81632e-06	42.6165	ZnF_C3H1
HvC3H53	ZnF_C3H1	55	81	1.15225e-05	-				-
	ZnF_C3H1	83	109	0.00389222
	ZnF_C3H1	111	135	0.00256791

## Sheet: Table S2
Table S2. Detailed information of CCCH proteins in barley.
Gene name	No of CCCH motifs	C-XA-C-XB-C-XC-H			CCCH motif sequences	Protein sequences
		A	B	C
HvC3H1	2	8	5	3	ZnF1:CPEFRKGGSCRKGDGCEYAH	MCSGPRKPSTPPLAAPAPKDSGAMASLLLELAAADDVVEFRRVVEEEKACLDAAASWYGPSAVGLGRLGAESRTPAMVAALYGSTAVLAHALSVAPGEACRASDTDGATALHMAAAGGAANAVAATHLLLAAGASTEALSVSGLRAGDLLPRAAGVAEKPLRLLLKSPAVSPSSSPKKSASPPATVAAAQEPRKEYPPDLTLPDLKSGLFSTDEFRMYSFKVKPCSRAYSHDWTECPFVHPGENARRRDPRRYSYSCVPCPEFRKGGSCRKGDGCEYAHGVFECWLHPAQYRTRLCKDEVGCARRICFFAHRRDELRSVNPSAVSVGMMQPVSPRSSPPNGMDMGMLSPAGWPSSPASRLKTARELDFDLEMLALDQYQQKLFDKVSNNAHSPRASWGA…
		5	4	3	ZnF2:CKDEVGCARRICFFAH
HvC3H2	2	10	5	3	ZnF1:CPDYRRRPGAACPRGASCPFAH	MASHAHEHGLLLDPAALAYSWAAEPEFPPQLLAALGEYLSSSSSSTIGARGGEGGHQSAPEVDAEADAEADDEFMMYEFKVRRCARARSHDWTACPYAHPGEAARRRDPHRVAYAGEPCPDYRRRPGAACPRGASCPFAHGTFELWLHPSRYRTRPCRAGLACRRRVCFFAHAAGELRAAHKGGPDSPLALSPKSTLTALWESPPVSPVEGRMRWLDLDAIDDAAAADAEVEEIMLAMQQLSFAKAAAPSASSGTTQALPPVTEDDGPDLGWVTELVM
		5	4	3	ZnF2:CRAGLACRRRVCFFAH
HvC3H3	2	8	5	3	ZnF1:CPFYFKIGACRHGDRCSRLH	MAEHLASIFGTEKDRVNCPFYFKIGACRHGDRCSRLHNRPTTSPTIVLANMYQRPDMITP GVDAQGVAIAPEKMQEHFEDFYEDIYEELSKFGEVETLNVCDNLADHMIGNVYVQFREEE QAVAAHNALQGRFYSGRPIIVEYSPVTDFREATCRQFEENSCNRGGYCNFMHVKQIGREL RRKLYGGRSRRSHGRSRSPSPQHRRDNRDRGGDFRRDGRDEYRGGGGGGGGGGYRGGDGG GYRGGGGGGGYRGGGGGRHDRYDDGPRRRYGGSPPRRGRSPPARENSEERRAKIEQWNRE REEK*
		7	5	3	ZnF2:CRQFEENSCNRGGYCNFMH
HvC3H4	2	8	5	3	ZnF1:CNKWEETGACLYGDQCQFAH	MQEAPLVPAHPVPFGFWPRPVCFFYAGCTPFVPCPSPSPLGSPVVPIPTPSPRGTTFVPI PGPSPLGSPFIANPGPSPRATTFAPSPRPSPRATPVTPCTRTSSRGSPFTPSPRAQPGGT PWSSSSSSGSRVDDAAATEHRLRLARLALQYQDATNRYELCLSHLADAAREAAALRLENS ELRVANNDLAGRFAMLGGNQASAVALAGQLRGVHLGQMQVQVPAVASPPVLPMPMARPRP ASPAEKHTVMPKSISIRSTGYLKMAKDGKHRVTKPMDVGSQRMFVGVDVGGAKAEEHKGG TDGGEKRAHVVKSAAGLEFEVYSQGMYKTELCNKWEETGACLYGDQCQFAHGIAELRPII RHPRYKTQVCRMVIGGGLCPYGHRCHFRHSITP…
		8	5	3	ZnF2:CRMVIGGGLCPYGHRCHFRH
HvC3H5	2	8	5	3	ZnF1:CNKWGETGACPYGDQCQFAH	MQEAPLQPAHFVPRPRPSARGSPPFTPSPRTSSSSGSPWTSSSGSRVDDGDVDTAAAEHA LRMARLALQYQDFANRYQLCVSHLADAAREAAAIRHDNSGLRLANNSLAARFAMLGGIQA SAVALADQLCRLHLGQMQPMPMARLASSDEKLRPLHVGQTQAQVVPAPPVLPASPAEKHA AMPKSISIRSKGYLKHRVTKPVNVGSQQRVFVGVNGAKAEEHKGGSDGGEKGGQVATDAG GLQFQVYSQGMYKTELCNKWGETGACPYGDQCQFAHGIAELRPITRHPLYKTQVCRMFIG GVLCPYGHRCHFRHSITPADHIPLFHP*
		8	5	3	ZnF2:CRMFIGGVLCPYGHRCHFRH
HvC3H6	8	8	5	3	ZnF1:CPSYMSKGTCTYGPSCHFNH	MIGDDAHPTTPPPSPPPIAPTPSPLGLGRRLLGSIRALSSAIALPSSPTTPAAASSSPRL GRGLSLLLHLKPDLQLNPPPPSSTASASASASASHQDQDQDQDAEDQQPTHAPKAKRALI LAPQTTTPSLAPSAPVHHHHRQDETQGGHDPGPTKGLNVLHQHKGDLPLLTHRHQPTLFS TVHHRLAAAAPMDDRHPHPHRDTSLVHHHHLKVADAPIHDDDHHLKVADAPIHDDDHHLK LLDATAPPTPRDHAIAAAAAHQQQELPTHGLPTGSTRDNRAVQPQEVQLEQGVVALAGVG LATQDDTAVDRDATIHDHNYAIAVDAHHQEQVKPLLEQCTSTSTSCEDLGTPAMDNDDDA VQLQEVMEQQHATHPRDEYIAAEEQSEMLDREL…
		8	5	3	ZnF2:CDYYMRTGACRYGKNCHFNH
		8	5	3	ZnF3:CPFLARYGDCKFASACKYHH
		8	5	3	ZnF4:CPFYMRFGDCKFASACNYHH
		8	5	3	ZnF5:CPFYMKRGFCKFGAQCKFYH
		8	5	3	ZnF6:CPFYMKSGKCQFGSLCEFRH
		8	5	3	ZnF7:CRYYMQFGKCKYLSACIFHH
		8	5	3	ZnF8:CAHYMRQGYCKFQMNCKYHH
HvC3H7	1	12	5	3	ZnF1:CSFFRRRGGGPDGCNHGEACRYAH	MKTGSPPKPFPQPSPVPAAMEGTTTPPPQEQQAPELTGEKRKREEGSPAAPAGENPAMEDTTQPPQQQEEAQPAGEKRKREEDEAPEASAGDAAPASAPAGEEATAAAPTGEGARHPMSKTSLCSFFRRRGGGPDGCNHGEACRYAHTEEELRPRPDGTWDPTSDRAKKLRRVSEEDGEAVEDEKRGRWGQEEVTIDDSSLDKCLVGLSRHWLTDRLKSFLDEQGISYAVAKKKKGMTVGFVTFETVEQLKNAVEVLKENRSGGKQIKIADANRRSHQKLHSEGPVSNNGAATENSSDAAAPDEGTPGPEAGGGTKRTVRDAVTPLAHMTYSDQLEHKKSSVAQLLKKLTRNAKKACPADVTLPDWISNAKQIGGLSCKLEGILESPVIDGYRNKCEFS…
HvC3H8	1	7	5	3	ZnF1:CLYYARGYCKNGSACRFVH	MDAYEATKVVFARIQGLDPDHAAKIMGLLLIQDHGEKEMIRLAFGPEALLLAVMAKARKD LGLLPASSGPGTPTSAAATGHSPFMLSRQNSGRGGGGTAPSPLSVSSPSSWAPPPVFSRS NSVSNGSAAEEMAGVGEELMSPANGPQSPFFGGGGDSLILDELHLQDQLAFLSEGGMGGG GRQLPLFDNGECRSPSGGDGGLFPYGAGWANGGPGHRRSASVSELCFGGGDGLGWKPCLY YARGYCKNGSACRFVHGGFPDDLAGAKMDQAAVEQQCQDFLLRSKSQRLAAAAGFAYSPT GSLPGSPSAASKCLSLLLQQQQQQQNDGQRAAAAAAAAALMLGGDEAHKFMNRPRLDRGD FASMMNPGSRQIYLTFPADSTFREEDVSNYFSI…
HvC3H9	2	8	5	3	ZnF1:CPNFRRPGGCPSGDNCEFSH	MGDLPDLDRAQAAGAGRRDRLAALLELAAADDVDGMKAALEGAGEEAAELADDVGLWYGRSKAYEPRTPLMVAATYGSARVVSLLLGRTGWVDVARRPGGDGFTPLHCAASGGSCNAVQVVKMLLDAGADPATADSTGRVPADVVRAPPASADALGDLEILLGRRRALAVATSAASGASSPPLSSSPDDEGNRSPSSRSSSLSPITVDRAKKEYPVDPTLPDIKSSVYASDEFRMFAFKVRPCSRAYSHDWTECPFVHPGENARRRDPRKHPYTAVPCPNFRRPGGCPSGDNCEFSHGVFESWLHPTQYRTRLCKEGAACARRICFFAHDEDELRHVPHNSGAGLLSPRATSSIDMTAAAALGLLPGSPRHFAPPPGSPSAMNNGGAASAHWLQGSRLR…
		5	4	3	ZnF2:CKEGAACARRICFFAH
HvC3H10	6	7	4	3	ZnF1:CRDFKRGECTRPTCRFYH	MASAEIPNADTADPNPNPSPNPAARSPSPPLPPRKRRLSLSPSRPPSPSRSVSRSRSPRD RRSRSRSRSRSRSRSRSRSRSRSRSRSPHQPDGKRRRQNDLTVEACRDYLRDRCTRSDLE CKYAHPHQSVSVDRDNKVTACADSLRNNCFRGRTCRYYHPPPHIQESLLRSIGIDVPTVK TVCRDFARGRCSRSANECRFLHHSSVQECAIVCQDFLRGRCDRISCRYTHVIAQPMLPPP MRDVPMQMPYPEMVYMPPPPPPLGIPMMAPPLSPPRGFADNKNTVEVCRDYLKNMCNRES CRFAHPDSQSEVAHDKVEVCRDFKRGECTRPTCRFYHPSSS*
		7	6	3	ZnF1:CRDYLRDRCTRSDLECKYAH
		7	5	3	ZnF2:CADSLRNNCFRGRTCRYYH
		7	6	3	ZnF3:CRDFARGRCSRSANECRFLH
		7	4	3	ZnF4:CQDFLRGRCDRISCRYTH
		7	4	3	ZnF5:CRDYLKNMCNRESCRFAH
HvC3H11	3	8	5	3	ZnF1:CTKYNTAEGCKFGDKCHFAH	MDAAARKRSRPESANGGAAGGKRSRESESQQTGLSSKSKPCTKFFSTIGCPFGEGCHFAH FVPGGYQAVSKSHNLGHAAVSAPSRTPADHAASGVKTRMCTKYNTAEGCKFGDKCHFAHG ERELGRPPSSYMSQESSYAPPTGGRYGGRHEPPPPASMGPPAGNFGASSTCKVSVDAALA GGIIGKGGVNTKQICRVTGVKLSIRDHESNPDLKNIELEGSFDQIKQANDMVRDLIGSIS ASMPSKNPAGAAAPAGRGGGGGGPGGRSNYKTKICENFLKGTCTFGERCHFAHGETEQRK GAAV*
		8	5	3	ZnF2:CTKFFSTIGCPFGEGCHFAH
		7	5	3	ZnF3:CENFLKGTCTFGERCHFAH
HvC3H12	3	7	5	3	ZnF1:CYYFQKGNCIKGDKCPFSH	MEADGAAAAEAKPLTPEEEALRRNTDCVYFLASPLTCKKGNQCDFRHSEGARMNPRDCYY WLNGNCLNPKCSFRHPPIDGMFGAPTPGIPALSSHYAAYNSGKQMVPCYYFQKGNCIKGD KCPFSHGPQTAGNNPPEQVAKVSSFPLEQPQTQKNEFLGVKEFAQTNHLVQQGGPIIDDR SKMSVNRAAANFARTAAAAMPAELASSAVKSLPKSGRVQNSMPAANKSVGTSSGEDHREC YQNNLPVETDPMQDWNQPYQTPPQDDLPEDSRDADDLLGESSPGFDVLVANDTDAGAYLH DADDFGRDIYPVEDYEYAPADFEIQPHHERELFNGMGEQGPIVQMYDGYDRKRRRTSSER NLDRPSYSERRSRQRETGPVEIDGSDLRHRLRR…
		9	5	3	ZnF2:CVYFLASPLTCKKGNQCDFRH
		7	4	3	ZnF3:CYYWLNGNCLNPKCSFRH
HvC3H13	2	7	5	3	ZnF1:CPDFRKGGCKRGDACEYAH	MMMMSEGVSVPPWGNLPVSGVDAGGGDETPFLFAALRQYLPCNDMAGAGGDDEDEAAAMA AAVDAYACDEFRMYDFKVRRCARGRSHDWTECPFAHPGEKARRRDPRKYHYSGTACPDFR KGGCKRGDACEYAHGVFECWLHPARYRTQPCKDGTACRRRVCFFAHTPDQLRAMPSQHSS PRSTPLSPLAESYDGSPLRRQAFESYLSKSIMSSSPTSTLLSSPPKSPPSESPPLSPDGA AASFRRGSWPGVGSPVNDVLASLRQLRLAKAQASPSGGWPAYPTSPAAYGSPKAGGLYSL PTTPMGTQTSASSFMANLEPLNLRFLDDEEPVQRVESGRALREKVFERLSRDGAAPRSCD VGAGAGGGPDVGWVSDLIN*
		11	5	3	ZnF2:CWLHPARYRTQPCKDGTACRRRVCFFAH
HvC3H14	1	8	5	3	ZnF1:CDKYEASGRCVYEDSCTFAH	MEGESRAAAANAFNGAPIRRWAEDVIVLSSGRPPRSEEAVAGQGQRTETPPEKLYYKTRL CDKYEASGRCVYEDSCTFAHGRAELRPPVAPPSHAVWRRPHDQEHGGGRVGHNFRDRGTC HFGDKFAFPHAAAPAPPGHAIHITGDQKLLADERRTATRPAMPSSATRYGAPGPARAFPP VPVPAARDRFGQMPEEDGGQKPNRLMLMSLRKTSGIYGDWPEQY*
HvC3H15	2	8	5	3	ZnF1:CEKYEVTGRCMYEDACTFAH	MEGEDHAAANAFNGAPTRRWAEDVIVLSSGRPPRSVEAVVVVNGEADGQGQHEEAPPERL YFKTRLCEKYEVTGRCMYEDACTFAHGRAELRPPVPPPSHAFAGGGRFVNGGGKVCFNFR DTGACHFGDKCAFPHAAAPATPGHAIRLTGGGDQRVLTDDWGSATPPARQTPGPRYAAPG SARAYPYPPVLPRDRLGQTMPEENGGKKPNRLMLMSQGKIAGIYGDWLDEED*
		8	5	3	ZnF2:CFNFRDTGACHFGDKCAFPH
HvC3H16	1	8	5	3	ZnF1:CNHFVRTGTCKFGDACKYFH	MPLGKYYCDYCDKQFQDTAAARRRHLQGAQHHRARALWYDSVRRQESHGGAPPLLQPDGAILGQGVCNHFVRTGTCKFGDACKYFHPKPHAVNPALAPSGPFPGAMVQQSNFLGTQLNFIGYQTVEGNSFSGNILRGHTSWGNLPPSLQPPPEGGYPPLPFVDWG
HvC3H17	2	7	5	3	ZnF1:CVFFVRGSCTRGNTCPFSH	MQAVEKAEAPRRWRPPVATEALRDRIVDKVKENRVTLIVGDTGCGKSSMVPQFLLEGNLEPIMCTQPRRFAVVAIAQMVAESRNCQVGEEVGYHIGHSNVSNLNSKRSKIVFKTAGVVLEQMRDKGLAALKYKVIILDEIHERSVESDLVLACVKQFMMKKNDLRLVLMSATADITRYKEYFRDLGRGERVEVIAIPSSPRTRIFQREVLYLEQIADILKMNSESLSTKYCSGEDADADAGLNSDVYQLIHELLLHIHRSDPDLENSILVFLPTYYALEQQWIRLSSVRSVFKVHILHRSIDTDEALQTMKVSKSCRKVILATNIAESSVTIPGVAYVIDSCRSLQVYWDPIRKTDSAGLVWASKSQTEQRKGRTGRTCDGQIYRLVTGPFYNSLDDHE…
		8	5	3	ZnF2:CKFFLTLQGCRNGSSCSFSH
HvC3H18	5	8	5	3	ZnF1:CVYYLRTGACGYGETCRYNH	MMESYAASPKDGGGGGAEGGRADAATGLEESMWRLGLAGGEEAAGEGLPERPGEANCVYY LRTGACGYGETCRYNHPRDRAAAFDGGIRTTRTVEYPERPGQPPCEYYMKNGTCKFGSNC KYNHPREGGSVQPVVLNSSGYPLRLGEKECSYYIKTGHCKFGSTCKFHHPEGPELGVVSE PPNMYPPVQQLPVSSPLPYPPLASWQLGRPSVLPGSFFPGSYPPMMHPSAVMPMQGWNPY MSPMNQVAPAGGQQTVQAGPLYGLSHQGPPSAVAYGSNYASLSSSTWPSSDKQEVVFPER PGQPECHHYMKTGTCKFGSTCKYNHPQYLSTPRSNYMLSPLGLPIRPGAQPCLYYSQHGF CKFGPGCKFDHPLGALSYSPSASSLGDMPIAPY…
		8	5	3	ZnF2:CEYYMKNGTCKFGSNCKYNH
		8	5	3	ZnF3:CSYYIKTGHCKFGSTCKFHH
		8	5	3	ZnF4:CHHYMKTGTCKFGSTCKYNH
		8	5	3	ZnF5:CLYYSQHGFCKFGPGCKFDH
HvC3H19	5	8	5	3	ZnF1:CIYYLRTGACGFGDRCRYNH	MEPHPAAAAGGGGGEGEAGRGADPDTGLEGSMWRMGLAGDGGGEGDGARLPERPDQADCI YYLRTGACGFGDRCRYNHPRDRGGTEFGGGAKNAVALDYPERLGQPVCEYYMKTGTCKFG SNCKYHHPKQDGSVQPVMLNSNGFPLRPGEKECSYYMKTGQCKFGSTCKFHHPEFGGVPV TPGIYPPLQSSTVSSPHPYAPLTNWQMGRPPVVPGSYMPGSYTPMMLSSGMIPLQGWSPY PASVNPVASGGAQQTVQAGHMYGIGHHGSSSTIAYGGPYMPYSSSTIQSSNNQQEHGFPE RPGQPECQYYMRTGDCKFGATCKYHHPRDWSSPKSNYMFSPFCLPLRPGAQPCSYYAQNG YCRYGVACKYDHPMAKDPSVNQVGSPVAASEPS…
		8	5	3	ZnF2:CEYYMKTGTCKFGSNCKYHH
		8	5	3	ZnF3:CSYYMKTGQCKFGSTCKFHH
		8	5	3	ZnF4:CQYYMRTGDCKFGATCKYHH
		8	5	3	ZnF5:CSYYAQNGYCRYGVACKYDH
HvC3H20	3	7	5	3	ZnF1:CHFYMHGKCQLGNACKFSH	MEDALVPPVPPAHLASEAAAPTTLFLTRRRSHLDSASYRTLSRLFSHCLHHRSSQLAAPAPLEVQPASANPISEESPQGCSVPPKDPEFGRGKDLGEGEAAVRTSVIENPSPAVVDAATGNPIADPDVAPQRSVEHQMAGVQRAEGVKDMVVGGNVCRETVALVEELMAEDVLRSMKDCLEGEVDELVEPDVVVVNDDDHLLLDTMMTNFSGLIADASGGTTSMLNMAEGVKELGAGTEEDRPVGDSDQHSVDGGVVEEGEIEGDMQALDVDESDDSELEVAGDEELEEDFANRVLEENESSGQGVRCLNLLSTPKIKGTSDLVLNKEGSIKDDALKHVTRAQAVSYDEIVEWNETPLHDAEAPKQGKRKRLLTEERKAKKTKNKRVKRAQQRIADGVK…
		7	5	3	ZnF2:CTHFARGSCLKGDECPYDH
		8	5	3	ZnF3:CHNFVENGMCFRGDKCKFSH
HvC3H21	6	8	5	3	ZnF1:CAFYMRTRTCKYEETCKFDH	MSGYPFYPYGRGGAGDDAAAMSGYPFYPYGRGGVGDDAAARYSSYEIDLIAARYAGDPSP YPYPYPSASGEFDTHVGARRPADVLYHRPIMGSHSTIGQSDDFYSPNTMAKRPRLESSLP IYPQRPGEKECAFYMRTRTCKYEETCKFDHPQWVPKGGIPKWKEGQKAEESYPERPGKPD CPFFVKTGMCKFGSECKFNHPKKKDDGTVAGSGDKESLLSGNSTLPVKPSEPCPVSLISG NSTLPVKPFKPCPHYAKGKCKLGTNCKFSHAKDMEAPSSGENESENTATAEAAGHNGAVH DLVSAKKVAAVALEQNSKGMPIRPGEVDCSFYIKTGSCRYGRACRFNHPERHNEASVVPG KILNPAAKFLPSFDFRAAHVPIEPEPITYPQRP…
		8	5	3	ZnF2:CPFFVKTGMCKFGSECKFNH
		7	5	3	ZnF3:CPHYAKGKCKLGTNCKFSH
		8	5	3	ZnF4:CSFYIKTGSCRYGRACRFNH
		8	5	3	ZnF5:CDFYKKTGFCKFSERCKFHH
		8	5	3	ZnF6:CAYYMKTGACKFGVQCKFDH
HvC3H22	2	8	5	3	ZnF1:CRMVLNGEVCPYGHRCHFRH
		8	5	3	ZnF2:CNKWEETGACPYGDQCQFAH	MACSPLYKPQHALPAPVYPPTSFIAVLSLCLHLIQRQEFVSRESSDMQEALVSPANADRL RSAFELKPYAFGDQRLSSSPRYLPSGDDGLYRCSSPFSPSLGFSSPSPLATSVSLSPSSS GSLVDDGDYDGAAAADATGHRLQLARLALQYQEVADRYEMCLSHLAEAVDEAAVLRRENT ELRVANSDLARRVALLGGKETAAVVIADEIRRFRLGEHKASKQRAPEKLAVLPKSISVRS NDYLKMNQAAPAAATPPAYSRKPRAANVNPSPVTQRAYLGLGVDGGKKGEEHKAKQDAAG ELDVYNQGMFKTELCNKWEETGACPYGDQCQFAHGVSELRPVIRHPRYKTEVCRMVLNGE VCPYGHRCHFRHSLTAAERLLRSR*
HvC3H23	2	8	5	3	ZnF1:CPFYFKIGACRHGDRCSRIH	MAEHLASIFGTEKDRVNCPFYFKIGACRHGDRCSRIHNRPTISPTIVLMNMYQRPDMITP GVDAQGQPIDPRKMQEHFEDFYEDIFEELSKFGEIETLNVCDNLSDHMIGNVYVQFREED QAAAAHTALQGRFYSGRLIIVDFSPVTDFREATCRQYEENTCTRGGHCNFMHVKQIGKDL RKKLFGRYRRSQRGRSRSPSPHHRRERRDRDDYRGRDDFRRGGGGGGGGRRGGSSRHERH DDGGRRRYGGSPPRRARSPVRENSEERRAKIEQWNRERETK*
		7	5	3	ZnF2:CRQYEENTCTRGGHCNFMH
HvC3H24	2	7	5	3	ZnF1:CEFFKVGQCQKGFKCKFSH	MPPKKAAASKADVAKKQKVVEDKTFGLKNKNKSKNVQKYVQSLHQSVQPKPDPTKTAAKKKKEEEKAREKELNDLFKVAVSQPKVPVGVDPKSILCEFFKVGQCQKGFKCKFSHDLNVQRKGEKIDIYSDKRDGEEEDTMDDWDQETLEKVIASKNADYQQNKPTDIVCKHFLDAVEKKQYGWFWVCPNGGTECRYRHALPPGYVLKSQMKALLEEESKKVAIEDEIEDQRKKVQTTTPMTTELFMEWKRRKAEEKEAGLAALRADRAKNDRMSGRELFMADASVFIDDAEAYEVYERREEPQANQEQGKKSQDEGPSSSTSNGKEANEEPDDEDIDDDDDLDLDELNELEASLSRASIQIREPGEGSSS
		17	6	3	ZnF2:CKHFLDAVEKKQYGWFWVCPNGGTECRYRH
HvC3H25	5	8	5	3	ZnF1:CTYYLRTGLCRFGMSCRFNH	MDEAGRASAPAVVTVTASAAAPSPPPPPPPATAAAAAADPPSPDPDALYEEGMWQQMTMN SGVTMQSGPYPVRPGEPDCTYYLRTGLCRFGMSCRFNHPQDRNTAIASARMKGEYPERVG QPECQYYLKTGTCKFGPTCKFHHPREKAGIAGMVQLNALGYPLRPNERECAYYLKTGQCK YGNTCKFNHPEIFNAVASSRGSPIYPPVHTSGSTGPHSYTGTMASWTYPRGSFIPSPRWQ SPSNYTPMIVPQGLVQVPSWNSYPGQMVPVSSPESRLQSPGAQQYYGTSRQGEGSAGNQG MQSPYRSSSFPVPQYALQRENVFPERPDQPECIYYIKTGDCKFGAVCKFHHPRVRSQPPP DCILSPMGLPLRPGEELCKFYSRYGICKFGVNC…
		8	5	3	ZnF2:CQYYLKTGTCKFGPTCKFHH
		8	5	3	ZnF3:CAYYLKTGQCKYGNTCKFNH
		8	5	3	ZnF4:CIYYIKTGDCKFGAVCKFHH
		8	5	3	ZnF5:CKFYSRYGICKFGVNCKFDH
HvC3H26	2	7	5	3	ZnF1:CPDFRKGVCRRGDMCEYAH	MNGAPISAPPAAASVAAAAAPKKNAVAEMAKHLTVDTDDAFAGLLELAADDDADGLRRALERAPPSTADEAGLWYGRRKALEQRTPLMVAATYGSLAALRLLLSVPSVDVNRRCGPDGTTALHCAASGGSSSAVEAVRLLLVAGADADATDATGCRPADVISVPPKMIDAKIALQDLLGLPKSGHGVLRVVTRATNLTSSPVSSPTAEDARSPSAAVLMMSKFPDLPRVATSEKKEYPVDPSLPDIKNSIYASDEFRMYSFKIRPCSRAYSHDWTECPFVHPGENARRRDPRKYHYSCVPCPDFRKGVCRRGDMCEYAHGVFECWLHPAQYRTRLCKDGTGCNRRVCFFAHTTDELRPLYVSTGSAVPSPRASATAAMEMAAAMGLMPGSPSSVSAVMS…
		11	5	3	ZnF2:CWLHPAQYRTRLCKDGTGCNRRVCFFAH
HvC3H27	1	7	5	3	ZnF1:CQYFARGFCKNGSDCRFLH	MDAYEATKVVFARVQGLVDADLASKIMGMLLTQDKSEEDMIRLAFGPEHLLQSVVADLAAYSKPPSPPAPAWRMAPGAAGGDGEGGLPFAAASEAFYPEEEYGCWSPASGAHHRRSFSLSDAEGGWKLCQYFARGFCKNGSDCRFLHGLPEDVAEQEMSVIRAKAVAAARSQMMAPAFAFSPSPPKGLGFLLQQQQQQQQQSESQRASDMLLAGGDDMHRFSLRSPRMDRGELAINHGPRQIYLTFPADSTFTEEDVSSYFSMYGPVQDVRIPHQPKRMFGFVSFVYPETVRLVLAKGNPHFVCDARVLVKPYKEKGKVPDRFRHGGGGGGHCLSTHHREFAAVGSGMPSAGLLDSRDPFDLQQPQIGQRMLYGSMAGHEAAFLRRNLEEQQQQQEAAE…
HvC3H28	2	7	5	3	ZnF1:CNKWEGGACSYGSRCRFAH	MEGELGYLSPAGSSCVSTEGFGSSPREKLLAFTPSSRVSDGHRKGGLLSSPTWGSSSAET QLHSPSSCVSDGRYVSPLRVSAEQASEVREAERLLRAIADRYDDCFLRLRDATAEAADLR LERLRLRAENMHLSLLLEELEADQGKRAIAAAPTLPPKPTEGVAARGGAPKSISIRSKCY LSQAKQPQGEAEAQRLHVRPPPSIEQAGEDEAKGDGEVVELEAYRQGTKKTELCNKWEGG ACSYGSRCRFAHGLQDMRPVIRHPRYKTLPCQMFAAASGCPYGHRCHFRHSPAPAAQSY*
		8	5	3	ZnF2:CQMFAAASGCPYGHRCHFRH
HvC3H29	1	8	5	3	ZnF1:CKDYKETGYCGYGDSCKFMH	MSDGGAGEPGAGGSEPVCNFVRKPPKNIRKRPAASVGSDDEEGSGGDDSGAIAAARSKKP PSTTSKLFFSSADNSHEPRRFQFESSRTIQSSTDSRATATLETETAYDRDARAIRERQLK QAEESLKKNPSASSSTGELYKGIHGYTDHKAGFRREHTVSGEKAGGAHGPLRASAHIRLS TRFDYQPDICKDYKETGYCGYGDSCKFMHDRGDYKSGWQLEREWDEAEKARKRRIAMREL DGSDGEAEEEDSDDEEALPFACFICREPFVDPVVTKCKHYFCEHCALKHHSKNKKCFVCN KPTLGIFNAAQEIRKKIAQDKKQQDL*
HvC3H30	1	8	5	3	ZnF1:CRYYQQGLWCPYEGSCKFSH	MAAATARTGLPPAEDDPLEGAESESEEEVESDEERGDDGSGAETLADLYGPDAGSDEDPS FDPAADKLAVGEAALWAGMARLSISARKGRKGPVALEVGNEDTDLLAMVDKLMRDGQLEK LKVYECKAYLRIHKLRLGGKKEELLNRIRDHTEVKNSGDVKYPVSSFVLNCKGDACKGDV VMFEQNIYKRKKGDPRGIKGRLCGQRTNAGRIIKESYGTAKQQHTFTVEIFWSKGYKPWP PLHPLLIKGRNLYKDKTMRQPWPDEQERSRVLQEKHARGFQARKSRDVRIHEKEIDKMRR FNRFNKGRTDSLQQGEPEKARQQQLSSKQNPAVHLFHQQFLNQGPSVQHGKPEKTRQQQI LARPSPAQQIFKHPAQHDNHRPTPALQMFKNPQ…
HvC3H31	2	8	5	3	ZnF1:CPEFKKGAGCRRGDMCEYAH	MGEASDYDGVDVAAVSARLLELAADDDVSALVDLLAAHPLLADEPAPWYSPARGAEPMTPLMVAAAYGSVACLDALLLPPHLADPNRASASSLSTPLHLAAAGGAPSAPTTVSRLLAAGADPTLLDHLHRRPSDLVALPPNSLPLKNHILSLLGARKEWPPDPSLPDIKNGAYASDDFRMYSFKVRACSRAYSHDWTECPFVHPGENARRRDPRKYHYSCVPCPEFKKGAGCRRGDMCEYAHGVFESWLHPAQYRTRLCKDGVGCARRVCFFAHTPEELRPLYVSTGSAVPSPRGAMEMAAMGMGLSSPGSSFTPPLSPSGGGSGMSWPQPNLPALCLPGSAGNLHLSRLRTSLSARAMAVDELLASGDYDNHLGSPASVRSARGKVLVPSNLDELFSA…
		5	4	3	ZnF2:CKDGVGCARRVCFFAH
HvC3H32	5	8	5	3	ZnF1:CTYYLKFGTCRFGMKCKFNH	MADADAKAPAKSNLGADLIASISPSSTSSGAGNAAAIESQFTDLAISDELPKPSGWDDDD VLGIAGSDETTGEITGGKVQPVETADSRPRFPQRHAEPDCTYYLKFGTCRFGMKCKFNHP ARKKKNKVKASGSSGSGSNDISNKAFPPDDDQTPKEEYEDLVPDITADVDLLKGRMEATQ LKIADVTEKGIYLKKFNETEQKVAKENRKETVSEGTAQEECKYYSTPGGCKFGESCRYLH CEGKERKTEVAKVELNFLGLPLRPGGKECPYYMRTGSCKFATNCRFHHPDPTNVVSRDPL LEHENGDIPQQNVQASSQLNVPLWSADQRALNEHRVPSLAPAPSYSAGMIPPRGMYPSSE WSGYHQVPLGPYYTPGISFHHFPAPPVNHPMYR…
		8	5	3	ZnF2:CKYYSTPGGCKFGESCRYLH
		8	5	3	ZnF3:CPYYMRTGSCKFATNCRFHH
		8	5	3	ZnF4:CQHFVKSGFCKFKVKCKYHH
		8	5	3	ZnF5:CTYYERYGVCKFGPACMYNH
HvC3H33	5	8	5	3	ZnF1:CSYYMRTGFCRFGVTCKFNH	MAAAGAAAGGGGEGSSSPTGLTIGSHYGSTGEATWQMTLGCGGLSMEPGPYPERIGERDC SYYMRTGFCRFGVTCKFNHPADRKLAVAAARMKGEYPYRVGQPECQYYLKTGTCKFGATC KFHHPKEKAAIAISAQLNVLGYPLRLNEKECVYYLRTGQCKFASTCKFHHPQPSSTMVAI RSSICSPGQSTTSPGRNTYSGAVTNWSLSRSASFIASPRWPGPSGYEQVIVPQGLVQVPG WNPYAAQMGSSSLDGQQRTPGTAHYYGTHQRETTGMGEHGMFTSHKAGSAPLGVYAVQGE NTFPERPEQPECQFYMKTGDCKFGAVCKFNHPKKRMVPAPNCALSPLGLPLRPGEPICTF YSRYGICKFGPNCKFDHPMGTILYGSPTSPTGD…
		8	5	3	ZnF2:CQYYLKTGTCKFGATCKFHH
		8	5	3	ZnF3:CVYYLRTGQCKFASTCKFHH
		8	5	3	ZnF4:CQFYMKTGDCKFGAVCKFNH
		8	5	3	ZnF5:CTFYSRYGICKFGPNCKFDH
HvC3H34	1	7	5	3	ZnF1:CMYYARGFCKNGSSCRFVH	MDAYEATKVVFARVQALHPDLASKIMGMLLIQDKSEEDMIRLAFGPEHLLQGVVARARADLAAAAHHNKPSPPAASWGAGLSAEDAPFPGVDHARYEGVGGEGFYAPEEYGCWSPASGGQHRRSFSLSDAEAAAGGWKPCMYYARGFCKNGSSCRFVHGLPDHVTEQDMDVWTAATRSELMPSPFPFLPSPRGLNFLLQQQQQQQQSDSQRAAAAAAMLLGGGGGGGDDMHKFSVRSPRMDRGGDLASNPAARQIYLTFPADSTFSEEDVSSYFSYYGPVQDVRIPYQQKRMFGFVTFVYAETVRLILAKGNPHFVCDARVLVKPYKEKGKVPDRFRKFQAPQHGDFAGCTTPTGLLDSRDPFDLQSPQIGPRMMFGNTGSHEAFLRRKLEEQQQAAEL…
HvC3H35	2	8	5	3	ZnF1:CFKYTSSGSCPRGSKCNFRH	MSSADILARPPNATLSPYAAPAKSVHVEDTPKRPAESTDLQYWRYDVKRQRQGQADGSLLCFKYTSSGSCPRGSKCNFRHDEEAREHCQRNVCFDFLNKGKCERGPECRFAHSLTEEATLKDAKPRR
		8	5	3	ZnF2:CFDFLNKGKCERGPECRFAH
HvC3H36	2	8	5	3	ZnF1:CPFYFKIGACRHGDRCSRLH	MAEHLASIFGTEKDRVNCPFYFKIGACRHGDRCSRLHNKPSVSPTLLLCNMYQRPDMITP GVDAQGNPINPVKIQGDFEDFYEDIFDELSKHGEVENLHVCDNLADHLIGNVYVQFREED QAAKALQALQGRFYSGRPIIAEFSPVTDFREATCRQFEEHNCNRGGYCNFMHVKQIGRDL RKRLYGHLHSSRRSHSRSSRSPSPYRHHARDRDRSSRSKDRGDYYGGSLDRGDYGDYYHH SRRSSERNRNYDSDGSRRRRHRSRTRSPVREGSEERRAKIEQWNRERDAPARQGSEERRA KIEQWNRERETAQA*
		7	5	3	ZnF2:CRQFEEHNCNRGGYCNFMH
HvC3H37	2	8	5	3	ZnF1:CPFYLKTAACRFGVRCSRVH	MSTAAADLPAASTRSERRKERKKQRRRRARREAAAAARAAAEALAADPEEGRRLRELEEA EADASDRARRAFEDAERRWLEKAASRAAEEAAAEEEACAAEASTRDKYNDDHRDETEEDG EWEYVEDGPAEIIWQGNEIIVKKKKVKIPKKAEAKPLSQEEERPTSNPLPPQSVAVDSQR REPSLSARELLEKVAQETPNFGTEQDKAHCPFYLKTAACRFGVRCSRVHFYPDKSCTLLM KNMYNGPGLVLEQDEGLEFTDEEIEQSYEEFYEDVHTEFLKFGELVNFKVCRNGSFHLRG NVYVHYKALDSALLAYNSMNGRYFAGKQITCEFVALTKWKSAICGEYMRSRFKTCSHGVA CNFIHCFRNPGGDYEWADWDNPPPKYWTRKMAA…
		10	5	3	ZnF2:CGEYMRSRFKTCSHGVACNFIH
HvC3H38	3	7	5	3	ZnF1:CYAFQKGECNRGDACKYSH	MNPLTQVKRTQVINQKEAALGLSEDASWHAKFRGSAYVFVGGVPFDLTEGDLLAVFAQYGEVVDVNLVRDKATGKSKGFAFVAYEDQRSTVLAVDNLNGAKVLGRIIRVDHVEKYKKKEEEDEEELQKKREERGVCYAFQKGECNRGDACKYSHDEQRNANTGWGSKEDDPKWEHDRHRGPQNKGESRGVCYAFQKGECSRGDSCRFSHDEQVAAQGRGVCYAFQKGECSRGASCRFSHDEQRNANTDRGSREDTNARRQYDHDPPKSHKNFPDRNKEEARSGDRDGHSSRSELYRDRDSRSRHGDRDAKDSDRDRHEKSPERSRGDRQRGDNRGRQDRSDTKDRDRNGHEKSPERSRGDRQRGDDRGREDRPESKRSRQDRDSGGRHERRVDEEEERY…
		7	5	3	ZnF2:CYAFQKGECSRGDSCRFSH
		7	5	3	ZnF3:CYAFQKGECSRGASCRFSH
HvC3H39	3	7	5	3	ZnF1:CQHWLRGLCKKAEPCSFLH	MDGGDCGLRFDFEDYLDAVGAGSGSASSEAPILAVGGPSRGCGLQMDGDEDNLRFDFEDDLDAAGAGTGHSVGYFEALIPAAGGPSHGPGIGSFQMDGDEGSLRFDFEDYLDAVGAGSGSMSASSEAPIPVTKGLSHGHRRVIFQQTVCQHWLRGLCKKAEPCSFLHQFDMDHMPVCHFHHAFRFCCAEDCNLKHEIQVCEMFSVGFCPNGPNCNYMHVRLPGPPPPVQEVLQKFQQTNAYNCGPSSGTYQPRDNNCKQKAKAQVQHGSVLNNQNLAVNATLVAQQPAAQHAQTANPAPHLQQKQNAHVQGFHNGSSIKKLPQLQAHFHKGNQGGGF
		8	4	3	ZnF2:CHFHHAFRFCCAEDCNLKH
		7	5	3	ZnF3:CEMFSVGFCPNGPNCNYMH
HvC3H40	3	8	5	3	ZnF1:CTRFFSAGDCPFGEDCRYLH	MSSTPDPDAPPREVERRITYSRESLLSVREARRHKLPAAIGACKREVEAASHMWWESEPR GGSKSEPPRTSKSKKMCTRFFSAGDCPFGEDCRYLHRVPNGHHEPNQTVTKKMSSLDLGG DEAQPRTPVSATAPATVKTRLCKNHGAPDGCKWGDRCHFAHGDGELGKPMGPGSSFKTRL CVSFVAGGSCAFAGRCHFAHGKEELRRPDAS*
		8	5	3	ZnF2:CVSFVAGGSCAFAGRCHFAH
		8	5	3	ZnF3:CKNHGAPDGCKWGDRCHFAH
HvC3H41	2	8	5	3	ZnF1:CLRFFSTAGCRFGDNCHFIH	MSSAPPDDATVPTSIAMPRVGQRITYSRELLLAVGSSDACKVLPGGVDMSKHADDVKLWVNTETWAARSVGGAAPGRRGRSEELTQRAREPESFQAGVGSKSKPCLRFFSTAGCRFGDNCHFIHDIPGGYLAVEKMSILSGAAPSLPPAKDEEKPAKHLPMDNARSPPMEPVPTGDHALQARTAPDPGKAAVASFGASATAKICVDVSLVGAIIGRGGATIKQISRASGARLRVRDHDWDADLKNVELEGTFDQIKNAYDMAMEQLIHVVNHDSGGAPPPAAGGNKAAAGSLGSGWQLESFKTKLCGHFTRGCCTHGDGCRFAHGESELRRPVPAARDPCGW
		7	5	3	ZnF2:CGHFTRGCCTHGDGCRFAH
HvC3H42	2	8	5	3	ZnF1:CVRFFSTAGCRFGDNCHFIH	MPTGLPPPSIIIFILRLASLLLPFFIHAIASCWYPRDSVNHGKCIRLKISAAGEMSSASA PRDDATMPREEEERVGVNARRTKRIMYSRELLLAVGSLDACKLLPAGADADLPKHPDDAT LWVPSQALAASSVGRTPGGLGDSEFLPQPKREQEAFEAGAGSKSKPCVRFFSTAGCRFGD NCHFIHDIPAPAQDEKEPAKLNPTPPSMSMQQPSHTGDHALRAPTPPNAAPASSGASATA KITVDASLAGAVIGRGGATIREISRASGARLCIREHERDAGLKNVELQGTPDQVKHASAM VWEHLPVPGGGQYNGVKTRLCAHFARGSCTYGDGCRFAHSESELRRPAPAARRDPCGW*
		7	5	3	ZnF2:CAHFARGSCTYGDGCRFAH
HvC3H43	3	8	5	3	ZnF1:CNKYNTAEGCKWGDKCHFAH	MEGVARKRGTADGANGATLGGKRTRESESFQTGVGSKSKPCTKFFSTAGCPFGEGCHFLH YFPGGHQAVAKMSNLGGQSFAHPQGRMPAGSAVPNGPPTPTVKTKLCNKYNTAEGCKWGD KCHFAHGERELGKHTFINNSMPPHMGPRPTTHFGPPAMPNPGMSTPAGFGASSTAKVSVD ASLAGAIIGRGGVNTKQISRVTGAKLAIRDHESNEALKNIELEGTFDQINNASAMLRELI FRISGGTNPNAPPSGESLAGGSHRGGGGGPGSNFKTKLCDNFTKGSCTFGDRCHFAHGES ELRKSAAA*
		7	5	3	ZnF2:CDNFTKGSCTFGDRCHFAH
		8	5	3	ZnF3:CTKFFSTAGCPFGEGCHFLH
HvC3H44	2	7	4	3	ZnF1:CIHWRAGRCNRFPCPFLH	MDFEADGRFGNKRVHNRLGPAPGAASSSSSTKVCIHWRAGRCNRFPCPFLHSELPEAATTKRPNQRDGPGGHVWRNPNSGGGGRGGGGGYNKWGRGPGGADGGVRHKVPDRPCKFFLAGDCTYGEKCRYPHTYCMSNSITLLTPLQGHEKVVTGIALPAGSDKLYSGSKDGTVRLWDCQTGQCAGVLPVGGEVGCMISEGPWVFVGIPDAVKVWNMQTQAEMNLTGPTGQVYALAVGNELLFAATQDGRILAWRFSAVTNCFEPAASLTGHQLAVVSLIVGGMRLYSGSMDKTIRVWDLATLQCIQTLSDHTNVVMSLLCWDQFLLSCSLDQTIKVWAATESGNLEVTYTHKEENGALALTGMPDAQSKPVLVCSLNDNTVRLYDLPSFSDRGRIFSKQ…
		7	5	3	ZnF2:CKFFLAGDCTYGEKCRYPH
HvC3H45	4	7	5	3	ZnF1:CTFYQNGVCSYGSRCRYEH	MSNRSICKFFVNGACFKGDYCQFSHDWNDQPNDVCTFYQNGVCSYGSRCRYEHVDVSSEY TPASTTAALAPSNSYRSWCPFYEGEIDVSNQTHKSLSACSVRQSTWRFDDEDSIPEDGNS LLSALNAQNQARHPLAHLPICSFAAAGTCPYGEECPQTHGDLCTTCGKQCLHPYRPSEGG AHIKLCKRNNKRLEALKKSEEIECSVCLDRVLSKPTAAEKRFGLLPECDHAFCITCIRKW RSSSLTSSMDMDSTVKACPICRKVSYYVIPSATWYSSKEEKQDIIDGYKAKLKSIDCRYF DFGRDTCPFGGRCFYKHAYTDGCLEEPATVAVLHFHADNGSMEGARNIGLAYLLSRLHL*
		7	5	3	ZnF2:CKFFVNGACFKGDYCQFSH
		7	5	3	ZnF3:CSFAAAGTCPYGEECPQTH
		9	5	3	ZnF4:CRYFDFGRDTCPFGGRCFYKH
HvC3H46	3	7	5	3	ZnF1:CKFFAEGRCRRGETCPYLH	MAGVARKGRSKWDTQEISPDIVEISEDDSPPKNTDDRRKDGGDIPTQDLTNDNGKRVGES SNLKPDAFMHQGSTECEEERTDGLNKDVKERQSKASSERSHAPRMAEEGHNNDDWGKLAL EKTTGNQGMSRNADDRRRGDGWGTAVSRGYSSRVSSGPDAWKQRTRSPSPRGGAWNRSRR NGSDSRSRSRERGRGRSRSRSRSPYFDRGSDWRAERGRISGGPSLLCRDFTAGRCRRGLH CRFPHEDGGRRQFDEPYPADSRERYGHQNKDFLDPREPDDYVRSRQPRGHFDEGTWERSE PRRDYRPSDQCHEFVKGRCSRGASCRYVHDESASHVGWRDDARETAHVRGGPDLSYGNRT EHRREPKRPCKFFAEGRCRRGETCPYLHEDAPQ…
		7	5	3	ZnF2:CRDFTAGRCRRGLHCRFPH
		7	5	3	ZnF3:CHEFVKGRCSRGASCRYVH
HvC3H47	3	9	5	3	ZnF1:CIYYLASPLTCNKGSECEYRH	MDSAAAAAQSQATHAPADEEEARRRRGTDCIYYLASPLTCNKGSECEYRHSDAARVNPRD CWYWFNGNCANAKCSFRHPPLDDMLGAPATPRAPQQPAPQVPVPAKAVPPNGTAKPVVPC YYFQKGMCAKGNLCTFSHGPQFAGNPALQLKNSNSWTKANNSPQQSTTPVVHGELKAGAQ NGRPAQKQNPTNRAYHSSGIYQNQNNNPYVLSGAAKSYQPHRSVEAESAENVMETGEFVR EPSAGSSVLAGSAEDDAERSIKEGHNSSYRRASGEQNSGVRRQAHGGYELERSSHRSSSD RLVSERRLTQRDSMPVTAESSDLRHRLLKQRRLNDSRSTEVPDRRDRRYPEDERDSHLRR RGEERTAHDSLSRSRLHGRIKLPGETSLDRLGP…
		7	5	3	ZnF2:CYYFQKGMCAKGNLCTFSH
		7	4	3	ZnF3:CWYWFNGNCANAKCSFRH
HvC3H48	4	7	5	3	ZnF1:CTFYQRGSCSYGSRCRYDH	MTPVSRPRGRLHAPRRGPDLSFPTPPVFRNHSPVRYPRRKAELPPPQKKARRRDGTGRRA PDRQTDRQRGKRRPRRDPPQASPRRRDDGRRGEGVPGFGAHPLGPAMSTKRVLCKFFMHG ACLKGEYCEFSHDWSDQSNNVCTFYQRGSCSYGSRCRYDHVKVSRNNPVPPLPSSSAATR NPVRPPPSSSTATHVASTSLQLLSSGRPLHPGHQTNSSNQRQQISMDKLSLSESKPAWRN EVQPDSVSEDGIDWSSIQTAQNQTSMKLADMPICSFAAAGNCPYGEECPHMHGDLCAFCG KMCLHPYRPDERQEHIKLCEKNHKRLEALKRSQEIECSVCLDRVLSKPTAAERKFGLLSE CDHPFCISCIRNWRGNSPTSGMDVNSALRACPI…
		7	5	3	ZnF2:CKFFMHGACLKGEYCEFSH
		7	5	3	ZnF3:CSFAAAGNCPYGEECPHMH
		9	5	3	ZnF4:CKYFDFGTGTCPFGTSCFYKH
HvC3H49	3	7	5	3	ZnF1:CCKFRAGTCPYVTNCNFAH	MDYTNAIHIIPDAAGPESWANSAAPPSGDSGIWATEDDYSQWNGDQGLSGGCYGGDRNSS QPHSRAGSEQPPPGKKPRGSGPSGGGDAGSTSKSRAIGKMFFKTKLCCKFRAGTCPYVTN CNFAHGMEELRKPPPNWQEIVAAHEEATEQREEHQIPIMTSSNVVPGDSVSGRAYKGRHC KKFYTEEGCPYGDTCTFLHDEQSKARESVAISLSPSVGGGSYNSAAAAAAPNGPTILKPS NWKTRICNKWEMTGYCPFGSKCHFAHGAAELHKYGGGLVDIDGRDIASTPDSKQAAASLK LPVETTAASTAVPPHADVYHLGSQSQRSALASQRSGQLQRPIQKWKGPDKISRIYGDWID ETD*
		8	5	3	ZnF2:CKKFYTEEGCPYGDTCTFLH
		8	5	3	ZnF3:CNKWEMTGYCPFGSKCHFAH
HvC3H50	3	8	5	3	ZnF1:CTKFFSTAGCPFGSSCHFLH	MDAGRKRAVPEGTNGGAATKRARESESVQTGVGSKSKPCTKFFSTAGCPFGSSCHFLHNF PGGHQAVSKMTNLGGPAVSAPPGRMPMGPGVPDGPPPSMKTRLCNKFNTAEGCKWGNKCH FAHGERELGKPMLLNNSMAPPMGPRPNGHFQPPPMPGPDMVPPSTFGASATAKISVDASL AGAIIGKGGVNTKHISRMTGAKLAIRDNEADPNHKNIELEGSFDQVNHASAMVKELILRI GGNAPPQAKNAGRGPAGGGGSNFKTKLCDNFNKGSCTFGDRCHFAHGESELRKSAAA*
		8	5	3	ZnF2:CNKFNTAEGCKWGNKCHFAH
		7	5	3	ZnF3:CDNFNKGSCTFGDRCHFAH
HvC3H51	1	7	5	3	ZnF1:CRNYQRGSCKYGEQCRFVH	MNRRPELCRNYQRGSCKYGEQCRFVHANSNQHQQQQQAKPNPFGFGAGSRQQPQQSFGAQ SQQFQQQQQKPNPFGFGVQGGAAQQRNESGPAKPFQNKWVRDPSAPQTKQGEAQPAPQPA HTSCTDPESCRQQISDDFKNEAPLWKLTCYAHLRSGPCDITGDISYEELRAKAYEEGKQG KPMQSIVEGERNLQNAKLMEFTNLLNKACSTPSFPTAGSFPEVKNNSTFGSSQTNGPPVF SSFNQLGAATNFGSGPRTAAPGVPTNTIFGQPTLTFGQSTQSTFGRSTQSTPSFGAPTFG STGMKFGVPDAFGSQTSKQSFGSYHNSSMSSNNNFPNSISSSHHRDIDKQSVELLNGMTP RTSAMDQAPIEDSRNDKQDDSIWLKEKWEIGQI…
HvC3H52	1	7	5	3	ZnF1:CALWRRGSCPRGPSCGFAH	MREMLDPPPRRGPAFKTKLCALWRRGSCPRGPSCGFAHGEGELRTPPPYSTFPPRAGPGG RDHRIHEFRGRPERRNSPRRRYSPDRDTRGRLFRNQMPRSRGSSQSRSPIRKSERRPKKK VDGEKSDSSGSFNTSENEDRKKDDRRSSSDEKDDGEAQLKQIALDMKALHEDKSKLQMIL DKKIDEAGIISGRVDDLESQLNKEKEDCERMTSKIKKLIKAYGRYVKAQDDLKRSQGRFE RLADSLASDSLKSGTKEQESSVNAGNDDPYNAYEMCPDDQRQKNGSAARKRSAALSTSEE EKTGKKRRVNGIDMIHVPRKYLPEDALESLKNSKGTESLKKFGEDDNNDEINVISSGNDF TDRYNGNEEGDPVDL*
HvC3H53	3	7	5	3	ZnF1:CRHWLRGLCMKGDACGFLH	MDDGDGDGGLSFDFEGGLDTGPAAGGLAPSSADAGGTGGGGPDGGGHGRGRGRGSYRQTVCRHWLRGLCMKGDACGFLHQFDKARMPVCRFFRDYGECREPDCAYKHSYDDVKECNMYKMGFCPNGPNCRYKHVKLPGPPPPVEEVLAKILQMRSSNFNKFNQHRNNNYNQQGDRPRPPPASGLPNQNSTDNATASAMQPAAGQQAQTMNQQPQQKQQQVQQQKPNTNDQVQGVPNGSSNQPTRLATPLPQGSSRYFIVKSCNRENLEISVQQGIWATQRSNEAKLNEAFESMDNVILIFSINRTRNFQGCAKMTSRIGGYIGGGNWKSANGTAHYGRNFSLQWLKLCELSFQKTHHLRNPYNDNLPVKISRDCQELEPFIGEQLASLLYLEPDSELTA…
		8	4	3	ZnF2:CRFFRDYGECREPDCAYKH
		7	5	3	ZnF3:CNMYKMGFCPNGPNCRYKH

## Sheet: Table S3
Table S3. Duplicated HvC3H gene pairs and Ka/Ks ratios in the whole genome of barley.
Gene 1	Chromosome	Start	End	Gene 2	Chromosome	Start	End	N	S	Ka	Ks	Ka/Ks	Duplicated Type	Time(Mya*)
HvC3H40	chr6H	154164908	154165998	HvC3H50	chr7H	555818947	555821497	474.5	155.5	0.9018	11.3125	0.0797	Segmental	808.036
HvC3H45	chr6H	486937473	486940686	HvC3H48	chr7H	142042947	142046742	809.9	258.1	0.2409	1.006	0.2395	Segmental	71.8571
HvC3H14	chr3H	78374339	78375125	HvC3H15	chr3H	78646312	78647117	565.8	97.2	0.1664	0.3196	0.5208	Tandem	22.8286
HvC3H41	chr6H	154188310	154189658	HvC3H42	chr6H	154229423	154230805	665.2	216.8	0.2372	0.4139	0.5732	Tandem	29.5643
HvC3H8	chr2H	34899481	34902295	HvC3H34	chr5H	320579335	320582280	1434.9	290.1	0.3843	97.1994	0.004	Segmental	6942.81
HvC3H27	chr4H	126396244	126399499	HvC3H34	chr5H	320579335	320582280	1389.9	320.1	0.1911	0.9607	0.1989	Segmental	68.6214

## Sheet: Table S4
Table S4. The Ka/Ks ratios between barley and other six species(Triticum aestivum,Oryza sativa,Zea mays,Brassica rapa,Solanum lycopersicum,Glycine max)
HvC3Hs	Chromosome	Start	End	Species	Other CCCHs	Chromosome	Start	End	N	S	Ka	Ks	Ka/Ks	Time(Mya*)
HvC3H10	chr2H	492961772	492964769	Triticum aestivum	TraesCS2A02G307700	Chr2A	528658621	528663722	735.1	275.9	0.0219	0.1488	0.1474	10.6286
HvC3H8	chr2H	34899481	34902295	Triticum aestivum	TraesCS2A02G102300	Chr2A	55850496	55854702	1779.8	284.2	0.0172	0.3239	0.0533	23.1357
HvC3H11	chr2H	633281776	633284363	Triticum aestivum	TraesCS2A02G488000	Chr2A	722523345	722526142	657.8	254.2	0.014	0.1821	0.0768	13.0071
HvC3H12	chr2H	661030814	661034185	Triticum aestivum	TraesCS2A02G547900	Chr2A	755785481	755789719	1554.6	527.4	0.025	0.0903	0.2768	6.45
HvC3H8	chr2H	34899481	34902295	Triticum aestivum	TraesCS2B02G119400	Chr2B	86210481	86214168	1301	169	0.023	0.3946	0.0583	28.1857
HvC3H10	chr2H	492961772	492964769	Triticum aestivum	TraesCS2B02G324300	Chr2B	463281904	463286336	738.8	272.2	0.0191	0.1418	0.1346	10.1286
HvC3H11	chr2H	633281776	633284363	Triticum aestivum	TraesCS2B02G515600	Chr2B	710285340	710288428	658.6	253.4	0.0155	0.1455	0.1067	10.3929
HvC3H12	chr2H	661030814	661034185	Triticum aestivum	TraesCS2B02G578700	Chr2B	767014405	767018611	1546.8	535.2	0.0263	0.0964	0.2733	6.88571
HvC3H11	chr2H	633281776	633284363	Triticum aestivum	TraesCS2D02G488300	Chr2D	587701279	587704218	658.4	253.6	0.014	0.1492	0.0935	10.6571
HvC3H8	chr2H	34899481	34902295	Triticum aestivum	TraesCS2D02G101800	Chr2D	55056635	55060937	1295.2	168.8	0.0266	0.3832	0.0693	27.3714
HvC3H10	chr2H	492961772	492964769	Triticum aestivum	TraesCS2D02G306100	Chr2D	391719999	391724455	740.8	267.2	0.0863	0.2291	0.3768	16.3643
HvC3H12	chr2H	661030814	661034185	Triticum aestivum	TraesCS2D02G549000	Chr2D	624550715	624554955	1555.9	526.1	0.0236	0.0885	0.267	6.32143
HvC3H21	chr3H	369794386	369820873	Triticum aestivum	TraesCS3A02G221900	Chr3A	413995660	414005384	1079	415	0.0513	0.0792	0.6483	5.65714
HvC3H15	chr3H	78646312	78647117	Triticum aestivum	TraesCS3A02G128100	Chr3A	105026576	105027623	548.6	99.4	0.1602	0.3814	0.42	27.2429
HvC3H18	chr3H	179949342	179954256	Triticum aestivum	TraesCS3A02G179200	Chr3A	206623114	206628643	961.8	430.2	0.0158	0.0546	0.2899	3.9
HvC3H19	chr3H	180623162	180633119	Triticum aestivum	TraesCS3A02G178700	Chr3A	203983146	203997112	889.6	388.4	0.0034	0.0582	0.0581	4.15714
HvC3H25	chr3H	579178329	579182962	Triticum aestivum	TraesCS3A02G423200	Chr3A	664691550	664697238	907.6	397.4	0.01	0.0903	0.1104	6.45
HvC3H22	chr3H	398928843	398930190	Triticum aestivum	TraesCS3A02G232500	Chr3A	434068470	434070313	884.4	102.6	0.0205	0.3989	0.0513	28.4929
HvC3H21	chr3H	369794386	369820873	Triticum aestivum	TraesCS3B02G251700	Chr3B	404418126	404432816	1082.6	411.4	0.0509	0.0837	0.6083	5.97857
HvC3H22	chr3H	398928843	398930190	Triticum aestivum	TraesCS3B02G261800	Chr3B	419965160	419966987	874.5	112.5	0.0212	0.3882	0.0546	27.7286
HvC3H15	chr3H	78646312	78647117	Triticum aestivum	TraesCS3B02G147400	Chr3B	137850683	137852047	547.1	100.9	0.1676	0.3493	0.4796	24.95
HvC3H18	chr3H	179949342	179954256	Triticum aestivum	TraesCS3B02G205900	Chr3B	240591119	240597435	970.8	430.2	0.0157	0.0731	0.2149	5.22143
HvC3H19	chr3H	180623162	180633119	Triticum aestivum	TraesCS3B02G206400	Chr3B	241676647	241683603	858.5	419.2	0.0047	0.0432	0.1077	3.08571
HvC3H15	chr3H	78646312	78647117	Triticum aestivum	TraesCS3D02G129200	Chr3D	88432007	88433300	544.5	103.5	0.1621	0.3522	0.4602	25.1571
HvC3H15	chr3H	78646312	78647117	Triticum aestivum	TraesCS3D02G129300	Chr3D	89212421	89213481	546.6	95.4	0.0889	0.2511	0.3541	17.9357
HvC3H18	chr3H	179949342	179954256	Triticum aestivum	TraesCS3D02G181900	Chr3D	164988161	164993832	979.6	421.4	0.0145	0.0693	0.2094	4.95
HvC3H19	chr3H	180623162	180633119	Triticum aestivum	TraesCS3D02G182200	Chr3D	165859752	165866744	869	406	0.0046	0.0419	0.11	2.99286
HvC3H21	chr3H	369794386	369820873	Triticum aestivum	TraesCS3D02G231200	Chr3D	315759877	315772113	914	331	0.0829	0.1	0.8294	7.14286
HvC3H22	chr3H	398928843	398930190	Triticum aestivum	TraesCS3D02G220700	Chr3D	301413149	301414692	886.2	100.8	0.0221	0.3837	0.0575	27.4071
HvC3H28	chr4H	448032649	448034503	Triticum aestivum	TraesCS4A02G117400	Chr4A	143250724	143252545	746.4	150.6	0.0404	0.1252	0.3223	8.94286
HvC3H29	chr4H	509610054	509612587	Triticum aestivum	TraesCS4A02G082400	Chr4A	85590082	85592543	803	175	0.0075	0.1947	0.0387	13.9071
HvC3H28	chr4H	448032649	448034503	Triticum aestivum	TraesCS4B02G187000	Chr4B	407056201	407058678	745.1	148.9	0.0361	0.1267	0.285	9.05
HvC3H28	chr4H	448032649	448034503	Triticum aestivum	TraesCS4D02G188300	Chr4D	327718956	327720993	748.1	148.9	0.0303	0.1335	0.2269	9.53571
HvC3H29	chr4H	509610054	509612587	Triticum aestivum	TraesCS4D02G222000	Chr4D	379159671	379162491	792.3	185.7	0.0089	0.1618	0.0551	11.5571
HvC3H37	chr5H	550777314	550784147	Triticum aestivum	TraesCS5A02G423300	Chr5A	609204374	609210848	1567.6	556.4	0.0465	0.1046	0.4446	7.47143
HvC3H30	chr5H	63292854	63297407	Triticum aestivum	TraesCS5A02G066400	Chr5A	74105930	74110771	1529.7	543.3	0.0487	0.0778	0.6263	5.55714
HvC3H34	chr5H	320579335	320582280	Triticum aestivum	TraesCS5A02G143400	Chr5A	318755222	318758875	1431.6	338.4	0.0252	0.1777	0.1416	12.6929
HvC3H37	chr5H	550777314	550784147	Triticum aestivum	TraesCS5B02G425300	Chr5B	601330655	601336940	1545.8	578.2	0.0433	0.1227	0.3531	8.76429
HvC3H30	chr5H	63292854	63297407	Triticum aestivum	TraesCS5B02G073100	Chr5B	86545255	86550300	1502.7	570.3	0.0504	0.0763	0.6606	5.45
HvC3H30	chr5H	208098770	208176609	Triticum aestivum	TraesCS5B02G113400	Chr5B	180022325	180046057	1100.1	426.9	0.0414	0.0823	0.5025	5.87857
HvC3H37	chr5H	550777314	550784147	Triticum aestivum	TraesCS5D02G431900	Chr5D	488348160	488354846	1625.4	603.6	0.0349	0.1243	0.2805	8.87857
HvC3H30	chr5H	63292854	63297407	Triticum aestivum	TraesCS5D02G077400	Chr5D	77076126	77080909	1503.2	569.8	0.0504	0.0681	0.7403	4.86429
HvC3H32	chr5H	208098770	208176609	Triticum aestivum	TraesCS5D02G119200	Chr5D	162416429	162441719	1103.4	423.6	0.0379	0.0789	0.48	5.63571
HvC3H46	chr6H	539565940	539569642	Triticum aestivum	TraesCS6A02G340600	Chr6A	573506349	573513441	2182.1	778.9	0.0376	0.1108	0.3392	7.91429
HvC3H43	chr6H	154334326	154337115	Triticum aestivum	TraesCS6A02G166900	Chr6A	170011073	170014026	679.9	229.1	0.0321	0.1735	0.1853	12.3929
HvC3H45	chr6H	486937473	486940686	Triticum aestivum	TraesCS6B02G310500	Chr6B	555855343	555859616	823	251	0.1221	0.2098	0.5819	14.9857
HvC3H40	chr6H	154164908	154165998	Triticum aestivum	TraesCS6B02G194100	Chr6B	228977697	228978888	491.9	102.1	0.0699	0.2646	0.2641	18.9
HvC3H43	chr6H	154334326	154337115	Triticum aestivum	TraesCS6B02G194300	Chr6B	229204707	229207504	668.3	222.7	0.0349	0.1597	0.2186	11.4071
HvC3H43	chr6H	154334326	154337115	Triticum aestivum	TraesCS6D02G155300	Chr6D	131678240	131682238	700.4	217.6	0.1472	0.3028	0.4861	21.6286
HvC3H45	chr6H	486937473	486940686	Triticum aestivum	TraesCS6D02G262500	Chr6D	370795779	370799059	801	276	0.0293	0.1044	0.2805	7.45714
HvC3H46	chr6H	539565940	539569642	Triticum aestivum	TraesCS6D02G321200	Chr6D	428921860	428925470	2201.8	792.2	0.0404	0.1112	0.3635	7.94286
HvC3H50	chr7H	555818947	555821497	Triticum aestivum	TraesCS7A02G402300	Chr7A	581429589	581432722	633.3	257.7	0.0095	0.1142	0.0835	8.15714
HvC3H51	chr7H	568252842	568257387	Triticum aestivum	TraesCS7A02G415100	Chr7A	606550111	606559408	833.7	333.3	0.0407	0.0985	0.4132	7.03571
HvC3H52	chr7H	589515809	589521744	Triticum aestivum	TraesCS7A02G452300	Chr7A	645022928	645029147	863.5	261.5	0.0283	0.0795	0.3557	5.67857
HvC3H49	chr7H	371501326	371506907	Triticum aestivum	TraesCS7A02G298900	Chr7A	407861298	407865075	845	244	0.0072	0.1247	0.0574	8.90714
HvC3H48	chr7H	142042947	142046742	Triticum aestivum	TraesCS7A02G228200	Chr7A	198665505	198671133	823.2	325.8	0.0137	0.0724	0.1893	5.17143
HvC3H50	chr7H	555818947	555821497	Triticum aestivum	TraesCS7B02G302400	Chr7B	539229556	539232907	636.3	254.7	0.0095	0.1153	0.0824	8.23571
HvC3H52	chr7H	589515809	589521744	Triticum aestivum	TraesCS7B02G352100	Chr7B	608713908	608719976	832.6	292.4	0.0246	0.0736	0.3339	5.25714
HvC3H49	chr7H	371501326	371506907	Triticum aestivum	TraesCS7B02G187100	Chr7B	313175338	313179256	830.8	258.2	0.0085	0.0992	0.086	7.08571
HvC3H48	chr7H	142042947	142046742	Triticum aestivum	TraesCS7B02G191500	Chr7B	329357979	329362885	834	315	0.016	0.0713	0.2243	5.09286
HvC3H49	chr7H	371501326	371506907	Triticum aestivum	TraesCS7D02G294600	Chr7D	368563640	368567356	839.8	249.2	0.0072	0.1028	0.0702	7.34286
HvC3H50	chr7H	555818947	555821497	Triticum aestivum	TraesCS7D02G396100	Chr7D	510704473	510707297	643.6	247.4	0.0094	0.0947	0.0989	6.76429
HvC3H51	chr7H	568252842	568257387	Triticum aestivum	TraesCS7D02G408300	Chr7D	526184969	526189806	838.9	328.1	0.0281	0.1222	0.2302	8.72857
HvC3H52	chr7H	589515809	589521744	Triticum aestivum	TraesCS7D02G441200	Chr7D	560747966	560753919	844.8	280.2	0.0282	0.0681	0.4139	4.86429
HvC3H48	chr7H	142042947	142046742	Triticum aestivum	TraesCS7D02G226400	Chr7D	186410985	186416209	829.9	319.1	0.0148	0.0667	0.2226	4.76429
HvC3H11	chr2H	633281776	633284363	Oryza sativa	Os04g0665700	Chr4	33982975	33986219	655.4	244.6	0.1048	0.4615	0.227	32.9643
HvC3H7	chr2H	10497634	10505038	Oryza sativa	Os04t0105000	Chr4	321281	328894	1066.2	391.8	0.2024	0.6261	0.3233	44.7214
HvC3H18	chr3H	179949342	179954256	Oryza sativa	Os01t0257400	Chr1	8593792	8599448	962	412	0.1472	0.4453	0.3306	31.8071
HvC3H25	chr3H	579178329	579182962	Oryza sativa	Os01g0917400	Chr1	40006067	40010924	899.3	393.7	0.0782	0.3628	0.2154	25.9143
HvC3H21	chr3H	369794386	369820873	Oryza sativa	Os01g0616400	Chr1	24471931	24478431	981	360	0.2341	0.4699	0.4981	33.5643
HvC3H22	chr3H	398928843	398930190	Oryza sativa	Os01g0645000	Chr1	25959883	25961440	867.4	131.6	0.1071	1.2294	0.0871	87.8143
HvC3H18	chr3H	424417276	424418121	Oryza sativa	Os01g0667800	Chr1	27317349	27320807	476.1	144.9	0.1053	0.8024	0.1312	57.3143
HvC3H13	chr3H	45630679	45631818	Oryza sativa	Os01g0192000	Chr1	4949133	4951123	970.8	154.2	0.0808	1.2076	0.0669	86.2571
HvC3H18	chr3H	424417276	424418121	Oryza sativa	Os01g0257400	Chr1	8593792	8599448	962	412	0.1472	0.4453	0.3306	31.8071
HvC3H19	chr3H	180623162	180633119	Oryza sativa	Os01g0258700	Chr1	8659413	8664796	897.6	374.4	0.0822	0.4176	0.1967	29.8286
HvC3H18	chr3H	424417276	424418121	Oryza sativa	Os05g0564200	Chr5	28080214	28082860	627.9	212.1	0.087	0.9568	0.0909	68.3429
HvC3H28	chr4H	448032649	448034503	Oryza sativa	Os03g0301500	Chr3	10613655	10615583	731.3	144.7	0.1685	0.9089	0.1854	64.9214
HvC3H36	chr5H	487366060	487367004	Oryza sativa	Os09g0491756	Chr9	18985507	18987182	728.1	129.9	0.0768	1.8966	0.0405	135.471
HvC3H43	chr6H	154334326	154337115	Oryza sativa	Os02g0194200	Chr2	5250033	5253692	660.8	239.2	0.0945	0.5935	0.1592	42.3929
HvC3H51	chr7H	568252842	568257387	Oryza sativa	Os06g0704300	Chr6	29738880	29742499	848.8	312.2	0.1927	0.699	0.2757	49.9286
HvC3H50	chr7H	555818947	555821497	Oryza sativa	Os06g0618100	Chr6	24808827	24811960	563.9	204.1	0.1083	0.5782	0.1872	41.3
HvC3H48	chr7H	142042947	142046742	Oryza sativa	Os06g0318700	Chr6	12352403	12358103	830.3	273.7	0.0801	0.4352	0.1841	31.0857
HvC3H49	chr7H	371501326	371506907	Oryza sativa	Os08g0159800	Chr8	3508715	3512242	830.9	210.1	0.078	1.1319	0.0689	80.85
HvC3H8	chr2H	34899481	34902295	Oryza sativa	Os07t0682400	Chr7	28928736	28932799	1722.4	296.6	0.0671	0.8771	0.0765	62.65
HvC3H15	chr3H	78646312	78647117	Oryza sativa	Os01t0174600	Chr1	3830492	3831846	574.9	100.1	0.4729	84.95	0.0056	6067.86
HvC3H9	chr2H	159741000	159743006	Zea mays	Zm00001d006619_T001	Chr2	212747709	212749721	1419.9	548.1	0.1407	0.8093	0.1738	57.8071
HvC3H9	chr2H	159741000	159743006	Zea mays	Zm00001d021831_T001	Chr7	164100462	164102432	1391.3	534.7	0.1324	0.7266	0.1823	51.9
HvC3H8	chr3H	34899481	34902295	Zea mays	Zm00001d022427_T001	Chr7	177449434	177453594	1666	257	0.1273	1.3472	0.0945	96.2286
HvC3H22	chr3H	398928843	398930190	Zea mays	Zm00001d044074_T001	Chr3	218387500	218388660	889.8	121.2	0.1144	1.3077	0.0875	93.4071
HvC3H20	chr3H	325997466	326000877	Zea mays	Zm00001d044260_T001	Chr3	223156502	223169682	1441.1	529.9	0.4115	0.8463	0.4862	60.45
HvC3H21	chr3H	369794386	369820873	Zea mays	Zm00001d044481_T001	Chr3	229389338	229395132	330.3	110.7	0.3546	1.2754	0.2781	91.1
HvC3H25	chr3H	579178329	579182962	Zea mays	Zm00001d042363_T001	Chr3	163299606	163305395	615.2	257.8	0.1418	0.6568	0.2158	46.9143
HvC3H18	chr3H	179949342	179954256	Zea mays	Zm00001d040301_T001	Chr3	36557966	36563190	946.1	403.9	0.2028	0.5967	0.3399	42.6214
HvC3H19	chr3H	180623162	180633119	Zea mays	Zm00001d040302_T001	Chr3	36669164	36675206	898.7	370.3	0.1157	0.474	0.244	33.8571
HvC3H21	chr3H	369794386	369820873	Zea mays	Zm00001d011355_T001	Chr8	147966473	147976680	700.5	235.5	0.4253	1.1032	0.3855	78.8
HvC3H22	chr3H	398928843	398930190	Zea mays	Zm00001d011470_T001	Chr8	151370919	151372642	875.2	123.8	0.15	1.0619	0.1412	75.85
HvC3H13	chr3H	45630679	45631818	Zea mays	Zm00001d008812_T001	Chr8	21359783	21360919	972.6	146.4	0.0938	1.3336	0.0703	95.2571
HvC3H18	chr3H	179949342	179954256	Zea mays	Zm00001d008323_T001	Chr8	5210822	5216472	941.9	396.1	0.2068	0.6058	0.3414	43.2714
HvC3H20	chr3H	180623162	180633119	Zea mays	Zm00001d008322_T001	Chr8	5172219	5176025	762.2	305.8	0.1214	0.5354	0.2268	38.2429
HvC3H26	chr4H	13238246	13240498	Zea mays	Zm00001d033610_T001	Chr1	268575554	268577794	1557.7	650.3	0.071	0.7041	0.1009	50.2929
HvC3H28	chr4H	448032649	448034503	Zea mays	Zm00001d028828_T001	Chr1	47876114	47877953	728.7	156.3	0.2208	0.9563	0.2308	68.3071
HvC3H26	chr4H	13238246	13240498	Zea mays	Zm00001d013497_T001	Chr5	12787522	12789765	1558.9	652.1	0.0705	0.6927	0.1017	49.4786
HvC3H38	chr5H	577528149	577531496	Zea mays	Zm00001d034710_T001	Chr1	300423240	300425717	687.4	203.6	0.1296	0.7424	0.1746	53.0286
HvC3H34	chr5H	320579335	320582280	Zea mays	Zm00001d044667_T001	Chr3	234427651	234431866	1367.5	282.5	0.192	1.2237	0.1569	87.4071
HvC3H34	chr5H	320579335	320582280	Zea mays	Zm00001d052385_T001	Chr4	188826682	188830788	1443.5	299.5	0.2189	1.1355	0.1928	81.1071
HvC3H36	chr5H	487366060	487367004	Zea mays	Zm00001d020954_T001	Chr7	137626105	137626968	756.9	104.1	0.0889	5.9713	0.0149	426.521
HvC3H43	chr6H	154334326	154337115	Zea mays	Zm00001d053682_T001	Chr4	238942996	238945802	619.9	208.1	0.193	0.6667	0.2895	47.6214
HvC3H44	chr6H	448149560	448156592	Zea mays	Zm00001d017595_T001	Chr5	201207642	201214014	761.2	288.8	0.103	0.6893	0.1494	49.2357
HvC3H49	chr7H	371501326	371506907	Zea mays	Zm00001d024534_T001	Chr10	76841341	76845268	844.4	205.6	0.0873	1.9709	0.0443	140.779
HvC3H49	chr7H	371501326	371506907	Zea mays	Zm00001d049516_T001	Chr4	32965071	32965902	500.3	138.7	0.1988	76.0798	0.0026	5434.27
HvC3H48	chr7H	142042947	142046742	Zea mays	Zm00001d045887_T001	Chr9	45732153	45734240	724.8	211.2	0.1175	0.6781	0.1733	48.4357
HvC3H50	chr7H	555818947	555821497	Zea mays	Zm00001d046740_T001	Chr9	103969348	103972198	656.5	234.5	0.1797	0.6849	0.2624	48.9214
HvC3H13	chr3H	45630679	45631818	Brassica rapa	BraA01g008400	Chr1	4079026	4080111	828.4	215.6	0.4416	61.2481	0.0072	4374.86
HvC3H13	chr3H	45630679	45631818	Brassica rapa	BraA03g054960	Chr3	28610389	28611438	783.2	209.8	0.3778	60.1327	0.0063	4295.19
HvC3H20	chr3H	325997466	326000877	Brassica rapa	BraA02g012630	Chr2	6311014	6313494	1374.8	404.2	0.982	3.3147	0.2962	236.764
HvC3H53	chr7H	597446821	597451351	Brassica rapa	BraA08g023250	Chr8	17180899	17185280	1360.9	445.1	0.3235	4.7745	0.0677	341.036
HvC3H44	chr6H	448149560	448156592	Brassica rapa	BraA10g010530	Chr10	8658579	8661076	952.8	322.2	0.2998	3.8164	0.0786	272.6
HvC3H49	chr7H	371501326	371506907	Brassica rapa	BraA05g023320	Chr5	17183522	17184711	739.5	229.5	0.3223	53.8468	0.006	3846.2
HvC3H13	chr3H	45630679	45631818	Brassica rapa	BraA07g001000	Chr7	693528	694601	803.6	219.4	0.3574	45.4672	0.0079	3247.66
HvC3H49	chr7H	371501326	371506907	Brassica rapa	BraA09g032780	Chr9	25422234	25423699	750.9	242.1	0.2961	6.2681	0.0472	447.721
HvC3H13	chr3H	45630679	45631818	Solanum lycopersicum	Solyc12g008660	Chr12	2038209	2039426	789.7	260.3	0.4225	25.3739	0.0166	1812.42
HvC3H24	chr3H	561039569	561045009	Solanum lycopersicum	Solyc09g007230	Chr9	832854	839286	850.5	241.5	0.182	6.1109	0.0298	436.493
HvC3H44	chr6H	448149560	448156592	Solanum lycopersicum	Solyc03g026350	Chr3	3809311	3817525	958.7	316.3	0.3075	3.6681	0.0838	262.007
HvC3H13	chr3H	45630679	45631818	Glycine max	GLYMA_01G005000	Chr1	464509	466549	809.7	183.3	0.3362	68.9286	0.0049	4923.47
HvC3H19	chr3H	180623162	180633119	Glycine max	GLYMA_17G024400	Chr17	1779409	1784852	801.6	326.4	0.4906	3.4106	0.1438	243.614
HvC3H13	chr3H	45630679	45631818	Glycine max	GLYMA_04G050300	Chr4	4092203	4094078	579.6	119.4	0.3226	74.5452	0.0043	5324.66
HvC3H13	chr3H	45630679	45631818	Glycine max	GLYMA_05G224400	Chr5	40325845	40327778	823.5	199.5	0.3253	65.3302	0.005	4666.44
HvC3H13	chr3H	45630679	45631818	Glycine max	GLYMA_06G050300	Chr6	3823010	3824607	628	131	0.3475	27.3157	0.0127	1951.12
HvC3H13	chr3H	45630679	45631818	Glycine max	GLYMA_07G126800	Chr7	15189930	15191705	811.7	196.3	0.3317	65.3863	0.0051	4670.45
HvC3H13	chr3H	45630679	45631818	Glycine max	GLYMA_08G031400	Chr8	2480603	2482735	823.1	202.9	0.3222	43.4519	0.0074	3103.71
HvC3H43	chr6H	154334326	154337115	Glycine max	GLYMA_19G147100	Chr19	40799107	40802473	656.1	222.9	0.3061	3.1204	0.0981	222.886
HvC3H50	chr7H	555818947	555821497	Glycine max	GLYMA_19G147100	Chr19	40799107	40802473	655.2	220.8	0.3071	43.528	0.0071	3109.14
HvC3H50	chr7H	555818947	555821497	Glycine max	GLYMA_03G144200	Chr3	35987367	35991163	655.8	220.2	0.3177	49.8685	0.0064	3562.04

## Sheet: Table S5
Table S5.Characteristics of cis-acting regulatory elements in the promoter region of HvC3Hs.
Classification	Element	Sequence	Annotation	Total number	HvC3H1	HvC3H2	HvC3H3	HvC3H4	HvC3H5	HvC3H6	HvC3H7	HvC3H8	HvC3H9	HvC3H10	HvC3H11	HvC3H12	HvC3H13	HvC3H14	HvC3H15	HvC3H16	HvC3H17	HvC3H18	HvC3H19	HvC3H20	HvC3H21	HvC3H22	HvC3H23	HvC3H24	HvC3H25	HvC3H26	HvC3H27	HvC3H28	HvC3H29	HvC3H30	HvC3H31	HvC3H32	HvC3H33	HvC3H34	HvC3H35	HvC3H36	HvC3H37	HvC3H38	HvC3H39	HvC3H40	HvC3H41	HvC3H42	HvC3H43	HvC3H44	HvC3H45
Light response	ATCT-motif	AATCTAATCC	part of a conserved DNA module involved in light responsiveness	9	-	-	1	-	-	2	-	-	-	-	-	-	-	-	-	-	-	-	1	1	1	-	-	-	-	-	-	-	-	-	-	-	1	-	-	1	-	-	-	-	-	-	-	-	-
	GATA-motif	AAGATAAGATT	part of a light responsive element	22	1	1	1	-	-	-	-	2	1	-	-	-	-	-	-	-	2	-	-	-	1	-	-	-	-	1	-	-	1	-	1	1	-	-	1	-	1	-	-	-	-	1	-	-	-
	GT1-motif	GGTTAA	light responsive element	26	1	-	5	-	-	-	2	1	-	1	2	-	-	-	-	1	-	1	-	-	-	-	-	2	-	-	-	1	-	3	-	-	-	-	-	-	-	-	-	1	-	-	-	2	-
	G-Box	CACGTG/GCCACGTGGA	cis-acting regulatory element involved in light responsiveness	134	-	3	1	3	7	-	2	4	7	2	3	2	4	-	5	1	7	3	3	2	-	10	-	1	1	1	2	-	6	2	4	3	3	1	-	5	-	-	4	3	3	1	2	4	2
	MRE	AACCTAA	MYB binding site involved in light responsiveness	14	1	-	3	-	-	-	-	-	-	1	-	-	1	-	-	-	-	1	1	1	-	-	1	1	-	-	1	-	-	-	1	-	-	-	-	-	-	-	-	-	-	-	-	-	-
	ATC-motif	AGTAATCT	part of a conserved DNA module involved in light responsiveness	1	-	-	1	-	-	-	-	-	-	-	-	-	-	-	-	-	-	-	-	-	-	-	-	-	-	-	-	-	-	-	-	-	-	-	-	-	-	-	-	-	-	-	-	-	-
	Box 4	ATTAAT	part of a conserved DNA module involved in light responsiveness	32	-	1	1	1	-	5	-	-	-	-	-	-	-	1	1	-	-	1	-	-	-	-	1	-	-	-	2	1	-	-	1	2	1	2	1	-	-	1	-	-	1	1	-	1	1
	Sp1	GGGCGG	light responsive element	74	-	4	-	2	1	2	-	1	8	1	-	3	2	-	-	-	3	2	3	1	-	2	-	2	-	2	-	1	2	2	1	6	-	-	2	2	1	1	1	2	3	2	1	1	1
	ACE	GCGACGTACC	cis-acting element involved in light responsiveness	8	-	-	-	-	1	-	-	-	-	-	-	-	-	-	-	-	-	-	-	-	-	-	-	-	-	-	-	2	1	-	2	-	-	-	1	-	-	-	1	-	-	-	-	-	-
	TCT-motif	TCTTAC	part of a light responsive element	23	-	-	-	-	2	1	2	1	-	-	-	-	1	-	-	1	1	-	-	-	1	1	1	-	-	-	-	1	-	-	-	-	3	-	-	1	-	-	-	1	-	-	-	-	-
	Box II	TGGTAATAA	part of a light responsive element	2	-	-	-	-	-	1	-	-	-	-	-	-	-	-	-	-	-	1	-	-	-	-	-	-	-	-	-	-	-	-	-	-	-	-	-	-	-	-	-	-	-	-	-	-	-
	chs-Unit	ACCTAACCCGC	part of a light responsive element	0	-	-	-	-	-	-	-	-	-	-	-	-	-	-	-	-	-	-	-	-	-	-	-	-	-	-	-	-	-	-	-	-	-	-	-	-	-	-	-	-	-	-	-	-	-
	TCCC-motif	TCTCCCT	part of a light responsive element	22	1	3	-	-	-	-	-	1	-	1	-	-	-	-	-	-	-	2	-	2	-	-	-	-	1	1	-	-	-	1	1	-	-	-	1	-	-	-	1	-	-	-	1	-	-
	I-box	GTATAAGGCC	part of a light responsive element	20	1	-	-	-	-	-	-	-	1	-	1	-	-	-	-	-	-	1	-	1	1	-	-	-	1	-	-	-	-	-	1	-	-	-	-	-	1	-	1	1	-	1	-	1	-
	GATT-motif	CTCCTGATTGGA	part of a light responsive element	1	-	-	-	-	-	-	-	-	-	-	-	-	-	1	-	-	-	-	-	-	-	-	-	-	-	-	-	-	-	-	-	-	-	-	-	-	-	-	-	-	-	-	-	-	-
	chs-CMA2c	ATATACGTGAAGG	part of a light responsive element	1	-	-	-	-	-	-	-	-	-	-	-	-	-	-	1	-	-	-	-	-	-	-	-	-	-	-	-	-	-	-	-	-	-	-	-	-	-	-	-	-	-	-	-	-	-
	GTGGC-motif	CATCGTGTGGC	part of a light responsive element	3	-	1	-	-	-	-	-	-	-	-	-	-	-	-	-	-	-	1	-	-	-	1	-	-	-	-	-	-	-	-	-	-	-	-	-	-	-	-	-	-	-	-	-	-	-
	AE-box	AGAAACAA	part of a module for light response	18	-	3	-	-	-	-	-	-	-	-	-	-	-	-	-	-	-	-	2	-	-	-	-	1	-	-	1	1	-	-	-	3	-	-	1	-	-	1	-	-	-	-	-	-	-
	LAMP-element	CTTTATCA	part of a light responsive element	2	-	-	-	-	-	-	-	-	-	-	-	-	-	-	-	-	-	-	-	-	-	-	1	-	-	-	-	-	-	-	-	-	-	-	-	-	-	-	-	-	-	-	-	1	-
	GA-motif	ATAGATAA	part of a light responsive element	6	-	-	-	-	-	-	-	-	-	-	-	-	-	-	-	-	-	-	-	-	-	-	2	-	-	1	-	-	-	-	-	-	-	-	-	-	1	-	-	-	-	-	-	-	1
	CAG-motif	GAAAGGCAGAC	part of a light response element	2	-	-	-	-	-	-	-	-	-	-	-	-	-	-	-	-	-	-	-	-	-	-	-	-	1	-	-	-	-	-	-	-	-	-	-	-	-	-	-	-	-	-	-	-	-
	chs-CMA2b	GAACCTACACAC	part of a light responsive element	1	-	-	-	-	-	-	-	-	-	-	-	-	-	-	-	-	-	-	-	-	-	-	-	-	-	-	-	-	-	-	-	-	-	-	-	1	-	-	-	-	-	-	-	-	-
	Pc-CMA2c	GCCCACGCA	part of a light responsive element	1	-	-	-	-	-	-	-	-	-	-	-	-	-	-	-	-	-	-	-	-	-	-	-	-	-	-	-	-	-	-	-	-	-	-	-	-	-	-	-	-	-	-	-	-	1
	Gap-box	CAAATGAA(A/G)A	part of a light responsive element	2	-	-	-	-	-	-	-	-	-	-	-	-	-	-	-	-	-	-	-	-	-	-	-	-	-	-	1	-	-	-	-	-	-	-	-	-	-	-	-	-	-	-	-	-	1
Hormone induction	ABRE	CACGTG/GCCGCGTGGC	cis-acting element involved in the abscisic acid responsiveness	127	-	3	1	4	7	-	3	3	9	1	1	2	4	-	7	1	4	1	2	2	-	7	-	-	2	-	2	-	7	2	3	2	4	2	-	5	-	-	3	5	2	1	3	3	2
	AuxRR-core	GGTCCAT	cis-acting regulatory element involved in auxin responsiveness	5	-	-	-	-	-	-	-	-	-	-	-	-	-	-	-	-	1	-	-	-	-	-	-	-	-	1	-	-	-	-	-	1	-	-	-	-	-	-	-	-	-	-	1	-	-
	CGTCA-motif	CGTCA	cis-acting regulatory element involved in the MeJA-responsiveness	111	1	1	1	-	4	1	3	5	1	1	-	2	1	2	-	1	1	3	2	2	1	6	-	-	1	2	4	4	3	3	3	2	2	1	2	5	1	3	5	3	3	1	2	4	2
	GARE-motif	TCTGTTG	gibberellin-responsive element	5	-	-	-	-	-	-	-	-	-	-	-	-	-	-	-	1	-	-	-	1	-	2	-	-	-	-	-	-	-	-	-	-	-	-	-	-	-	-	-	1	-	-	-	-	-
	ERE	ATTTTAAA	ethylene-responsive element probably involved in petal senescence	19	-	-	-	-	1	-	-	-	-	-	-	-	-	1	1	-	-	-	-	-	-	-	-	4	-	1	1	-	-	-	-	-	2	-	1	-	-	-	-	-	-	-	-	1	-
	P-box	CCTTTTG	gibberellin-responsive element	20	1	-	1	1	-	-	-	-	1	1	-	-	-	-	-	-	1	1	-	-	2	-	-	1	-	-	-	-	-	-	-	-	-	-	1	-	-	1	1	-	-	-	-	-	1
	TGA-element	AACGAC	auxin-responsive element	36	1	-	-	1	-	1	1	3	-	3	1	1	1	1	-	2	-	-	-	-	1	-	-	-	-	-	-	2	2	1	1	-	-	1	1	1	1	-	-	1	-	-	1	-	1
	TGACG-motif	TGACG	cis-acting regulatory element involved in the MeJA-responsiveness	111	1	1	1	-	4	1	3	5	1	1	-	2	1	2	-	1	1	3	2	2	1	6	-	-	1	2	4	4	3	3	3	2	2	1	2	5	1	3	5	3	3	1	2	4	2
	TCA-element	CCATCTTTTT/TCAGAAGAGG	cis-acting element involved in salicylic acid responsiveness	17	1	-	-	1	-	-	-	1	-	-	1	-	1	-	1	2	-	1	-	-	-	2	-	-	-	-	-	-	-	-	-	-	-	-	1	-	-	-	-	-	1	-	-	-	1
	TATC-box	TATCCCA	cis-acting element involved in gibberellin-responsiveness	6	-	-	1	-	1	-	-	1	-	-	-	-	-	-	1	-	-	-	-	-	-	-	-	-	-	-	-	1	-	1	-	-	-	-	-	-	-	-	-	-	-	-	-	-	-
	TGA-box	TGACGTAA	part of an auxin-responsive element	2	-	-	-	-	-	1	-	-	-	-	-	-	-	-	-	-	-	-	-	-	-	-	-	-	-	-	-	-	-	-	-	-	-	-	-	-	-	-	-	-	-	-	-	-	-
Structure and composition	CAAT-box	CCAAT/TGCAAATCT	common cis-acting element in promoter and enhancer regions	1024	22	9	20	20	13	36	26	11	13	17	25	16	18	27	23	21	8	14	17	16	16	14	22	19	13	18	20	17	16	22	31	19	30	26	24	12	15	34	17	8	8	18	24	14	13
	TATA-box	TATAA/TATTTAAA	core promoter element around -30 of transcription start	771	8	4	13	3	1	8	21	8	6	26	26	12	37	17	13	25	8	24	17	6	11	9	24	16	15	4	13	9	8	4	18	11	33	16	13	5	7	38	19	18	2	13	5	46	7
	AT-rich sequence	TAAAATACT	element for maximal elicitor-mediated activation (2copies)	2	-	-	-	-	-	-	-	-	-	1	-	-	-	-	-	-	-	-	-	-	-	-	-	-	-	-	-	-	-	-	-	-	-	-	-	-	-	-	-	-	-	-	-	-	-
Plant growth development/Tissue specific	CAT-box	GCCACT	cis-acting regulatory element related to meristem expression	20	-	-	-	-	-	2	-	1	1	-	-	3	-	-	-	-	-	-	1	-	-	-	-	-	-	-	1	2	-	-	1	-	-	-	1	-	-	-	-	-	-	-	1	-	-
	GCN4_motif	TGAGTCA	cis-regulatory element involved in endosperm expression	7	-	-	-	-	-	-	-	-	-	-	-	-	-	1	-	-	1	1	-	-	-	-	-	-	-	-	-	-	-	1	-	-	1	-	-	1	-	-	-	-	-	-	-	-	-
	circadian	CAAAGATATC	cis-acting regulatory element involved in circadian control	5	-	-	-	-	-	-	-	-	-	-	-	-	-	-	-	-	-	-	-	-	-	-	-	-	-	1	-	1	-	1	-	-	-	-	-	-	-	-	-	-	-	-	-	-	-
	O2-site	GATGA(C/T)(A/G)TG(A/G)	cis-acting regulatory element involved in zein metabolism regulation	20	-	2	-	-	-	-	-	-	-	-	-	-	-	-	-	-	1	-	-	-	-	3	-	-	1	2	-	-	-	1	-	-	1	-	1	-	-	-	-	1	-	3	2	-	-
	AT-rich element	ATAGAAATCAA	binding site of AT-rich DNA binding protein (ATBP-1)	2	-	-	-	-	-	-	-	-	-	-	-	-	-	-	-	-	-	-	-	-	-	-	-	-	-	-	-	-	-	-	-	-	1	-	-	-	-	-	-	1	-	-	-	-	-
	RY-element	CATGCATG	cis-acting regulatory element involved in seed-specific regulation	7	-	-	-	-	-	-	-	-	-	-	-	-	-	-	-	1	-	-	-	-	-	1	-	-	-	-	-	-	-	-	-	-	-	-	-	3	-	-	-	-	-	1	-	-	-
	CAT-box	GCCACT	cis-acting regulatory element related to meristem expression	20	-	-	-	-	-	2	-	1	1	-	-	3	-	-	-	-	-	-	1	-	-	-	-	-	-	-	1	2	-	-	1	-	-	-	1	-	-	-	-	-	-	-	1	-	-
	motif I	GGTACGTGGCG	cis-acting regulatory element root specific	4	-	2	-	-	-	-	-	-	-	-	-	-	-	-	-	-	-	1	-	-	-	-	-	-	-	-	-	-	-	-	-	-	-	-	-	-	-	-	-	-	-	-	-	-	-
	HD-Zip 1	CAAT(A/T)ATTG	element involved in differentiation of the palisade mesophyll cells	2	-	-	-	-	-	1	-	-	-	-	-	-	-	-	-	-	-	-	-	-	-	-	-	-	-	-	-	-	-	-	-	-	-	-	-	-	1	-	-	-	-	-	-	-	-
Stress	WUN-motif	AAATTACTA/CAATTACAT	wound-responsive element	14	-	-	-	-	-	-	2	-	-	-	-	-	-	-	2	-	1	1	-	-	1	-	-	-	-	-	-	-	1	-	-	-	-	-	-	1	-	1	1	-	-	1	-	1	-
	LTR	CCGAAA	cis-acting element involved in low-temperature responsiveness	36	-	-	2	1	-	-	-	-	1	-	-	1	-	-	2	1	1	1	-	2	-	-	-	1	5	1	1	-	-	1	1	1	-	1	-	2	2	1	1	1	-	1	-	-	-
	GC-motif	CCCCCG	enhancer-like element involved in anoxic specific inducibility	45	-	2	-	2	1	1	2	3	-	1	-	2	2	-	-	-	4	4	1	-	2	-	-	-	-	-	-	1	2	-	-	-	1	-	1	-	3	-	-	-	3	-	-	-	4
	MBS	CAACTG	MYB binding site involved in drought-inducibility	39	-	-	1	-	2	-	1	-	1	-	2	-	1	-	-	1	-	1	-	-	-	6	2	-	1	1	-	1	4	1	-	1	1	-	1	-	-	-	1	-	-	-	-	-	-
	ARE	AAACCA	cis-acting regulatory element essential for the anaerobic induction	74	-	2	1	1	1	2	3	1	2	2	1	1	-	-	1	-	-	1	3	3	3	1	2	-	1	5	1	-	1	4	-	-	1	2	2	1	2	2	4	-	-	-	3	-	1
[truncated: 8 more columns]

## Sheet: Table S6
Table S6.Passport information and reads coverage of 95 landraces and 51 wild barley accessions.
Accession number	Sample	Longitude	Latitude	Type	Read coverage
					HvC3H1	HvC3H2	HvC3H3	HvC3H4	HvC3H5	HvC3H6	HvC3H7	HvC3H9	HvC3H8	HvC3H10	HvC3H11	HvC3H12	HvC3H16	HvC3H17	HvC3H18	HvC3H19	HvC3H20	HvC3H21	HvC3H22	HvC3H23	HvC3H13	HvC3H24	HvC3H25	HvC3H14	HvC3H15	HvC3H27	HvC3H26	HvC3H28	HvC3H29	HvC3H31	HvC3H32	HvC3H33	HvC3H34	HvC3H35	HvC3H36	HvC3H37	HvC3H38	HvC3H30	HvC3H39	HvC3H40	HvC3H41	HvC3H42	HvC3H43	HvC3H44	HvC3H45
ERR753340	93-HS1	-7.5	30.5	landrace	0.44383	0.322926	0.631045	0.377444	0.423112	0.867566	0.816726	0.838677	0.737596	0.935096	0.831426	0.70051	0.641153	0.848616	0.967554	0.781289	0.970097	0.543021	0.654189	0.825578	0.564772	0.785367	0.864289	0	0.0968944	0.932221	0.850272	0.25027	0.53438	0.623229	0.649088	0.586654	0.903769	0.965426	0.928654	0.972925	0.63537	0.836875	0.423772	0.0211009	0.267804	0.137482	0.965427	0.933907	0.953608
ERR753221	BCC003	65.75	34.6333	landrace	0.628936	0.452275	0.766994	0.300752	0.55323	0.918382	0.825592	0.846439	0.756266	0.930507	0.787027	0.839796	0.853803	0.899194	0.961065	0.839069	0.989739	0.65662	0.714795	0.887328	0.577061	0.803155	0.862894	0.129771	0	0.923369	0.864586	0.634304	0.689703	0.801385	0.762845	0.723159	0.905276	0.99178	0.969838	0.972925	0.884249	0.848333	0.589898	0.609174	0.670623	0.549204	0.977323	0.982923	0.939126
ERR753262	BCC103	36.2667	32.1167	landrace	0.665106	0.61463	0.599256	0.354135	0.483166	0.857346	0.798597	0.886939	0.842455	0.924825	0.882414	0.784949	0.671097	0.830277	0.956572	0.79554	0.993843	0.576375	0.821747	0.833187	0.633385	0.720255	0.838382	0.207379	0.0124224	0.971927	0.795305	0.391586	0.613962	0.720806	0.659571	0.522602	0.894221	1	0.910673	0.964145	0.678812	0.856875	0.449722	0.176147	0.461424	0.431259	0.988476	0.929344	0.993373
ERR753322	BCC108	35.7333	34.3333	landrace	0.614043	0.352364	0.609063	0.443609	0.4404	0.858481	0.799656	0.848802	0.752941	0.94493	0.773153	0.728316	0.654604	0.807966	0.974542	0.754823	0.998534	0.623827	0.740345	0.887328	0.648745	0.735526	0.79434	0	0	0.927668	0.854566	0.341424	0.561955	0.769909	0.743846	0.574841	0.912563	0.974371	0.991299	0.971901	0.698991	0.822292	0.535681	0.0614679	0.47997	0.314038	0.972491	0.920871	0.93299
ERR753220	BCC126	-5.79	31.37	landrace	0.550638	0.388939	0.721339	0.391729	0.545041	0.892122	0.876406	0.845764	0.835806	0.938374	0.870968	0.754082	0.785749	0.92606	0.979201	0.852157	0.965113	0.798901	0.818776	0.967808	0.594982	0.757342	0.861897	0.161578	0.206211	0.965857	0.880332	0.591694	0.924956	0.752597	0.847362	0.706201	0.929146	0.965667	1	0.974389	0.852579	0.858542	0.778499	0.557798	0.637982	0.667149	0.974349	0.95307	0.97619
ERR753209	BCC131	-3.05	32.05	landrace	0.468085	0.438894	0.877579	0.33985	0.504095	0.889141	0.83115	0.844077	0.756522	0.890734	0.806798	0.727806	0.786069	0.884359	0.968386	0.851188	0.983876	0.733052	0.688057	0.76851	0.568868	0.86189	0.8057	0.360051	0.206211	0.94436	0.787575	0.714671	0.801396	0.807365	0.760381	0.712501	0.909548	0.998791	0.99594	0.971608	0.723935	0.862917	0.589435	0.591743	0.298961	0.464544	0.96803	0.999088	0.955326
ERR753205	BCC1481	34.35	61.7833	landrace	0.511064	0.531668	0.602638	0.291729	0.5596	0.864585	0.807463	0.848802	0.803581	0.962194	0.726674	0.795408	0.717214	0.790679	0.972878	0.757053	1	0.604719	0.768865	0.879719	0.607271	0.687364	0.787166	0.248092	0	0.979262	0.840252	0.391586	0.646422	0.760781	0.721513	0.617263	0.897487	0.979449	0.948956	0.980243	0.633128	0.88625	0.627664	0.305505	0.3227	0.287988	0.977323	0.93508	0.941335
ERR753211	BCC1487	47.5019	42.975	landrace	0.571489	0.518287	0.813662	0.494737	0.55687	0.909723	0.813286	0.849477	0.811253	0.938156	0.810961	0.769898	0.713371	0.85761	0.972546	0.852351	0.97684	0.690424	0.778966	0.902253	0.716334	0.749119	0.800518	0	0.18882	0.981538	0.841683	0.489752	0.697033	0.755115	0.728191	0.674962	0.930402	0.997824	0.991299	0.977755	0.804372	0.930208	0.56696	0.285321	0.375371	0.45369	0.981041	0.929475	0.991409
ERR753226	BCC1488	142.64	51	landrace	0.571489	0.53256	0.644234	0.316541	0.54959	0.876366	0.82546	0.850827	0.816624	0.963724	0.786334	0.753571	0.741233	0.861698	0.980865	0.804363	1	0.671091	0.860368	0.951419	0.666155	0.786709	0.891391	0.0330789	0	0.981032	0.890925	0.445523	0.657592	0.795404	0.754648	0.672337	0.940201	1	0.993039	0.977023	0.784473	0.8875	0.580399	0.4	0.752225	0.318379	0.979554	0.9459	0.984536
ERR753228	BCC1494	57.1814	50.2981	landrace	0.513192	0.553078	0.671288	0.345865	0.5596	0.88176	0.82943	0.888289	0.764706	0.948864	0.836975	0.804082	0.621777	0.834365	0.983028	0.835288	1	0.641364	0.77243	0.978929	0.589862	0.758684	0.893384	0	0	0.981032	0.885485	0.40507	0.611169	0.759521	0.70084	0.672967	0.911307	0.997824	1	0.972925	0.870516	0.928125	0.514597	0.273394	0.329377	0.10492	0.969145	0.962717	0.991409
ERR753227	BCC1503	58.3836	37.9417	landrace	0.716596	0.508475	0.828542	0.473684	0.55778	0.888857	0.847691	0.848802	0.822251	0.956512	0.761706	0.787245	0.679584	0.82467	0.977537	0.849055	1	0.68661	0.805704	0.809482	0.690732	0.715724	0.89179	0	0.243478	0.99393	0.934727	0.667745	0.760559	0.772112	0.775997	0.688192	0.888694	0.995648	0.982019	0.980682	0.789518	0.863333	0.616311	0.234862	0.660237	0.507236	0.980297	0.968583	0.972754
ERR753231	BCC1589	12.7333	37.9333	landrace	0.654468	0.557538	0.682448	0.316541	0.565059	0.826544	0.821887	0.885251	0.837084	0.960009	0.746445	0.815816	0.740432	0.817778	0.962562	0.856035	0.997068	0.617208	0.789661	0.837577	0.665131	0.778151	0.746712	0.118321	0.195031	0.981538	0.866304	0.512945	0.646771	0.683979	0.688505	0.602352	0.920603	0.984526	0.974478	0.977023	0.66676	0.877083	0.589203	0.181651	0.43546	0.261939	0.976952	0.947725	0.979136
ERR753222	BCC167	57.3333	22.6667	landrace	0.445106	0.455843	0.651674	0.444361	0.536852	0.905607	0.857483	0.874789	0.821228	0.934659	0.824141	0.740306	0.6253	0.846747	0.970549	0.829569	1	0.632427	0.704694	0.89962	0.551971	0.779493	0.908729	0.175572	0	0.966616	0.844832	0.304746	0.593717	0.71577	0.699334	0.61637	0.909548	0.987428	0.983179	0.972194	0.755045	0.905	0.509036	0.20734	0.392433	0.38712	0.905576	0.940816	0.961708
ERR753243	BCC168	57.6667	23.1667	landrace	0.602979	0.49331	0.612445	0.433835	0.572338	0.921363	0.846103	0.846439	0.818414	0.965691	0.949358	0.847704	0.831866	0.828174	0.956739	0.906253	0.995309	0.802602	0.718954	0.940299	0.59959	0.776305	0.891192	0.167939	0.162733	0.936773	0.831377	0.75836	0.791274	0.763928	0.876245	0.817767	0.914824	0.999758	1	0.975999	0.857343	0.84875	0.690454	0.714679	0.925074	0.727207	0.976952	0.976144	0.9757
ERR753309	BCC169	57.25	25.6667	landrace	0.560426	0.512935	0.577274	0.433835	0.575978	0.855074	0.800582	0.872089	0.829668	0.963505	0.822407	0.728061	0.723779	0.842542	0.979867	0.843432	1	0.614404	0.74391	0.894352	0.592934	0.735526	0.803507	0	0	0.970157	0.858574	0.283711	0.625131	0.751967	0.683194	0.61112	0.920603	0.978482	0.99884	0.973657	0.706558	0.842708	0.428869	0.327523	0.362018	0.243849	0.978439	0.940555	0.932744
ERR753092	BCC185	46.7167	24.6333	landrace	0.628936	0.587868	0.645249	0.400752	0.562329	0.821292	0.804023	0.887276	0.753197	0.938811	0.72702	0.749235	0.635228	0.770821	0.976373	0.813766	0.972735	0.657032	0.85205	0.802166	0.665131	0.706662	0.865684	0.0292621	0.0397516	0.974456	0.873748	0.374326	0.794415	0.710104	0.702602	0.524125	0.88191	0.962282	0.914733	0.976438	0.606502	0.838542	0.560241	0.155963	0.237389	0.245297	0.971747	0.923869	0.932499
ERR753210	BCC192	38.9597	36.3833	landrace	0.542553	0.321142	0.586067	0.402256	0.43858	0.847693	0.824534	0.843064	0.789514	0.951923	0.88623	0.735459	0.685829	0.798038	0.960898	0.84062	1	0.62981	0.705882	0.896108	0.558116	0.700117	0.837983	0.0025445	0	0.920334	0.779273	0.480583	0.629668	0.640856	0.727246	0.627763	0.920352	0.974613	0.954176	0.972925	0.57315	0.908542	0.551668	0.359633	0.142433	0.261216	0.97658	0.930778	0.933971
ERR753258	BCC21	30.71	28.3119	landrace	0.56383	0.605709	0.621576	0.478947	0.561419	0.882612	0.816991	0.887951	0.802558	0.930288	0.807839	0.723724	0.605604	0.856909	0.971381	0.79176	1	0.583293	0.705288	0.815042	0.678955	0.748951	0.831008	0.0636132	0.41118	0.965857	0.825079	0.263215	0.666318	0.704438	0.689055	0.566231	0.924372	1	0.993039	0.978487	0.482904	0.848125	0.470806	0.312844	0.163947	0.145441	0.966171	0.948377	0.973245
ERR753260	BCC51	34.4833	30.5667	landrace	0.628085	0.550401	0.742306	0.519549	0.606915	0.909297	0.889374	0.848464	0.857289	0.908435	0.869233	0.844133	0.833147	0.886228	0.965724	0.883761	1	0.754964	0.755199	0.94264	0.66257	0.744085	0.787166	0.249364	0.32795	0.961558	0.876897	0.763215	0.527749	0.798552	0.862314	0.830472	0.946231	0.999758	1	0.951266	0.694226	0.84	0.697405	0.549541	0.790059	0.788712	0.967658	0.97484	0.950663
ERR753318	BCC54	32.5167	30.8167	landrace	0.413191	0.314897	0.608049	0.22782	0.431301	0.845564	0.791849	0.828552	0.714578	0.939248	0.753729	0.710714	0.701361	0.833431	0.958902	0.814736	0.962767	0.675242	0.629828	0.91396	0.533538	0.788219	0.794739	0.119593	0	0.866211	0.824792	0.21521	0.495986	0.631413	0.619797	0.577834	0.824623	0.918278	0.900232	0.969267	0.633688	0.886042	0.44671	0.397248	0.383531	0.201881	0.971004	0.922566	0.937899
ERR753225	BCC761	83.7361	28.3561	landrace	0.650213	0.5281	0.589449	0.46015	0.676979	0.900923	0.829562	0.850152	0.814322	0.932474	0.783559	0.736735	0.645797	0.805747	0.955907	0.840717	1	0.636316	0.821747	0.883816	0.680492	0.707837	0.829613	0.282443	0	0.961811	0.843115	0.508091	0.726004	0.752912	0.730566	0.578621	0.923869	0.981625	0.954756	0.976877	0.526345	0.864583	0.533364	0.126606	0.235163	0.392185	0.991822	0.91683	0.907953
ERR753150	FT172	35.7307	33.2294	spontaneum	0.517872	0.47636	0.58742	0.398496	0.522293	0.863733	0.837502	0.849139	0.802813	0.93903	0.77905	0.7875	0.682306	0.761009	0.967055	0.810276	1	0.692106	0.695187	0.71554	0.585766	0.736365	0.812475	0.231552	0	0.926151	0.850558	0.348975	0.722862	0.701291	0.736363	0.622723	0.895729	0.972679	1	0.975267	0.747197	0.89125	0.378128	0.519266	0.55638	0.424023	0.980669	0.919567	0.96269
ERR753151	FT175	35.6455	33.2511	spontaneum	0.640425	0.508475	0.635441	0.4	0.55505	0.812065	0.820167	0.83834	0.796164	0.927448	0.792924	0.787755	0.668054	0.805513	0.97005	0.832477	0.987394	0.632614	0.763517	0.937372	0.672811	0.738379	0.749701	0.175572	0.042236	0.936773	0.829373	0.411543	0.617452	0.743783	0.72302	0.577046	0.93191	0.972679	0.977958	0.974828	0.736827	0.838542	0.549815	0.242202	0.641691	0.202605	0.97658	0.926737	0.933235
ERR753152	FT219	35.7635	33.2872	spontaneum	0.462128	0.474576	0.641867	0.413534	0.55778	0.844997	0.770147	0.844414	0.778005	0.949082	0.828304	0.75102	0.597598	0.859012	0.964725	0.754629	1	0.645739	0.755793	0.858648	0.640553	0.697097	0.798326	0	0	0.92261	0.781277	0.35383	0.587086	0.74221	0.668842	0.631911	0.900251	0.984526	0.993619	0.97395	0.776065	0.865833	0.512975	0.209174	0.778932	0.316932	0.984387	0.926737	0.880216
ERR753214	FT226	35.2236	31.7792	landrace	0.560851	0.520071	0.751437	0.424812	0.463148	0.901348	0.838825	0.851164	0.803325	0.954545	0.764828	0.7125	0.679263	0.841374	0.975707	0.885797	0.992378	0.672849	0.789067	0.878256	0.677931	0.742742	0.845556	0.235369	0.193789	0.933738	0.81191	0.484358	0.649913	0.835064	0.767021	0.658109	0.909799	0.990571	0.983179	0.974389	0.783913	0.878333	0.627201	0.593578	0.308605	0.146165	0.986245	0.957502	0.941826
ERR753154	FT232	41.65	36.4167	spontaneum	0.498723	0.479929	0.658099	0.492481	0.55232	0.84159	0.81011	0.847452	0.761125	0.927885	0.855012	0.77602	0.707446	0.833197	0.974043	0.831798	0.986221	0.642262	0.705882	0.895522	0.577573	0.742742	0.833001	0	0	0.927668	0.793301	0.370011	0.717626	0.755115	0.69406	0.598782	0.915075	0.999516	0.99536	0.976584	0.820908	0.879375	0.636932	0.27156	0.410237	0.379161	0.986617	0.970147	0.930781
ERR753155	FT252	44.4833	37.25	spontaneum	0.399574	0.304193	0.766317	0.230075	0.380346	0.858197	0.856954	0.82214	0.715345	0.932474	0.88623	0.741071	0.59936	0.896975	0.946589	0.813379	0.973028	0.644505	0.442662	0.844893	0.555556	0.738882	0.761857	0.0597964	0	0.858118	0.764958	0.219525	0.511344	0.663834	0.628109	0.557358	0.878643	0.963975	0.904292	0.96956	0.768217	0.849375	0.492817	0.178899	0.258902	0	0.903346	0.913831	0.954345
ERR753331	FT262	37.2833	36.7808	spontaneum	0.495745	0.32917	0.541089	0.420301	0.428571	0.841306	0.843721	0.840702	0.794373	0.954327	0.772806	0.758418	0.664211	0.787525	0.96406	0.830344	0.994723	0.690835	0.720737	0.806555	0.591398	0.745427	0.800717	0	0.0906832	0.913505	0.848554	0.317152	0.616056	0.725213	0.699397	0.618785	0.890201	0.99589	0.921114	0.972779	0.568666	0.824375	0.442308	0.186239	0.382047	0.536179	0.981041	0.98188	0.904026
ERR753156	FT268	38.8814	35.1672	spontaneum	0.406383	0.334523	0.568143	0.236842	0.389445	0.881902	0.821093	0.835977	0.721483	0.951268	0.866805	0.846174	0.578223	0.860881	0.954576	0.784489	0.966286	0.637251	0.525253	0.83465	0.485919	0.86877	0.782782	0.0267176	0	0.886444	0.812768	0.375404	0.739965	0.627321	0.602431	0.551951	0.889698	0.96736	0.973318	0.966486	0.809978	0.822917	0.497915	0	0.307864	0	0.973606	0.945248	0.939617
ERR753157	FT270	36.8361	33.6542	spontaneum	0.573617	0.469224	0.762259	0.430827	0.590537	0.88247	0.837105	0.840364	0.794629	0.952797	0.952133	0.727551	0.791353	0.869758	0.970715	0.881338	1	0.78357	0.752822	0.979514	0.61956	0.745091	0.871463	0.0547074	0	0.910723	0.875179	0.550162	0.564398	0.822474	0.835027	0.725574	0.911809	0.969294	0.993619	0.975413	0.809697	0.918333	0.597081	0.362385	0.619436	0.547757	0.975465	0.939382	0.992636
ERR753158	FT272	36.05	32.2167	spontaneum	0.564681	0.454059	0.649645	0.363158	0.548681	0.888715	0.851264	0.840364	0.740921	0.949519	0.7735	0.815561	0.726982	0.849784	0.974043	0.896074	1	0.719291	0.674985	0.874451	0.563236	0.763551	0.826624	0	0.227329	0.949165	0.835099	0.397519	0.64363	0.646837	0.760534	0.641938	0.883668	0.996373	0.932715	0.970584	0.758408	0.897917	0.497683	0.23211	0.683234	0.301737	0.969517	0.971581	0.962445
ERR753159	FT276	35.6667	32.5833	spontaneum	0.494894	0.487065	0.586067	0.292481	0.545951	0.874379	0.831944	0.84239	0.830435	0.969406	0.866459	0.767857	0.761569	0.833781	0.974709	0.836646	1	0.713869	0.742721	0.988879	0.56938	0.762208	0.934436	0.0012723	0.115528	0.877086	0.782136	0.335491	0.672251	0.740951	0.742645	0.678112	0.910553	0.97413	0.983759	0.975706	0.64546	0.868542	0.682577	0.437615	0.450297	0.261939	0.976208	0.954374	0.939126
ERR753334	FT279	69	35.75	spontaneum	0.495319	0.432649	0.632736	0.317293	0.524113	0.857204	0.835384	0.839689	0.749105	0.95542	0.748873	0.800765	0.688071	0.804813	0.96173	0.773728	0.988566	0.62622	0.707071	0.868891	0.565284	0.698439	0.795935	0	0	0.914517	0.850558	0.296117	0.570681	0.677369	0.699576	0.617945	0.902261	0.995164	0.955337	0.974389	0.514014	0.860833	0.465477	0	0.362018	0.55644	0.94052	0.946422	0.936426
ERR753161	FT332	48.1833	33.8167	spontaneum	0.437872	0.327386	0.802164	0.394737	0.408553	0.879063	0.856028	0.831927	0.73913	0.953016	0.844259	0.789796	0.616333	0.856325	0.971048	0.869317	1	0.665707	0.663696	0.935616	0.546339	0.742406	0.84436	0	0	0.88518	0.855711	0.24973	0.680628	0.690903	0.678955	0.636006	0.882161	0.990571	0.981438	0.971462	0.522141	0.852292	0.514829	0	0.253709	0.183068	0.970632	0.951897	0.95459
ERR753162	FT338	35.4167	33	spontaneum	0.665106	0.439786	0.655732	0.440601	0.479527	0.853513	0.837237	0.896726	0.81023	0.962631	0.762747	0.780867	0.685989	0.820815	0.981364	0.855841	1	0.622518	0.759953	0.800117	0.648745	0.717906	0.861499	0.20229	0	0.968387	0.864873	0.340345	0.731588	0.732767	0.687637	0.556413	0.928141	0.99323	0.968097	0.977316	0.761771	0.859583	0.461539	0	0	0.384949	0.983643	0.945118	0.985518
ERR753165	FT359	-6.83	34.02	landrace	0.373192	0.311329	0.696314	0.296992	0.395814	0.888148	0.835252	0.833615	0.729923	0.949301	0.861256	0.798214	0.672378	0.85983	0.965225	0.857877	0.967458	0.679879	0.532977	0.876207	0.55914	0.779493	0.850937	0	0.0310559	0.856095	0.828514	0.185545	0.572775	0.536985	0.757138	0.703943	0.881407	0.985493	0.971578	0.965754	0.753924	0.850625	0.58874	0.0669725	0.591246	0.520261	0.903346	0.933125	0.954345
ERR753168	FT376	62.3417	35.2758	spontaneum	0.666383	0.479037	0.622929	0.393985	0.566879	0.857204	0.802038	0.850152	0.865473	0.96722	0.7624	0.703571	0.669656	0.80271	0.968552	0.834222	1	0.607299	0.850267	0.804214	0.69022	0.7122	0.812874	0	0	0.992413	0.793301	0.286408	0.677487	0.757948	0.715294	0.588964	0.933668	0.996857	1	0.968242	0.749159	0.867083	0.44671	0	0.350148	0.319103	0.988104	0.943163	0.933481
ERR753341	FT380	27.2333	31.35	landrace	0.48	0.330062	0.628001	0.390226	0.54959	0.897658	0.783777	0.839352	0.752174	0.95389	0.832119	0.74898	0.672698	0.833781	0.954909	0.787979	0.990619	0.721422	0.807487	0.843723	0.575013	0.617218	0.771423	0.187023	0.213665	0.967628	0.840824	0.256742	0.629319	0.651243	0.746425	0.637108	0.928392	0.98912	0.977958	0.972486	0.83324	0.841667	0.518536	0.530275	0.402077	0.579595	0.978067	0.932994	0.917035
ERR753343	FT390	91.1	29.65	landrace	0.554043	0.330062	0.561718	0.410526	0.56051	0.854365	0.78907	0.845764	0.755754	0.949519	0.725286	0.764541	0.683747	0.807499	0.97787	0.841396	0.987394	0.613207	0.704694	0.865086	0.583717	0.65615	0.816461	0.244275	0.191304	0.932726	0.83882	0.490831	0.675393	0.784073	0.7488	0.658529	0.920352	0.98646	0.948956	0.974682	0.676289	0.857292	0.628823	0.33945	0.346439	0.547033	0.965799	0.9313	0.955572
ERR753235	FT414	44.21	15.36	landrace	0.636596	0.456735	0.764626	0.469173	0.546861	0.893116	0.819373	0.850152	0.89642	0.958479	0.860909	0.787755	0.746037	0.841257	0.983195	0.857489	0.973908	0.707811	0.800951	0.871525	0.610855	0.708172	0.875847	0	0	0.981791	0.802748	0.326321	0.680977	0.717343	0.767378	0.643356	0.917588	0.994681	0.99942	0.968389	0.544283	0.845208	0.632067	0.19633	0.636498	0.408828	0.903717	0.938209	0.978645
ERR753173	FT507	43.4167	36.3833	spontaneum	0.602979	0.47636	0.55766	0.443609	0.565059	0.85039	0.808787	0.844752	0.812021	0.953671	0.76136	0.782143	0.751962	0.831445	0.972546	0.788754	0.988273	0.655798	0.732026	0.83026	0.573989	0.714382	0.789757	0	0.109317	0.97395	0.861437	0.372708	0.608377	0.746931	0.703981	0.614742	0.866583	0.986702	0.930975	0.97717	0.482343	0.858542	0.608897	0.354129	0.367211	0.431259	0.986245	0.936644	0.880216
ERR753174	FT512	35.8208	35.6056	spontaneum	0.602128	0.363069	0.680081	0.409023	0.480437	0.894393	0.782983	0.844414	0.802046	0.93903	0.746792	0.773469	0.665652	0.768485	0.953577	0.832283	1	0.609019	0.736185	0.894352	0.579109	0.717402	0.784775	0.229008	0.318012	0.920081	0.859147	0.341963	0.6363	0.708215	0.672455	0.612905	0.878392	0.966876	0.953016	0.976438	0.711603	0.863125	0.525255	0.344954	0	0.345876	0.971747	0.936775	0.94919
ERR753208	FT519	112	31	landrace	0.577021	0.471008	0.691579	0.468421	0.583257	0.853939	0.809316	0.851502	0.819182	0.966783	0.820326	0.748725	0.766373	0.82502	0.959235	0.801745	0.986221	0.672812	0.803922	0.848405	0.66001	0.761034	0.845955	0.256997	0.21118	0.984826	0.870026	0.342503	0.596859	0.863708	0.764429	0.662466	0.926131	0.969294	0.965197	0.97834	0.790639	0.896667	0.502085	0.288073	0.514095	0.216353	0.983271	0.953592	0.990182
ERR753239	FT520	75.2808	42.8186	landrace	0.514043	0.427297	0.625972	0.316541	0.572338	0.893116	0.894799	0.849814	0.85243	0.964598	0.810961	0.732398	0.684227	0.83565	0.983527	0.879205	1	0.637101	0.785502	0.918642	0.585766	0.743749	0.891391	0	0.16646	0.963075	0.868594	0.328479	0.615707	0.729934	0.750319	0.647451	0.933668	0.999516	1	0.97717	0.736267	0.892292	0.71455	0.281651	0.222552	0.255427	0.981784	0.942902	0.964899
ERR753240	FT521	2.68333	42.7333	landrace	0.597872	0.448707	0.649983	0.441353	0.569609	0.879205	0.820961	0.844752	0.859079	0.95236	0.716962	0.739031	0.791513	0.803411	0.978369	0.860882	0.982117	0.629698	0.780154	0.85777	0.692268	0.740057	0.863093	0.0636132	0.267081	0.936267	0.876324	0.395901	0.563002	0.798552	0.762003	0.627185	0.928392	0.997582	0.944896	0.974828	0.813341	0.876875	0.509963	0.222018	0.257418	0.501447	0.966915	0.958024	0.994109
ERR753259	FT555	41.1667	39.1833	landrace	0.605106	0.635147	0.802841	0.56391	0.569609	0.895529	0.913855	0.847452	0.861637	0.929414	0.899757	0.898725	0.913691	0.881322	0.981697	0.91808	0.99355	0.906069	0.871658	0.934445	0.695341	0.896627	0.871861	0.427481	0.447205	0.982802	0.890638	0.727616	0.809075	0.853321	0.91293	0.791411	0.932663	0.98646	1	0.976438	0.817545	0.89375	0.811168	0.801835	0.764837	0.836469	0.974349	0.958415	0.937653
ERR753257	FT561	80.9167	29.25	landrace	0.58	0.451383	0.667907	0.44812	0.5596	0.855216	0.858409	0.847789	0.840665	0.9375	0.797086	0.686735	0.796317	0.793599	0.974376	0.797576	0.995309	0.631006	0.81937	0.859233	0.699437	0.707333	0.741929	0.215013	0	0.994942	0.799027	0.480043	0.67644	0.677369	0.773992	0.681787	0.904271	0.981866	0.937355	0.973072	0.613509	0.83375	0.585264	0.184404	0.586795	0.204052	0.978439	0.930778	0.954345
ERR753175	FT566	56.683	38.417	spontaneum	0.608936	0.322034	0.629016	0.287218	0.543221	0.83719	0.779542	0.845089	0.796931	0.886801	0.783906	0.71301	0.644195	0.793249	0.960067	0.84159	0.997655	0.599783	0.715389	0.797776	0.648745	0.688538	0.869669	0	0	0.935002	0.855139	0.464401	0.486911	0.660371	0.685071	0.61175	0.920854	0.983559	0.990719	0.977609	0.704316	0.852708	0.538462	0.155046	0.511128	0.526049	0.975836	0.950724	0.934217
ERR753176	FT567	61.8833	41.05	spontaneum	0.634894	0.496878	0.634089	0.366917	0.482257	0.873385	0.845971	0.922713	0.76445	0.965691	0.781131	0.770408	0.736909	0.790912	0.981364	0.840039	0.996775	0.64271	0.848485	0.885865	0.684588	0.693573	0.867876	0.128499	0.0795031	0.985331	0.856284	0.514024	0.608028	0.822789	0.669825	0.62225	0.932161	0.967118	0.950696	0.977901	0.801289	0.84125	0.494903	0.554129	0.38724	0.295224	0.986245	0.942641	0.955326
ERR753177	FT568	63.183	34.5	spontaneum	0.45617	0.431757	0.619885	0.409023	0.54959	0.863165	0.832738	0.839352	0.803069	0.91674	0.77905	0.743367	0.63747	0.789043	0.958236	0.76636	0.981237	0.624799	0.673797	0.875037	0.577061	0.750462	0.747907	0	0.0906832	0.925898	0.839393	0.204423	0.56021	0.648096	0.668127	0.597732	0.898744	0.961557	0.99884	0.974389	0.752803	0.825833	0.606117	0.066055	0.134273	0.198987	0.972119	0.954634	0.957781
ERR753179	FT578	43.1	40.65	spontaneum	0.470638	0.413024	0.500845	0.308271	0.435851	0.822711	0.814741	0.835639	0.784399	0.951705	0.8564	0.7375	0.642594	0.739166	0.960732	0.832186	0.954852	0.646674	0.58883	0.765876	0.567844	0.76976	0.785971	0	0.0658385	0.91047	0.779273	0.220604	0.65829	0.629839	0.660733	0.567806	0.897487	0.957447	0.948376	0.974389	0.545404	0.848542	0.375116	0	0.24184	0.411722	0.977323	0.918785	0.938635
ERR753180	FT581	41.7167	37.9667	spontaneum	0.519575	0.343443	0.622252	0.436842	0.566879	0.840738	0.811036	0.837665	0.773657	0.937719	0.807839	0.694133	0.590712	0.749445	0.966722	0.822782	0.99443	0.598325	0.636958	0.851624	0.561188	0.74056	0.750299	0.0279898	0	0.919069	0.846264	0.220065	0.537522	0.656594	0.605317	0.547488	0.903769	0.941489	0.973318	0.974828	0.720572	0.852083	0.40848	0.256881	0.12908	0.30246	0.974721	0.92426	0.899362
ERR753196	FT582	42.0989	37.0925	spontaneum	0.58	0.367529	0.541765	0.44812	0.44313	0.848261	0.855101	0.846102	0.805882	0.952579	0.776275	0.768367	0.57486	0.83857	0.972379	0.845565	1	0.621135	0.814617	0.804214	0.583717	0.653297	0.810283	0.128499	0	0.936014	0.851703	0.415318	0.543106	0.689644	0.709651	0.545283	0.899749	0.988395	0.966357	0.974389	0.768778	0.835208	0.454356	0.366972	0.198071	0.39725	0.980669	0.932734	0.979381
ERR753187	FT584	40.4975	36.9669	spontaneum	0.544255	0.458519	0.629692	0.436842	0.44495	0.861604	0.808522	0.843739	0.803069	0.949519	0.711065	0.741837	0.653483	0.77526	0.952413	0.825691	0.992378	0.612459	0.691622	0.770559	0.5617	0.684175	0.799522	0	0	0.92438	0.822502	0.429342	0.749389	0.672018	0.687522	0.528062	0.914824	0.968569	0.946636	0.97073	0.565303	0.853542	0.558851	0.356881	0.270771	0.303184	0.975093	0.964933	0.903044
ERR753204	FT589	37.0069	35.0289	spontaneum	0.619149	0.44157	0.598241	0.468421	0.571429	0.829524	0.781659	0.851502	0.844501	0.948208	0.779397	0.714031	0.64948	0.808901	0.976872	0.781483	0.955731	0.626669	0.799762	0.842552	0.580645	0.675785	0.741331	0	0	0.918058	0.842542	0.298813	0.56021	0.692792	0.709332	0.604872	0.923367	0.975338	1	0.971462	0.535874	0.837292	0.490964	0.429358	0.29822	0.583936	0.977323	0.944336	0.960972
ERR753203	FT590	36.7025	35.0133	spontaneum	0.560426	0.513827	0.619209	0.370677	0.473157	0.828673	0.812624	0.843739	0.798977	0.922203	0.705168	0.794388	0.603042	0.791613	0.96406	0.822588	0.976546	0.658041	0.717766	0.887913	0.66257	0.679309	0.756078	0.145038	0	0.991401	0.851417	0.303668	0.693194	0.75543	0.701274	0.591904	0.903266	0.961315	0.961137	0.969998	0.527747	0.862083	0.494671	0.455963	0.290801	0.4233	0.975465	0.93495	0.961217
ERR753181	FT592	41.0856	37.0738	spontaneum	0.482553	0.323818	0.665878	0.300752	0.637853	0.894109	0.83459	0.841377	0.750128	0.965035	0.772806	0.743877	0.657326	0.834599	0.976206	0.851769	1	0.618031	0.742721	0.793971	0.571941	0.693069	0.866082	0.141221	0.0223602	0.924886	0.84426	0.585221	0.56719	0.639597	0.67695	0.53851	0.929146	0.977514	0.9971	0.969998	0.573711	0.868542	0.605885	0.344954	0.191395	0.117221	0.904089	0.951115	0.959745
ERR753185	FT595	42.1667	36.3333	spontaneum	0.672341	0.349688	0.623943	0.48421	0.500455	0.822995	0.820431	0.885251	0.81688	0.919799	0.745057	0.772449	0.659728	0.804813	0.982696	0.820747	0.978012	0.675803	0.783125	0.766169	0.652842	0.72831	0.788362	0	0.118012	0.971674	0.788434	0.403452	0.691099	0.794775	0.733745	0.666614	0.908292	1	0.979118	0.969413	0.784193	0.835833	0.693466	0.183486	0.398368	0.66136	0.980669	0.925303	0.879725
ERR753184	FT604	43.1667	36.0833	spontaneum	0.554043	0.442462	0.677037	0.344361	0.585077	0.834918	0.800715	0.849477	0.843478	0.959135	0.684703	0.759184	0.606725	0.779582	0.973378	0.82792	0.972149	0.651984	0.760547	0.791337	0.605223	0.68384	0.837186	0	0.175155	0.931968	0.836244	0.374326	0.550436	0.670759	0.725088	0.595947	0.924121	0.979207	0.957076	0.975267	0.657791	0.875208	0.494903	0.260551	0.483679	0.500724	0.974349	0.970147	0.918753
ERR753183	FT611	51.25	35.5	spontaneum	0.617447	0.426405	0.714576	0.463158	0.590537	0.844429	0.788143	0.841377	0.761637	0.950612	0.722511	0.782908	0.690953	0.764513	0.967221	0.824043	0.983876	0.68833	0.775401	0.769681	0.651306	0.687364	0.756277	0.189567	0	0.964593	0.868881	0.446602	0.646771	0.696884	0.716559	0.619573	0.879397	0.947776	0.890951	0.977023	0.485987	0.861875	0.601715	0.13211	0.11276	0.401592	0.977323	0.922566	0.926608
ERR753194	FT628	36.3789	32.5964	spontaneum	0.624681	0.454059	0.639838	0.439098	0.546861	0.852661	0.846235	0.843402	0.798977	0.925262	0.820326	0.726275	0.620817	0.800841	0.971547	0.873194	1	0.571813	0.778966	0.808019	0.653866	0.65464	0.8334	0	0	0.987102	0.791583	0.348436	0.71274	0.738433	0.655447	0.537302	0.93794	0.99734	0.967517	0.973072	0.745796	0.891667	0.552363	0.133027	0.0534125	0	0.985874	0.947204	0.876289
ERR753265	FT630	35.8667	33.4667	spontaneum	0.57234	0.44603	0.633412	0.478947	0.55505	0.854649	0.829033	0.847114	0.822506	0.955857	0.819285	0.786224	0.808807	0.820815	0.953577	0.842462	1	0.614067	0.838978	0.847527	0.665131	0.680483	0.811877	0	0.277019	0.935508	0.841397	0.291262	0.58918	0.736544	0.719368	0.609492	0.915578	0.982592	0.922274	0.975999	0.547085	0.843333	0.598934	0.154128	0.439911	0.301013	0.982528	0.918133	0.976927
ERR753267	FT632	42.0706	37.0778	spontaneum	0.710213	0.500446	0.584376	0.481955	0.565969	0.846132	0.84028	0.848464	0.846547	0.958042	0.712105	0.771429	0.725861	0.778297	0.960898	0.810373	0.954852	0.654601	0.838978	0.889962	0.69022	0.689042	0.753487	0.201018	0.180124	0.940314	0.858574	0.488134	0.671553	0.718288	0.726084	0.622303	0.943216	0.969536	0.953016	0.975413	0.512052	0.86375	0.662419	0.62844	0.278932	0.458755	0.978439	0.939382	0.847079
ERR753270	FT660	45.7	36.75	spontaneum	0.593617	0.499554	0.572878	0.475188	0.568699	0.828105	0.822284	0.844752	0.798977	0.956949	0.665626	0.695918	0.677342	0.753884	0.95807	0.822007	1	0.603074	0.842543	0.86333	0.662058	0.660346	0.787565	0	0	0.956247	0.834526	0.248112	0.550785	0.731823	0.671983	0.597889	0.887186	0.965426	0.943156	0.968096	0.794563	0.8475	0.472197	0.180734	0.206973	0.208394	0.981413	0.932603	0.929799
ERR753271	FT661	47.2	38.5	spontaneum	0.705106	0.516503	0.572878	0.415038	0.55323	0.825976	0.836046	0.841377	0.807417	0.958042	0.709677	0.697704	0.66245	0.806448	0.951248	0.809889	0.998827	0.656957	0.770053	0.791923	0.646697	0.7414	0.776206	0	0	0.962317	0.851703	0.502697	0.544852	0.740321	0.736452	0.580511	0.928392	0.971954	0.952436	0.975853	0.725056	0.853333	0.514829	0.0311927	0.525223	0	0.981413	0.968322	0.909671
ERR753337	FT670	36.9322	36.9922	spontaneum	0.435745	0.35058	0.574569	0.295489	0.527752	0.824272	0.806405	0.860277	0.726598	0.94799	0.695456	0.783163	0.613771	0.791496	0.956739	0.77557	0.97039	0.601615	0.610814	0.803922	0.53917	0.663534	0.775608	0.0114504	0	0.929438	0.859147	0.272923	0.522862	0.681146	0.656456	0.565181	0.897739	0.960832	0.966937	0.972486	0.640695	0.83625	0.415663	0	0.18546	0.371201	0.983271	0.952549	0.964409
ERR753288	FT671	35.9167	33.8333	spontaneum	0.564255	0.462087	0.551573	0.454887	0.548681	0.834351	0.832209	0.884576	0.866496	0.95826	0.692334	0.764541	0.588951	0.747576	0.976872	0.813863	0.993843	0.567476	0.727273	0.82909	0.554531	0.633663	0.815664	0	0	0.973697	0.862869	0.320928	0.58534	0.706642	0.68276	0.600094	0.910553	0.963249	0.99768	0.974096	0.544002	0.905208	0.46455	0.12844	0.350148	0	0.950558	0.934559	0.992636
ERR753279	FT731	37.2814	37.4239	spontaneum	0.708511	0.468332	0.643896	0.442857	0.5505	0.886586	0.824666	0.850489	0.790537	0.963505	0.862643	0.836225	0.643555	0.812405	0.978869	0.823073	1	0.646001	0.790255	0.868598	0.652842	0.731499	0.798924	0.305343	0	0.961305	0.872602	0.531823	0.682373	0.806421	0.687676	0.564761	0.926131	0.992988	0.993039	0.978926	0.689182	0.86375	0.5614	0.353211	0.716617	0.581042	0.978067	0.958154	0.915071
ERR753278	FT733	36.4672	36.2558	spontaneum	0.631489	0.335415	0.614474	0.318797	0.5596	0.844997	0.809184	0.846439	0.794118	0.964598	0.74471	0.755867	0.780625	0.802126	0.980865	0.802908	0.989739	0.662342	0.802139	0.81592	0.590886	0.73217	0.802112	0	0	0.93652	0.888348	0.401834	0.584642	0.711992	0.729289	0.62015	0.920352	0.962282	0.943735	0.974974	0.567825	0.889375	0.391103	0.375229	0.364243	0.494211	0.948699	0.932343	0.962936
ERR753289	FT734	38.7786	37.4103	spontaneum	0.623404	0.527208	0.698681	0.459398	0.55596	0.847126	0.795818	0.883564	0.851662	0.942526	0.813389	0.730357	0.722818	0.807733	0.966556	0.790596	0.971269	0.676289	0.784314	0.859526	0.676907	0.673099	0.757074	0	0.198758	0.982043	0.843401	0.509169	0.708901	0.677998	0.734831	0.572216	0.885678	0.986219	0.944896	0.973072	0.564462	0.846458	0.541705	0.184404	0.494065	0.318379	0.977323	0.931952	0.929553
ERR753272	FT735	39.955	37.7919	spontaneum	0.736596	0.510259	0.70443	0.48421	0.569609	0.848687	0.840942	0.849139	0.858312	0.96722	0.723552	0.739796	0.84932	0.785305	0.971714	0.884343	1	0.667876	0.78669	0.834358	0.681516	0.74056	0.818254	0	0	0.979514	0.87203	0.312837	0.598604	0.761725	0.772639	0.62897	0.914573	0.975338	0.917633	0.972486	0.827635	0.89875	0.416589	0.398165	0.260386	0.429812	0.970632	0.930257	0.92489
ERR753287	FT741	41.4525	37.6814	spontaneum	0.671915	0.504906	0.62834	0.422556	0.66424	0.850674	0.809448	0.849477	0.804604	0.935533	0.722164	0.786224	0.763331	0.790445	0.975873	0.840717	0.998827	0.637513	0.770053	0.847234	0.663594	0.772445	0.822041	0	0	0.989631	0.881764	0.521575	0.673996	0.785332	0.723454	0.637738	0.937689	0.992988	0.936195	0.972047	0.716928	0.936667	0.632067	0.306422	0.317507	0.319103	0.971375	0.942641	0.907707
ERR753290	FT746	36.7281	36.9786	spontaneum	0.711489	0.409456	0.699696	0.490226	0.55323	0.887864	0.82718	0.846439	0.767519	0.948864	0.82102	0.692092	0.693835	0.780166	0.976373	0.789433	0.997362	0.65333	0.743316	0.855721	0.719406	0.754489	0.816261	0	0	0.981285	0.857429	0.524811	0.623735	0.740951	0.716278	0.661627	0.932663	0.982834	0.969257	0.975853	0.640415	0.865	0.421918	0.326605	0.680267	0.259769	0.96394	0.93873	0.969563
ERR753291	FT747	36.9519	36.8661	spontaneum	0.709787	0.550401	0.794048	0.472181	0.622384	0.867708	0.868069	0.850489	0.813555	0.964816	0.799861	0.697449	0.741713	0.812989	0.978037	0.854096	0.986807	0.718319	0.830065	0.870647	0.735279	0.754825	0.787764	0.358779	0.0298137	0.98609	0.798168	0.346278	0.604887	0.742524	0.791601	0.635113	0.954523	0.986219	1	0.980243	0.76009	0.913542	0.57924	0.36055	0.321217	0.219248	0.976952	0.957241	0.986745
ERR753277	FT748	37.7347	37.315	spontaneum	0.678723	0.545941	0.704092	0.476692	0.568699	0.844145	0.837105	0.853189	0.864962	0.951923	0.829691	0.704337	0.790713	0.832379	0.98386	0.85652	1	0.670119	0.875817	0.927714	0.703533	0.746266	0.801515	0	0	0.993424	0.891784	0.352211	0.565794	0.763299	0.721436	0.625453	0.916332	0.986944	0.99884	0.979657	0.582679	0.86625	0.612604	0.0844037	0.512611	0.373372	0.986245	0.94603	0.96809
ERR753285	FT754	40.0006	36.95	spontaneum	0.766383	0.668153	0.704768	0.5	0.573248	0.860752	0.866349	0.853527	0.834271	0.963068	0.798821	0.769133	0.734508	0.785072	0.980865	0.790596	1	0.670493	0.889483	0.828212	0.702509	0.71069	0.751495	0.320611	0.363975	0.993171	0.815918	0.542071	0.617801	0.786276	0.755733	0.646086	0.901005	0.979449	0.941415	0.979657	0.751401	0.895625	0.626274	0.243119	0.609051	0.267004	0.989963	0.951897	0.987236
ERR753284	FT871	67.6932	40.0711	spontaneum	0.74383	0.534344	0.657423	0.503008	0.625114	0.89851	0.839619	0.907189	0.864962	0.941434	0.950052	0.708673	0.685829	0.781568	0.975873	0.831701	0.99912	0.67958	0.866904	0.832309	0.678443	0.761705	0.868075	0.170484	0	1	0.925852	0.537756	0.648517	0.723639	0.749668	0.621883	0.927387	0.995648	0.929814	0.98317	0.765415	0.861458	0.552595	0.053211	0.634273	0.367583	0.984015	0.969626	1
ERR753336	FT873	66.625	38.3111	spontaneum	0.426808	0.305085	0.654041	0.300752	0.407643	0.838751	0.798068	0.835977	0.782353	0.95389	0.817551	0.710969	0.622738	0.825488	0.955574	0.818517	0.979478	0.618442	0.693999	0.794264	0.481311	0.719584	0.843364	0	0	0.888973	0.83424	0.314995	0.68377	0.753541	0.656928	0.568279	0.897487	0.983801	0.938515	0.97395	0.519058	0.891458	0.490037	0.184404	0.114243	0.392909	0.97658	0.938339	0.939617
ERR753281	FT875	67.4358	38.0753	spontaneum	0.760851	0.55843	0.679067	0.462406	0.721565	0.858055	0.865687	0.912589	0.867008	0.973121	0.726327	0.735459	0.641954	0.806565	0.985524	0.863209	1	0.618592	0.865716	0.878548	0.717358	0.673099	0.83599	0.24173	0	0.99823	0.867449	0.398598	0.58534	0.823733	0.745454	0.616843	0.93593	0.999758	0.953016	0.982438	0.589686	0.896667	0.484476	0.22844	0.428783	0.553546	0.983643	0.952809	0.969318
ERR753280	FT878	46.0192	34.4427	spontaneum	0.581277	0.453167	0.591478	0.459398	0.569609	0.853087	0.825327	0.884239	0.850128	0.952797	0.745751	0.726531	0.66245	0.793365	0.9802	0.830247	0.992378	0.638335	0.81224	0.863038	0.668203	0.730827	0.771821	0	0	0.943854	0.806756	0.348975	0.581501	0.697828	0.719074	0.611277	0.956533	1	0.946056	0.974828	0.800168	0.8625	0.53823	0.525688	0.252225	0.290159	0.972862	0.929866	0.927099
ERR753282	FT885	68.6135	38.624	spontaneum	0.690638	0.496878	0.550896	0.432331	0.563239	0.851952	0.816197	0.888964	0.858568	0.950175	0.758585	0.769388	0.653323	0.822684	0.975541	0.767232	1	0.653218	0.731432	0.748903	0.678955	0.685518	0.789558	0	0.0546584	0.970916	0.888062	0.316613	0.601745	0.796663	0.728536	0.604662	0.915578	0.974371	1	0.976145	0.62528	0.857708	0.491427	0.415596	0.597923	0.241679	0.972119	0.944727	0.941335
ERR753339	FT886	69.2394	38.3422	spontaneum	0.440851	0.349688	0.599256	0.393985	0.43858	0.846842	0.854837	0.839689	0.746803	0.951705	0.703087	0.74898	0.690953	0.798154	0.971215	0.844014	1	0.681599	0.69697	0.87211	0.551971	0.695754	0.835393	0.354962	0.182609	0.916287	0.849699	0.264833	0.559511	0.650929	0.664181	0.643671	0.898744	0.987186	0.918794	0.972925	0.693946	0.847083	0.444161	0.174312	0.483679	0.43343	0.981041	0.950984	0.923908
ERR753142	HOR10103	13.9181	25.9161	landrace	0.751064	0.553078	0.885695	0.478947	0.5596	0.967211	0.891359	0.849477	0.825576	0.961538	0.912938	0.814286	0.835709	0.897792	0.978869	0.895783	0.995602	0.905545	0.818182	0.951419	0.610855	0.882866	0.905939	0.287532	0.436025	0.988366	0.900372	0.690399	0.92007	0.896443	0.888631	0.831469	0.926131	1	0.993039	0.980243	0.895179	0.936875	0.598239	0.777064	0.936944	0.815485	0.984387	0.975362	0.979872
ERR753143	HOR10130	9.50028	30.1328	landrace	0.662979	0.501338	0.577951	0.445865	0.55869	0.838041	0.793436	0.851839	0.769565	0.942308	0.720083	0.788775	0.641793	0.770588	0.967221	0.819389	1	0.611151	0.856209	0.786948	0.696365	0.710858	0.810482	0.272265	0	0.977238	0.797882	0.313916	0.582897	0.74158	0.752784	0.580459	0.9201	0.983801	0.912413	0.972779	0.735146	0.853958	0.499305	0.23945	0.216617	0.324891	0.973606	0.928953	0.987236
ERR753216	HOR10152	14.8831	26.2258	landrace	0.539574	0.485281	0.790328	0.450376	0.5596	0.892548	0.821093	0.849814	0.808951	0.95979	0.811654	0.698214	0.694636	0.771288	0.974709	0.810955	0.985928	0.699996	0.767083	0.845186	0.638505	0.766739	0.830411	0.310433	0.125466	0.933991	0.84197	0.483279	0.569634	0.732137	0.714567	0.621725	0.91407	0.999275	1	0.97834	0.613509	0.892292	0.548424	0.185321	0.247033	0.341534	0.96394	0.968322	0.899362
ERR753125	HOR10280	13.5333	26.8031	landrace	0.471915	0.314897	0.743659	0.43609	0.412193	0.865578	0.843324	0.839352	0.748338	0.95083	0.753035	0.789541	0.685669	0.801775	0.968386	0.845468	1	0.647347	0.682709	0.931812	0.573989	0.82883	0.809287	0	0.192547	0.923369	0.828514	0.431499	0.702967	0.709789	0.706714	0.671969	0.9	0.984043	0.99478	0.96912	0.831558	0.919167	0.578777	0.0577982	0.444362	0.512301	0.981784	0.956329	0.934708
ERR753136	HOR10350	36.47	8.15	landrace	0.552766	0.477253	0.674332	0.367669	0.55596	0.868985	0.788673	0.848127	0.812276	0.948864	0.78009	0.738776	0.642114	0.789627	0.969884	0.774697	0.98153	0.589388	0.800357	0.774949	0.68766	0.717738	0.74173	0	0	0.933232	0.840252	0.451996	0.585689	0.663204	0.682926	0.546385	0.90804	0.982108	0.925174	0.97556	0.663957	0.848542	0.38114	0.184404	0.265579	0.127352	0.961338	0.940555	0.958027
ERR753126	HOR10410	21.3317	52.4061	landrace	0.614043	0.436218	0.604329	0.467669	0.44677	0.877644	0.844647	0.846777	0.811765	0.946678	0.724245	0.755612	0.623379	0.828174	0.973378	0.846631	0.997362	0.63067	0.774807	0.825285	0.594982	0.688538	0.729175	0.0737913	0.131677	0.931209	0.845119	0.295038	0.619895	0.760151	0.686807	0.514569	0.906281	0.987911	0.990139	0.974974	0.743834	0.829375	0.572752	0.23578	0.121662	0.145441	0.97658	0.93508	0.940599
ERR753273	HOR10551	13.7522	37.5786	landrace	0.489787	0.333631	0.585729	0.325564	0.433121	0.879773	0.805478	0.841715	0.748082	0.947115	0.755463	0.745918	0.629143	0.800491	0.946423	0.744741	0.998241	0.616311	0.733809	0.86333	0.590374	0.715388	0.833998	0	0	0.889479	0.849127	0.248652	0.560908	0.654076	0.689936	0.579724	0.898241	0.992505	0.913573	0.969706	0.649103	0.839792	0.434662	0.0889908	0.146884	0.24602	0.903346	0.92791	0.940599
ERR753117	HOR10609	43.2569	36.1664	landrace	0.63617	0.513827	0.616165	0.32782	0.590537	0.87083	0.838693	0.848127	0.845013	0.959572	0.757197	0.700765	0.752442	0.820932	0.9797	0.810082	1	0.667427	0.786096	0.923324	0.646697	0.710354	0.839777	0	0.0360248	0.980526	0.86201	0.288565	0.592321	0.686182	0.733733	0.651021	0.922864	0.976789	0.965777	0.975706	0.744395	0.868333	0.451344	0.491743	0.144659	0.19754	0.981413	0.947334	0.991654
ERR753107	HOR10610	43.2567	36.4433	landrace	0.72383	0.495986	0.646263	0.350376	0.55869	0.874095	0.82149	0.845089	0.811509	0.959135	0.747138	0.742092	0.661329	0.849083	0.979201	0.822782	0.999414	0.677561	0.745098	0.78607	0.665131	0.728142	0.8055	0.043257	0	0.932726	0.864014	0.425027	0.609773	0.687756	0.730208	0.585132	0.917839	1	0.944896	0.976877	0.559137	0.869792	0.441613	0.213761	0.237389	0.389291	0.967286	0.931821	0.932499
ERR753286	HOR10627	42	34.8333	landrace	0.485532	0.498662	0.598918	0.408271	0.548681	0.914833	0.831018	0.849477	0.82046	0.962194	0.812695	0.702551	0.675901	0.8492	0.972213	0.816675	1	0.61044	0.689245	0.897864	0.615975	0.742742	0.818653	0.20229	0	0.928427	0.860578	0.356526	0.601745	0.785332	0.710034	0.646716	0.909799	0.967602	0.99884	0.975706	0.668722	0.909583	0.39759	0.133945	0.310831	0.368307	0.973606	0.952157	0.96539
ERR753139	HOR10705	44.7289	42.1772	landrace	0.53234	0.330062	0.616165	0.46391	0.456779	0.915827	0.871642	0.878164	0.757289	0.941871	0.760666	0.700765	0.661809	0.820465	0.939933	0.857392	0.995016	0.609917	0.815805	0.913082	0.618536	0.719248	0.780391	0	0	0.96004	0.837962	0.286408	0.686911	0.669814	0.676975	0.617735	0.899497	0.978723	0.984919	0.974096	0.703756	0.8825	0.537071	0.006422	0.222552	0.254703	0.970632	0.943684	0.951645
ERR753109	HOR10761	38.2333	5.63333	landrace	0.611489	0.475468	0.596889	0.415038	0.55232	0.865011	0.874289	0.885251	0.845524	0.923514	0.811308	0.732143	0.652522	0.857844	0.979534	0.82792	0.99912	0.570467	0.808675	0.846356	0.671787	0.706998	0.790554	0.293893	0.416149	0.957006	0.872316	0.435814	0.702967	0.694366	0.690932	0.582716	0.916332	0.972921	0.955916	0.977609	0.692825	0.856042	0.540315	0.188073	0.277448	0.40521	0.978067	0.935471	0.992391
ERR753118	HOR10782	13.8825	41.9017	landrace	0.507234	0.436218	0.684816	0.473684	0.56051	0.922072	0.822284	0.885926	0.756522	0.95083	0.754769	0.820408	0.733387	0.778881	0.954576	0.872031	0.991205	0.675504	0.78372	0.845771	0.66257	0.814231	0.766441	0.385496	0.0322981	0.933991	0.857143	0.38835	0.703665	0.779666	0.710953	0.626923	0.915327	0.980174	0.984339	0.969706	0.733744	0.859375	0.625116	0.378899	0.256677	0.591896	0.975465	0.954113	0.969072
ERR753137	HOR1133	2.21361	46.2167	landrace	0.578298	0.492418	0.793372	0.381203	0.457689	0.927041	0.793966	0.844077	0.759591	0.942963	0.751301	0.789541	0.707926	0.834015	0.973711	0.845565	0.970683	0.577646	0.745692	0.881475	0.560676	0.657661	0.791949	0.0483461	0.204969	0.973192	0.839679	0.246494	0.580803	0.733396	0.673336	0.641361	0.912563	0.98912	0.976798	0.971755	0.690022	0.940833	0.422845	0.183486	0.151335	0.146165	0.969888	0.960109	0.940599
ERR753189	HOR1192	29.0061	38.2928	landrace	0.690213	0.500446	0.645587	0.392481	0.56051	0.873101	0.845838	0.848127	0.83555	0.924607	0.830732	0.840306	0.767014	0.808434	0.963893	0.842172	0.956025	0.710728	0.768865	0.873573	0.581157	0.741735	0.79713	0.300254	0.216149	0.964846	0.87203	0.552859	0.744154	0.855839	0.746208	0.672967	0.901256	0.961799	1	0.974096	0.742433	0.84125	0.583642	0.381651	0.330119	0.486252	0.971375	0.911094	0.960972
ERR753264	HOR12762	67.9	38.2833	landrace	0.541702	0.489741	0.631045	0.391729	0.606005	0.888715	0.816726	0.849139	0.758312	0.938374	0.732917	0.741071	0.69992	0.812872	0.968386	0.851769	1	0.655312	0.800951	0.798654	0.589862	0.704145	0.770825	0	0	0.961558	0.841397	0.282093	0.588482	0.776519	0.734154	0.581404	0.919598	0.993472	1	0.976731	0.572309	0.880417	0.427943	0.368807	0.439911	0.157019	0.960595	0.933125	0.929062
ERR753236	HOR12830	38.0865	36.7014	landrace	0.624681	0.639607	0.63578	0.31579	0.55596	0.891128	0.84028	0.850827	0.821995	0.944493	0.795005	0.732908	0.716253	0.827707	0.9802	0.820553	0.99443	0.705643	0.796791	0.897571	0.683052	0.724283	0.83061	0	0.0596273	0.976985	0.87976	0.440669	0.670506	0.743783	0.825246	0.69906	0.930151	0.994439	0.991299	0.97717	0.701794	0.931875	0.552827	0.395413	0.145401	0.428365	0.972491	0.97106	0.907707
ERR753144	HOR13416	-8.83333	31.05	landrace	0.522553	0.522748	0.575583	0.466917	0.561419	0.850106	0.825063	0.850827	0.807928	0.952142	0.824835	0.737245	0.659888	0.795585	0.938436	0.84983	0.99355	0.577123	0.816994	0.827334	0.59447	0.664038	0.773615	0	0	0.967628	0.868022	0.367314	0.575567	0.732452	0.71034	0.639051	0.926633	0.975822	0.929814	0.978633	0.712444	0.886042	0.466636	0.349541	0	0.434877	0.988848	0.947986	0.981345
ERR753244	HOR14153	18.7919	12.0428	landrace	0.493617	0.47636	0.683125	0.424812	0.55778	0.861888	0.797671	0.848464	0.762916	0.911713	0.832813	0.717092	0.654924	0.806448	0.948752	0.84508	1	0.631044	0.707665	0.831138	0.689196	0.707166	0.849342	0	0.234783	0.936014	0.857429	0.330636	0.707155	0.692477	0.730208	0.604977	0.923869	0.980658	0.943735	0.975706	0.788677	0.834167	0.425857	0.184404	0.246291	0.40521	0.979182	0.942771	0.973
ERR753245	HOR14279	39.4292	14.6983	landrace	0.480851	0.429973	0.814677	0.483459	0.466788	0.915827	0.889242	0.914613	0.785422	0.948864	0.819979	0.794388	0.830584	0.882958	0.965724	0.834707	0.997655	0.869162	0.708853	0.790752	0.671275	0.844269	0.848944	0.245547	0.49441	0.96434	0.877469	0.56904	0.8363	0.855209	0.887188	0.78196	0.914322	0.998549	0.935615	0.975413	0.792881	0.838333	0.75417	0.527523	0.757418	0.495659	0.968773	0.995437	0.966618
ERR753132	HOR203	36.4872	50.0992	landrace	0.562979	0.474576	0.742983	0.326316	0.449499	0.88318	0.81183	0.836652	0.799233	0.950393	0.907735	0.820153	0.61233	0.80528	0.97188	0.850703	0.992964	0.610104	0.714795	0.849283	0.573477	0.763047	0.839577	0	0.115528	0.929186	0.853135	0.421791	0.617452	0.658483	0.675469	0.596472	0.898995	0.969052	1	0.978779	0.69815	0.8825	0.509499	0.454128	0.290801	0.517366	0.973606	0.940946	0.96269
ERR753320	HOR2458	91.1	29.65	landrace	0.462128	0.447815	0.713899	0.313534	0.431301	0.881192	0.788011	0.840702	0.749361	0.926136	0.796393	0.728571	0.706485	0.806331	0.969052	0.814057	1	0.635045	0.634581	0.834065	0.578597	0.70532	0.814269	0	0	0.911229	0.779273	0.277238	0.542408	0.78124	0.706739	0.619993	0.917085	0.983559	1	0.962681	0.487948	0.838542	0.509963	0.222936	0.244065	0	0.962453	0.935862	0.965145
ERR753274	HOR2766	23.31	24.05	landrace	0.411064	0.32917	0.568482	0.292481	0.43858	0.841306	0.854307	0.84104	0.804092	0.940997	0.764481	0.771429	0.620336	0.81626	0.96589	0.846049	1	0.640953	0.715983	0.918057	0.550435	0.69995	0.860104	0.152672	0.0869565	0.927668	0.825079	0.229773	0.573822	0.642115	0.729519	0.579356	0.890201	0.987911	0.941415	0.973511	0.68694	0.812708	0.526413	0.0137615	0	0.1411	0.97026	0.935602	0.963427
ERR753112	HOR2792	50.85	30.5167	landrace	0.678298	0.586084	0.704768	0.42406	0.623294	0.903194	0.887257	0.845764	0.833504	0.960009	0.799861	0.754337	0.691753	0.785656	0.972878	0.816481	1	0.697005	0.841355	0.882353	0.692268	0.69458	0.759067	0.249364	0.239752	0.981791	0.850845	0.584142	0.553927	0.780296	0.731268	0.655484	0.956784	0.974613	0.99478	0.977023	0.80213	0.872917	0.593605	0.645872	0.57641	0.531838	0.98513	0.96037	0.954099
ERR753232	HOR2800	48.8167	31.5333	landrace	0.630638	0.512043	0.634089	0.48421	0.55778	0.84599	0.848485	0.849139	0.795908	0.964816	0.874089	0.710714	0.658447	0.843359	0.978037	0.814348	1	0.674793	0.756982	0.894059	0.601638	0.761873	0.82782	0.201018	0.0074534	0.967375	0.884626	0.519417	0.674346	0.734026	0.717478	0.611802	0.932915	0.998308	0.955337	0.978194	0.657231	0.864167	0.60658	0.552294	0.149852	0.113603	0.974349	0.949029	0.931762
ERR753106	HOR354	9.11667	47.9833	landrace	0.62766	0.504906	0.733852	0.321053	0.594176	0.882896	0.819902	0.888626	0.765473	0.926355	0.790149	0.791071	0.632186	0.802593	0.9797	0.830441	1	0.588565	0.742721	0.784021	0.678443	0.654137	0.801315	0.255725	0	0.981285	0.860578	0.480043	0.57103	0.666352	0.694239	0.61112	0.89397	0.954304	0.976798	0.976291	0.677971	0.86625	0.440686	0.0678899	0.312314	0	0.978067	0.926476	0.980118
ERR753133	HOR383	25.9586	43.8544	landrace	0.564255	0.510259	0.756848	0.436842	0.506824	0.866998	0.8289	0.845764	0.813044	0.96132	0.780437	0.694133	0.660048	0.812872	0.981864	0.817547	1	0.599297	0.760547	0.862452	0.650282	0.705488	0.839976	0	0	0.972686	0.861437	0.347357	0.593368	0.740951	0.662776	0.581089	0.920352	0.978965	0.986659	0.974096	0.566424	0.851667	0.544486	0.180734	0.381306	0.374819	0.97881	0.940425	0.945754
ERR753202	HOR3938	-16.78	28.21	landrace	0.54	0.378234	0.692594	0.418797	0.55778	0.910149	0.812492	0.845427	0.818414	0.941215	0.735345	0.839286	0.727142	0.815092	0.971547	0.801454	0.996482	0.573084	0.731432	0.84899	0.667179	0.652123	0.772619	0.366412	0.237267	0.979009	0.832236	0.375404	0.689703	0.772112	0.694098	0.554051	0.904271	0.963249	0.983759	0.974974	0.721132	0.895417	0.487257	0.210092	0.420623	0.503618	0.983643	0.957633	0.928571
ERR753102	HOR3950	13.1667	47.0064	landrace	0.691064	0.487957	0.594183	0.403008	0.55414	0.851384	0.83512	0.848127	0.828389	0.94799	0.739854	0.756633	0.689191	0.791613	0.975208	0.853999	0.985048	0.605504	0.821153	0.836406	0.675371	0.669911	0.795735	0.104326	0	0.932979	0.882336	0.379719	0.602094	0.660686	0.679159	0.542448	0.928894	0.99323	0.928654	0.976877	0.713845	0.862292	0.532901	0.224771	0.300445	0.411722	0.992565	0.941207	0.989445
ERR753123	HOR3959	12.6447	47.2722	landrace	0.597021	0.513827	0.648292	0.400752	0.454959	0.864301	0.831415	0.845089	0.853964	0.935533	0.750954	0.71148	0.694476	0.795935	0.952745	0.859137	0.993257	0.651722	0.737968	0.920983	0.678955	0.729485	0.821244	0.251908	0	0.983814	0.845405	0.210895	0.73473	0.76802	0.719572	0.558198	0.907286	1	0.9971	0.976291	0.650785	0.909583	0.441381	0	0.228487	0.218524	0.976952	0.94212	0.950172
ERR753134	HOR396	27.7669	42.3144	landrace	0.554894	0.443354	0.636118	0.306015	0.565969	0.885451	0.863835	0.844752	0.795908	0.965253	0.754769	0.785459	0.703283	0.802944	0.978536	0.795831	0.992964	0.625734	0.756387	0.799824	0.580133	0.761705	0.817258	0	0	0.933738	0.789007	0.470874	0.60733	0.683034	0.676567	0.552948	0.924623	0.977756	0.954756	0.976731	0.740191	0.883542	0.42493	0.0183486	0.0118694	0.199711	0.978067	0.939252	0.965636
ERR753120	HOR4150	3.21667	36.7	landrace	0.680426	0.594112	0.652689	0.356391	0.457689	0.90873	0.819108	0.845427	0.814834	0.955201	0.737426	0.760969	0.715132	0.859596	0.974875	0.806495	1	0.632465	0.748663	0.884987	0.697389	0.747273	0.83898	0.223919	0	0.952959	0.882622	0.442287	0.618848	0.680202	0.75152	0.578674	0.915578	0.992263	0.963457	0.977023	0.71917	0.895208	0.588276	0	0.0274481	0.416064	0.984015	0.935602	0.952872
ERR753129	HOR4469	36.0333	32.685	landrace	0.431064	0.322926	0.543456	0.252632	0.511374	0.913414	0.824798	0.840027	0.752685	0.932037	0.890045	0.712755	0.650921	0.813807	0.966223	0.806302	0.967165	0.651647	0.601307	0.864501	0.537122	0.756503	0.806098	0	0	0.880374	0.848554	0.324703	0.570332	0.695625	0.651068	0.603507	0.909296	0.979932	0.947216	0.971608	0.552971	0.874792	0.452271	0.180734	0.215134	0.497829	0.905204	0.935862	0.960236
ERR753200	HOR454	27.9167	40.65	landrace	0.589787	0.536129	0.791343	0.503759	0.563239	0.917672	0.880508	0.940938	0.857545	0.95826	0.778356	0.8375	0.764291	0.795117	0.957737	0.868735	1	0.771828	0.813428	0.878256	0.709165	0.857359	0.840375	0.344784	0	0.976227	0.798168	0.761057	0.808726	0.825622	0.818402	0.754502	0.886935	1	0.987239	0.972633	0.725336	0.887292	0.615616	0.485321	0.331602	0.75398	0.979926	0.972754	0.964409
ERR753283	HOR4720	23.7139	56.6483	landrace	0.598723	0.37645	0.614812	0.392481	0.511374	0.85692	0.869128	0.846439	0.789003	0.941871	0.78009	0.751531	0.698639	0.812872	0.968552	0.833059	1	0.679879	0.742721	0.83787	0.581157	0.776137	0.866082	0.0254453	0	0.92438	0.859147	0.271845	0.657243	0.810198	0.710353	0.6149	0.917588	0.998066	0.990719	0.969413	0.704036	0.839583	0.624652	0.177982	0.160979	0.583213	0.975836	0.926998	0.956554
ERR753193	HOR5702	36.8333	7.66667	landrace	0.748511	0.529884	0.745688	0.464662	0.659691	0.903761	0.854837	0.886939	0.876726	0.950612	0.879986	0.901531	0.879904	0.866604	0.963893	0.858653	0.994723	0.765284	0.855615	0.860696	0.696365	0.838396	0.92228	0.184478	0.17764	0.993677	0.898368	0.492988	0.761257	0.794145	0.806259	0.740064	0.941709	0.992747	0.940255	0.980975	0.846693	0.908333	0.862604	0.861468	0.538576	0.761216	0.97658	0.976405	0.953854
ERR753219	HOR6360	36.8833	7.46667	landrace	0.617872	0.490633	0.649983	0.336842	0.621474	0.870972	0.857218	0.848127	0.764962	0.956075	0.842872	0.851531	0.7249	0.820231	0.961897	0.8762	0.965406	0.7117	0.763517	0.708224	0.686124	0.700117	0.804504	0.253181	0.0037267	0.983055	0.793015	0.341424	0.641885	0.732452	0.751877	0.684412	0.919598	0.991054	0.941995	0.977609	0.751962	0.863542	0.517841	0.391743	0.514095	0.547033	0.991078	0.92413	0.979627
ERR753140	HOR713	22.1833	37.6667	landrace	0.474894	0.445138	0.638823	0.28797	0.44404	0.905039	0.877729	0.852177	0.78977	0.944493	0.876517	0.784439	0.639552	0.771989	0.965724	0.775473	0.992084	0.637139	0.613191	0.747147	0.596006	0.742239	0.788163	0.10687	0	0.925139	0.840824	0.352211	0.65445	0.666667	0.707978	0.570851	0.900754	0.993714	0.954176	0.969413	0.673767	0.857708	0.46316	0.231193	0	0	0.970632	0.925694	0.904271
ERR753135	HOR7380	18.8322	49.5197	landrace	0.582553	0.456735	0.552587	0.47594	0.459509	0.844145	0.842662	0.849814	0.835038	0.942526	0.748179	0.733929	0.691593	0.810536	0.977537	0.829859	0.979771	0.672138	0.816399	0.816213	0.591398	0.708172	0.835393	0	0	0.932979	0.849986	0.364078	0.629319	0.784388	0.722432	0.597207	0.906533	0.976306	0.931554	0.972925	0.621076	0.919583	0.465246	0.185321	0.338279	0	0.966543	0.925825	0.960727
ERR753190	HOR742	18.4167	43.8667	landrace	0.711915	0.382694	0.773419	0.376692	0.563239	0.926757	0.851396	0.851839	0.851151	0.956512	0.74367	0.784184	0.641473	0.789978	0.975873	0.861852	1	0.699174	0.845514	0.897864	0.65745	0.767411	0.860702	0.407125	0.217391	0.971421	0.793301	0.483279	0.729145	0.763928	0.750498	0.627658	0.899749	0.970019	1	0.975706	0.776626	0.895	0.648517	0.379817	0.734421	0.863242	0.970632	0.935993	0.942317
ERR753201	HOR7436	18.8928	49.3572	landrace	0.634043	0.486173	0.68583	0.468421	0.54959	0.828957	0.876009	0.845764	0.813044	0.913243	0.832119	0.764541	0.616653	0.770237	0.966889	0.796898	0.966286	0.659761	0.787285	0.795142	0.674347	0.701124	0.817856	0.197201	0.398758	0.959788	0.910678	0.415318	0.639791	0.676424	0.657209	0.577781	0.929899	0.934961	0.969838	0.96473	0.761211	0.898958	0.524328	0.329358	0.289318	0.374819	0.975465	0.950202	0.970545
ERR753122	HOR752	21.8242	39.0742	landrace	0.48	0.50669	0.736896	0.442105	0.54959	0.886019	0.870981	0.840027	0.814322	0.953016	0.781131	0.803061	0.676061	0.862983	0.964559	0.859719	1	0.746438	0.717766	0.935909	0.572965	0.789394	0.826624	0	0.147826	0.883156	0.862582	0.330636	0.728796	0.708845	0.763216	0.724839	0.927387	0.990087	1	0.973511	0.826794	0.873958	0.614458	0.346789	0.249258	0.471056	0.955762	0.959849	0.990182
ERR753124	HOR756	20.1892	40.7878	landrace	0.639149	0.442462	0.59114	0.477444	0.55596	0.910859	0.816197	0.847452	0.841688	0.956294	0.875824	0.797959	0.634588	0.826539	0.976706	0.809404	1	0.67857	0.759358	0.880304	0.686636	0.809196	0.80829	0.21883	0	0.938796	0.874893	0.291801	0.585689	0.725842	0.725829	0.596472	0.933668	0.982592	0.971578	0.97395	0.732063	0.861875	0.590593	0.430275	0.152819	0.455861	0.973234	0.940034	0.973
ERR753324	HOR758	21.4522	42.0036	landrace	0.492766	0.347904	0.730808	0.415038	0.508644	0.916537	0.832341	0.84239	0.790537	0.904065	0.881374	0.795408	0.691113	0.807265	0.95025	0.85555	0.980358	0.726283	0.663696	0.853966	0.569893	0.717402	0.783579	0	0	0.923622	0.853994	0.185545	0.776963	0.813975	0.780441	0.770253	0.925126	0.97824	0.962297	0.97395	0.813621	0.910625	0.644578	0.185321	0.112018	0.652677	0.969517	0.934428	0.951399
ERR753131	HOR7969	37	38	landrace	0.440851	0.345228	0.628678	0.311278	0.508644	0.881618	0.815138	0.839689	0.783632	0.948208	0.779397	0.701786	0.596637	0.812522	0.97005	0.819001	0.989153	0.61848	0.67142	0.856014	0.570917	0.738379	0.828617	0.0178117	0	0.890491	0.857143	0.183927	0.549389	0.653761	0.641899	0.584502	0.925628	0.931818	0.993039	0.961949	0.788677	0.843542	0.407322	0.0495413	0	0.146165	0.969517	0.954504	0.919244
ERR753213	HOR8113	29.5	39.25	landrace	0.464255	0.46744	0.732161	0.46391	0.55141	0.893258	0.851264	0.844077	0.803836	0.953016	0.87513	0.764286	0.733227	0.862049	0.97787	0.868638	1	0.71099	0.780749	0.890255	0.577061	0.797785	0.921881	0	0.047205	0.9565	0.857429	0.50863	0.657243	0.705382	0.756614	0.675382	0.923618	0.999758	1	0.972486	0.702915	0.898125	0.555607	0.252294	0.458457	0.257598	0.960966	0.941207	0.968827
ERR753116	HOR8455	47.8167	30.5	landrace	0.520426	0.494202	0.597565	0.444361	0.562329	0.88176	0.855763	0.850489	0.760358	0.952142	0.825529	0.717092	0.697038	0.835416	0.977038	0.847019	0.995602	0.657181	0.710636	0.837284	0.663082	0.70297	0.830809	0	0	0.936267	0.817349	0.403452	0.74555	0.774001	0.720491	0.655326	0.917839	1	0.954176	0.985658	0.744114	0.881667	0.521548	0.368807	0.325668	0.281476	0.984758	0.959979	0.965145
ERR753128	HOR8635	22.1411	48.5281	landrace	0.557021	0.486173	0.731485	0.296992	0.404913	0.853797	0.804155	0.840364	0.784655	0.942526	0.844953	0.793367	0.65044	0.863567	0.945923	0.784101	0.981823	0.620761	0.63874	0.865086	0.557604	0.836214	0.879633	0	0.101863	0.9087	0.8288	0.358145	0.728098	0.631413	0.691979	0.640416	0.903015	0.985251	0.962877	0.963413	0.62444	0.85625	0.551205	0.23578	0.11276	0.146165	0.987732	0.956851	0.965881
ERR753195	HOR8826	20.9592	49.4214	landrace	0.63234	0.525424	0.648969	0.465413	0.55232	0.85039	0.859203	0.843739	0.848849	0.936626	0.779743	0.731122	0.730985	0.845579	0.963062	0.83015	0.968924	0.646412	0.720143	0.815628	0.675371	0.710186	0.813671	0.272265	0.0409938	0.971168	0.820784	0.354908	0.643281	0.726472	0.776508	0.639366	0.881407	0.977756	0.958237	0.97073	0.763733	0.852917	0.755792	0.309174	0.421365	0.346599	0.9829	0.935602	0.993127
ERR753217	HOR8827	20.6	49.6333	landrace	0.629362	0.407672	0.685492	0.482707	0.561419	0.893683	0.894932	0.883227	0.854987	0.915428	0.73153	0.720153	0.715773	0.835416	0.973378	0.835288	0.996482	0.703212	0.828877	0.841089	0.674859	0.722772	0.83878	0.0229008	0.37764	0.977744	0.790724	0.450378	0.768237	0.72238	0.737729	0.642253	0.924372	0.999275	0.948376	0.974389	0.786435	0.855417	0.51367	0.321101	0.583828	0.412446	0.972862	0.980576	0.934708
ERR753199	HOR8842	-6.75333	37.5733	landrace	0.557021	0.475468	0.614136	0.450376	0.480437	0.880341	0.866614	0.903814	0.846291	0.923077	0.800208	0.714031	0.631865	0.774092	0.954076	0.823752	0.983876	0.573982	0.785502	0.890547	0.6851	0.719248	0.803507	0.362595	0.240994	0.969398	0.792728	0.451996	0.635951	0.679887	0.684969	0.625348	0.942211	0.957689	0.977958	0.972047	0.736827	0.857292	0.597776	0.453211	0.405044	0.272793	0.976952	0.931691	0.940353
ERR753130	HOR902	36.3311	41.2928	landrace	0.497021	0.398751	0.70443	0.305263	0.421292	0.868985	0.830224	0.839014	0.734527	0.92854	0.810267	0.709694	0.680064	0.816143	0.967221	0.830053	1	0.693826	0.742721	0.977758	0.631849	0.754825	0.867477	0.0419847	0	0.896308	0.860578	0.386192	0.535079	0.683034	0.751149	0.594582	0.911558	0.978482	0.946636	0.974096	0.536995	0.8425	0.574606	0.223853	0.550445	0	0.966171	0.929996	0.979136
ERR753110	HOR937	21.8242	39.0742	landrace	0.671489	0.43711	0.679405	0.455639	0.542311	0.860752	0.828768	0.849814	0.831458	0.943619	0.752341	0.76352	0.639231	0.806798	0.980533	0.800097	0.975081	0.546349	0.872252	0.865964	0.589862	0.67612	0.794938	0	0.0571429	0.980779	0.857429	0.272923	0.586038	0.772427	0.720198	0.578989	0.933166	0.989362	0.990139	0.981706	0.629484	0.869583	0.710843	0.430275	0.52003	0.559334	0.964312	0.936253	0.974227
ERR753127	HOR9453	23.5997	46.7772	landrace	0.457447	0.327386	0.694285	0.311278	0.529572	0.884883	0.834723	0.840364	0.741432	0.921984	0.786681	0.846684	0.655564	0.833197	0.969218	0.782744	0.974201	0.725461	0.708259	0.940591	0.567844	0.781675	0.767238	0	0.306832	0.945372	0.846836	0.550701	0.639791	0.758892	0.699882	0.678532	0.91608	0.972679	0.955916	0.969852	0.80241	0.872292	0.645273	0.416514	0.363501	0.511577	0.973978	0.967019	0.981591
ERR753115	HOR9827	13.9833	32.7667	landrace	0.533617	0.485281	0.675347	0.353384	0.55414	0.910717	0.785232	0.846777	0.845268	0.958042	0.763441	0.768622	0.736909	0.821633	0.969052	0.851382	0.996189	0.571664	0.78372	0.833772	0.647721	0.768082	0.768035	0	0	0.929438	0.789293	0.341424	0.553927	0.727416	0.732149	0.590277	0.904774	0.985251	0.947796	0.977609	0.638173	0.864375	0.579008	0	0.138724	0.452967	0.972862	0.969365	0.97619
ERR753141	HOR9888	22.6392	32.7636	landrace	0.542979	0.545941	0.570511	0.448872	0.565969	0.888006	0.806669	0.851502	0.849105	0.964161	0.774193	0.731378	0.705845	0.786707	0.979035	0.820553	0.99912	0.549527	0.821747	0.755634	0.709677	0.643564	0.792148	0	0.0832298	0.991401	0.807902	0.421251	0.683421	0.772742	0.767276	0.623248	0.929397	0.963975	0.973318	0.974974	0.544843	0.844375	0.386237	0.388073	0.485163	0.0629522	0.970632	0.929996	0.954345
ERR753105	HOR9919	6.30569	45.4322	landrace	0.631915	0.495986	0.606696	0.466165	0.55778	0.877076	0.852852	0.902464	0.83734	0.953016	0.695109	0.749745	0.639552	0.873263	0.970882	0.812506	0.994137	0.666156	0.746286	0.901083	0.664619	0.710522	0.832603	0.0419847	0.262112	0.98002	0.858574	0.40507	0.583246	0.694681	0.681393	0.639943	0.921357	0.985251	0.986079	0.973804	0.697309	0.885208	0.508341	0.163303	0.183234	0.180174	0.984015	0.967801	0.942563
ERR753306	SBCC002	-2.67	42.85	landrace	0.482553	0.318466	0.730132	0.449624	0.498635	0.869979	0.865423	0.844077	0.764962	0.964598	0.722858	0.713265	0.671577	0.820114	0.970216	0.837615	1	0.64701	0.720737	0.912204	0.578085	0.697936	0.819649	0.267176	0	0.935255	0.833095	0.418554	0.651658	0.659112	0.707914	0.60146	0.919849	0.993714	1	0.974682	0.682175	0.8875	0.453661	0.325688	0.276706	0.326339	0.947212	0.955156	0.970299
ERR753321	SBCC003	-3.15	40.63	landrace	0.551489	0.330062	0.661481	0.469925	0.542311	0.833641	0.806272	0.843064	0.801535	0.915428	0.83316	0.73648	0.607366	0.786357	0.976206	0.82191	0.982703	0.567662	0.71836	0.856307	0.605735	0.658164	0.791152	0	0.0074534	0.930197	0.782995	0.339266	0.616056	0.686182	0.726582	0.669449	0.898995	0.976306	0.935615	0.967511	0.618834	0.817083	0.490037	0	0.284867	0.590449	0.973978	0.96741	0.97079
ERR753323	SBCC014	-5.07	37.53	landrace	0.548511	0.314897	0.586405	0.327068	0.571429	0.86203	0.800318	0.843064	0.798466	0.954982	0.838363	0.694133	0.648199	0.777362	0.970715	0.815899	1	0.582209	0.686275	0.902253	0.582181	0.705488	0.827621	0.323155	0	0.930197	0.863727	0.352211	0.553578	0.666667	0.70001	0.62582	0.919347	0.988878	0.972158	0.973364	0.704596	0.844792	0.610982	0.359633	0.129822	0.460926	0.969888	0.937427	0.96539
ERR753315	SBCC095	-6.85	40.98	landrace	0.484681	0.465656	0.622929	0.453383	0.55323	0.867708	0.845838	0.844752	0.752174	0.951705	0.805064	0.773214	0.645797	0.792664	0.972047	0.812215	0.970683	0.640953	0.677956	0.896693	0.573477	0.781507	0.803906	0.0292621	0	0.922357	0.787575	0.255663	0.682024	0.738747	0.701287	0.628183	0.886432	0.987186	0.936775	0.977755	0.691424	0.850417	0.545644	0	0.156528	0.490593	0.976952	0.947986	0.957536
ERR753307	SBCC144	-17.81	28.8	landrace	0.615745	0.337199	0.74907	0.492481	0.574158	0.85692	0.791849	0.845089	0.805371	0.94646	0.765522	0.818878	0.789592	0.790211	0.980366	0.801842	0.979478	0.644281	0.73678	0.923032	0.645673	0.723779	0.755082	0.0139949	0.0534161	0.927415	0.858002	0.63754	0.583944	0.850488	0.756448	0.660577	0.895729	0.979449	1	0.975413	0.6463	0.867917	0.706441	0.493578	0.404303	0.347323	0.977323	0.933385	0.942808
ERR753317	SBCC147	-4.77	43.07	landrace	0.502553	0.490633	0.802164	0.31579	0.562329	0.889283	0.825857	0.844414	0.814067	0.957824	0.852584	0.786735	0.672858	0.835533	0.966223	0.813476	0.961302	0.601727	0.79085	0.86333	0.673835	0.75214	0.787963	0.0534351	0.042236	0.962822	0.866877	0.5	0.684468	0.672647	0.75037	0.576994	0.924623	0.97558	1	0.974828	0.775505	0.862917	0.636469	0.490826	0.299703	0.109262	0.974721	0.928041	0.982818
ERR753312	SBCC158	1.52	41.98	landrace	0.477021	0.330954	0.608725	0.42782	0.540491	0.862172	0.790658	0.838677	0.836573	0.959135	0.717655	0.685459	0.668375	0.801542	0.964393	0.796607	0.974788	0.614179	0.734403	0.875915	0.653866	0.715892	0.839378	0	0	0.929691	0.840538	0.415858	0.537173	0.681775	0.697022	0.578989	0.9	0.980174	0.953016	0.972047	0.695348	0.873958	0.561168	0.284404	0.29451	0.301737	0.968402	0.942511	0.958763
[truncated: 8 more columns]

## Sheet: Table S7
Table S7. The genetic variation information (VCF format) of HvC3H-related SNPs across the 51 wild and 95 domesticated barley accessions.
CHROM	POS	ID	REF	ALT	QUAL	FILTER	INFO	FORMAT	LD_93-HS1	LD_BCC003	LD_BCC103	LD_BCC108	LD_BCC126	LD_BCC131	LD_BCC1481	LD_BCC1487	LD_BCC1488	LD_BCC1494	LD_BCC1503	LD_BCC1589	LD_BCC167	LD_BCC168	LD_BCC169	LD_BCC185	LD_BCC192	LD_BCC21	LD_BCC51	LD_BCC54	LD_BCC761	LD_FT226	LD_FT359	LD_FT380	LD_FT390	LD_FT414	LD_FT519	LD_FT520	LD_FT521	LD_FT555	LD_FT561	LD_HOR10103	LD_HOR10130	LD_HOR10152	LD_HOR10280	LD_HOR10350	LD_HOR10410	LD_HOR10551	LD_HOR10609	LD_HOR10610	LD_HOR10627
1	38735907	.	G	T	18442.2	PASS	AC=121;AF=0.252;AN=480;BaseQRankSum=0.00;ClippingRankSum=0.00;DP=1630;ExcessHet=0.0000;FS=0.000;InbreedingCoeff=0.4717;MLEAC=127;MLEAF=0.265;MQ=49.85;MQRankSum=-1.465e+00;QD=31.96;ReadPosRankSum=-2.100e-01;SOR=1.190;ANN=T|synonymous_variant|LOW|HORVU.MOREX.r2.1HG0011690|HORVU.MOREX.r2.1HG0011690|transcript|HORVU.MOREX.r2.1HG0011690.1|protein_coding|1/1|c.723C>A|p.Pro241Pro|723/1830|723/1830|241/6…	GT:AD:DP:GQ:PGT:PID:PL	0/0	0/0	0/0	0/1	0/1	0/0	0/0	0/0	0/1	0/0	0/0	0/0	0/0	0/0	1/1	1/1	1/1	0/0	0/0	0/0	1/1	0/1	1/1	0/0	0/0	0/1	0/1	1/1	1/1	1/1	1/1	0/0	0/0	0/0	0/0	1/1	0/0	1/1	0/1	1/1	./.
1	38735937	.	A	G	63438.2	PASS	AC=320;AF=0.650;AN=492;BaseQRankSum=0.407;ClippingRankSum=0.00;DP=2662;ExcessHet=0.0000;FS=0.000;InbreedingCoeff=0.4734;MLEAC=339;MLEAF=0.689;MQ=50.05;MQRankSum=-1.619e+00;QD=32.84;ReadPosRankSum=0.00;SOR=1.108;ANN=G|synonymous_variant|LOW|HORVU.MOREX.r2.1HG0011690|HORVU.MOREX.r2.1HG0011690|transcript|HORVU.MOREX.r2.1HG0011690.1|protein_coding|1/1|c.693T>C|p.His231His|693/1830|693/1830|231/609||	GT:AD:DP:GQ:PGT:PID:PL	0/0	0/0	0/0	1/1	0/1	0/1	0/0	0/0	0/1	0/0	0/0	0/0	0/1	0/0	1/1	1/1	1/1	0/1	1/1	1/1	1/1	0/1	1/1	0/0	1/1	1/1	1/1	1/1	1/1	0/1	1/1	0/1	0/0	0/1	1/1	1/1	0/0	1/1	0/1	1/1	1/1
1	495883157	.	C	A	3427.46	PASS	AC=42;AF=0.146;AN=288;BaseQRankSum=-1.383e+00;ClippingRankSum=0.00;DP=473;ExcessHet=0.0000;FS=0.986;InbreedingCoeff=0.3193;MLEAC=46;MLEAF=0.160;MQ=58.09;MQRankSum=0.00;QD=26.37;ReadPosRankSum=0.00;SOR=0.589;ANN=A|missense_variant|MODERATE|HORVU.MOREX.r2.1HG0067940|HORVU.MOREX.r2.1HG0067940|transcript|HORVU.MOREX.r2.1HG0067940.1|protein_coding|1/1|c.646C>A|p.Leu216Met|646/837|646/837|216/278||	GT:AD:DP:GQ:PGT:PID:PL	./.	0/0	0/0	./.	./.	1/1	0/0	0/0	1/1	./.	0/0	0/0	0/0	0/1	0/0	0/0	./.	./.	0/1	0/0	0/0	0/0	./.	./.	./.	0/0	0/0	0/0	./.	0/1	./.	1/1	0/0	1/1	./.	0/0	./.	./.	0/0	./.	0/1
1	495883331	.	A	T	32548.5	PASS	AC=240;AF=0.482;AN=498;BaseQRankSum=-7.980e-01;ClippingRankSum=0.00;DP=2189;ExcessHet=-0.0000;FS=2.290;InbreedingCoeff=0.8431;MLEAC=241;MLEAF=0.484;MQ=59.92;MQRankSum=0.00;QD=30.94;ReadPosRankSum=-1.400e-01;SOR=0.430;ANN=T|missense_variant|MODERATE|HORVU.MOREX.r2.1HG0067940|HORVU.MOREX.r2.1HG0067940|transcript|HORVU.MOREX.r2.1HG0067940.1|protein_coding|1/1|c.820A>T|p.Thr274Ser|820/837|820/837|274…	GT:AD:DP:GQ:PGT:PID:PL	0/0	0/0	0/0	0/0	0/0	0/0	1/1	1/1	0/0	0/0	0/1	1/1	0/0	0/0	0/0	0/0	1/1	0/0	0/0	0/0	1/1	0/1	0/0	0/1	1/1	1/1	0/0	1/1	0/0	0/0	0/1	0/0	0/0	0/0	0/0	0/0	1/1	0/0	0/0	1/1	0/0
1	512145085	.	G	C	5456.46	PASS	AC=26;AF=0.054;AN=484;BaseQRankSum=0.090;ClippingRankSum=0.00;DP=2207;ExcessHet=0.0000;FS=5.295;InbreedingCoeff=0.4763;MLEAC=23;MLEAF=0.048;MQ=59.81;MQRankSum=0.00;QD=34.53;ReadPosRankSum=-4.770e-01;SOR=2.161;ANN=C|missense_variant|MODERATE|HORVU.MOREX.r2.1HG0074970|HORVU.MOREX.r2.1HG0074970|transcript|HORVU.MOREX.r2.1HG0074970.1|protein_coding|2/2|c.838G>C|p.Glu280Gln|838/984|838/984|280/327||	GT:AD:DP:GQ:PGT:PID:PL	0/0	0/0	0/0	0/0	0/0	0/0	0/0	0/0	0/0	0/0	0/0	0/0	0/0	0/0	0/0	0/0	0/0	0/0	0/0	0/0	0/0	0/0	0/0	1/1	0/0	0/0	0/0	0/0	0/0	0/0	0/0	0/0	0/0	0/0	./.	0/0	./.	0/0	0/0	0/0	0/0
1	521938076	.	G	A	186.28	PASS	AC=2;AF=3.937e-03;AN=508;DP=1941;ExcessHet=0.0128;FS=0.000;InbreedingCoeff=0.1422;MLEAC=1;MLEAF=1.969e-03;MQ=60.00;QD=31.05;SOR=3.912;ANN=A|intron_variant|MODIFIER|HORVU.MOREX.r2.1HG0078680|HORVU.MOREX.r2.1HG0078680|transcript|HORVU.MOREX.r2.1HG0078680.1|protein_coding|2/7|c.2610+71G>A||||||	GT:AD:DP:GQ:PL	0/0	0/0	0/0	0/0	0/0	0/0	0/0	0/0	0/0	0/0	0/0	0/0	0/0	0/0	0/0	0/0	0/0	0/0	0/0	0/0	0/0	0/0	0/0	0/0	0/0	0/0	0/0	0/0	0/0	0/0	0/0	0/0	0/0	0/0	0/0	0/0	0/0	0/0	0/0	0/0	0/0
1	521938087	.	T	A	9814.6	PASS	AC=73;AF=0.145;AN=504;BaseQRankSum=-6.740e-01;ClippingRankSum=0.00;DP=1732;ExcessHet=-0.0000;FS=0.000;InbreedingCoeff=0.7220;MLEAC=69;MLEAF=0.137;MQ=59.76;MQRankSum=0.00;QD=34.40;ReadPosRankSum=-2.100e-01;SOR=0.952;ANN=A|intron_variant|MODIFIER|HORVU.MOREX.r2.1HG0078680|HORVU.MOREX.r2.1HG0078680|transcript|HORVU.MOREX.r2.1HG0078680.1|protein_coding|2/7|c.2610+82T>A||||||	GT:AD:DP:GQ:PGT:PID:PL	0/0	0/0	0/0	0/0	0/0	0/0	1/1	0/0	0/0	0/0	0/0	0/0	0/0	0/0	0/0	0/0	0/0	0/0	0/0	0/0	0/0	1/1	0/0	0/0	0/0	0/0	0/0	1/1	0/0	0/0	0/0	0/0	0/0	0/0	0/0	0/0	1/1	0/0	0/0	0/0	0/0
1	521938089	.	T	C	9818.38	PASS	AC=73;AF=0.145;AN=504;BaseQRankSum=0.589;ClippingRankSum=0.00;DP=1638;ExcessHet=-0.0000;FS=0.000;InbreedingCoeff=0.6995;MLEAC=70;MLEAF=0.139;MQ=59.76;MQRankSum=0.00;QD=32.68;ReadPosRankSum=-2.100e-01;SOR=0.914;ANN=C|intron_variant|MODIFIER|HORVU.MOREX.r2.1HG0078680|HORVU.MOREX.r2.1HG0078680|transcript|HORVU.MOREX.r2.1HG0078680.1|protein_coding|2/7|c.2610+84T>C||||||	GT:AD:DP:GQ:PGT:PID:PL	0/0	0/0	0/0	0/0	0/0	0/0	1/1	0/0	0/0	0/0	0/0	0/0	0/0	0/0	0/0	0/0	0/0	0/0	0/0	0/0	0/0	1/1	0/0	0/0	0/0	0/0	0/0	1/1	0/0	0/0	0/0	0/0	0/0	0/0	0/0	0/0	1/1	0/0	0/0	0/0	0/0
1	521938115	.	A	G	114.74	PASS	AC=2;AF=4.016e-03;AN=498;DP=1177;ExcessHet=0.0261;FS=0.000;InbreedingCoeff=0.0226;MLEAC=1;MLEAF=2.008e-03;MQ=60.00;QD=28.68;SOR=3.258;ANN=G|intron_variant|MODIFIER|HORVU.MOREX.r2.1HG0078680|HORVU.MOREX.r2.1HG0078680|transcript|HORVU.MOREX.r2.1HG0078680.1|protein_coding|2/7|c.2610+110A>G||||||	GT:AD:DP:GQ:PL	0/0	0/0	0/0	0/0	0/0	0/0	0/0	0/0	0/0	0/0	0/0	0/0	0/0	0/0	0/0	0/0	0/0	0/0	0/0	0/0	0/0	0/0	0/0	0/0	0/0	0/0	0/0	0/0	0/0	0/0	0/0	0/0	0/0	0/0	0/0	0/0	0/0	0/0	0/0	0/0	0/0
1	521938425	.	C	T	5183.31	PASS	AC=30;AF=0.059;AN=506;BaseQRankSum=1.21;ClippingRankSum=0.00;DP=2279;ExcessHet=-0.0000;FS=0.000;InbreedingCoeff=0.7269;MLEAC=28;MLEAF=0.055;MQ=60.00;MQRankSum=0.00;QD=28.14;ReadPosRankSum=1.24;SOR=2.684;ANN=T|intron_variant|MODIFIER|HORVU.MOREX.r2.1HG0078680|HORVU.MOREX.r2.1HG0078680|transcript|HORVU.MOREX.r2.1HG0078680.1|protein_coding|2/7|c.2611-168C>T||||||	GT:AD:DP:GQ:PL	0/0	0/0	0/0	0/0	0/0	0/0	0/0	0/0	0/0	0/0	0/0	0/0	0/0	0/0	0/0	0/0	0/0	0/0	0/0	0/0	0/0	0/0	0/0	0/0	0/0	0/0	0/0	0/0	0/0	0/0	0/0	0/0	0/0	0/0	0/0	0/0	0/0	0/0	0/0	0/0	0/0
1	521941191	.	T	C	6053.32	PASS	AC=79;AF=0.167;AN=474;BaseQRankSum=-6.740e-01;ClippingRankSum=0.00;DP=829;ExcessHet=-0.0000;FS=0.000;InbreedingCoeff=0.5652;MLEAC=76;MLEAF=0.160;MQ=59.12;MQRankSum=0.00;QD=28.46;ReadPosRankSum=0.00;SOR=2.124;ANN=C|intron_variant|MODIFIER|HORVU.MOREX.r2.1HG0078680|HORVU.MOREX.r2.1HG0078680|transcript|HORVU.MOREX.r2.1HG0078680.1|protein_coding|5/7|c.4063-138T>C||||||	GT:AD:DP:GQ:PGT:PID:PL	0/0	1/1	./.	0/0	1/1	0/1	0/0	0/0	0/0	0/0	0/0	1/1	1/1	1/1	./.	1/1	0/0	0/0	0/0	0/0	0/0	0/0	0/0	0/0	0/0	./.	0/0	0/0	0/0	0/0	./.	0/0	1/1	0/0	0/0	0/0	0/0	0/0	1/1	0/0	1/1
2	10497998	.	T	C	1420.94	PASS	AC=21;AF=0.051;AN=412;BaseQRankSum=-3.660e-01;ClippingRankSum=0.00;DP=806;ExcessHet=-0.0000;FS=0.000;InbreedingCoeff=0.2586;MLEAC=18;MLEAF=0.044;MQ=56.33;MQRankSum=0.00;QD=30.23;ReadPosRankSum=-9.670e-01;SOR=0.883;ANN=C|intron_variant|MODIFIER|HORVU.MOREX.r2.2HG0082780|HORVU.MOREX.r2.2HG0082780|transcript|HORVU.MOREX.r2.2HG0082780.1|protein_coding|13/13|c.2502-121A>G||||||	GT:AD:DP:GQ:PL	1/1	0/1	0/0	0/0	0/0	0/0	0/0	./.	0/0	0/0	0/0	0/0	0/0	0/0	./.	0/0	0/0	0/0	0/0	0/0	0/0	0/0	0/0	0/0	./.	./.	0/0	0/0	0/0	0/0	0/0	1/1	0/0	1/1	./.	0/0	0/0	0/0	0/0	0/0	0/0
2	10500458	.	G	A	10951.2	PASS	AC=59;AF=0.118;AN=502;BaseQRankSum=-5.660e-01;ClippingRankSum=0.00;DP=1655;ExcessHet=-0.0000;FS=0.000;InbreedingCoeff=0.6577;MLEAC=61;MLEAF=0.122;MQ=59.88;MQRankSum=0.00;QD=31.12;ReadPosRankSum=1.38;SOR=1.893;ANN=A|intron_variant|MODIFIER|HORVU.MOREX.r2.2HG0082780|HORVU.MOREX.r2.2HG0082780|transcript|HORVU.MOREX.r2.2HG0082780.1|protein_coding|8/13|c.1615-130C>T||||||	GT:AD:DP:GQ:PGT:PID:PL	0/0	0/0	0/0	1/1	./.	0/0	0/0	0/0	0/0	0/0	0/0	0/0	0/0	0/0	0/0	0/0	0/0	1/1	0/0	0/0	0/0	0/0	0/0	0/0	0/0	0/0	1/1	0/0	1/1	0/0	0/0	0/0	1/1	0/0	0/0	0/0	0/0	0/0	0/0	0/0	0/0
2	10500472	.	G	A	8389.17	PASS	AC=60;AF=0.121;AN=494;BaseQRankSum=1.38;ClippingRankSum=0.00;DP=1481;ExcessHet=-0.0000;FS=0.000;InbreedingCoeff=0.6478;MLEAC=59;MLEAF=0.119;MQ=59.69;MQRankSum=0.00;QD=32.14;ReadPosRankSum=1.38;SOR=1.629;ANN=A|intron_variant|MODIFIER|HORVU.MOREX.r2.2HG0082780|HORVU.MOREX.r2.2HG0082780|transcript|HORVU.MOREX.r2.2HG0082780.1|protein_coding|8/13|c.1615-144C>T||||||	GT:AD:DP:GQ:PGT:PID:PL	0/0	0/0	0/0	1/1	./.	0/0	0/0	0/0	0/0	0/0	0/0	0/0	0/0	0/0	0/0	0/0	0/0	1/1	0/0	0/0	0/0	0/0	0/0	0/0	0/0	0/0	1/1	0/0	1/1	0/0	0/0	0/0	1/1	0/0	0/0	0/0	0/0	0/0	0/0	0/0	0/0
2	10500474	.	A	T	50828.7	PASS	AC=376;AF=0.790;AN=476;BaseQRankSum=1.28;ClippingRankSum=0.00;DP=1452;ExcessHet=0.0000;FS=0.000;InbreedingCoeff=0.7345;MLEAC=393;MLEAF=0.826;MQ=59.59;MQRankSum=0.00;QD=33.16;ReadPosRankSum=0.00;SOR=0.623;ANN=T|intron_variant|MODIFIER|HORVU.MOREX.r2.2HG0082780|HORVU.MOREX.r2.2HG0082780|transcript|HORVU.MOREX.r2.2HG0082780.1|protein_coding|8/13|c.1615-146T>A||||||	GT:AD:DP:GQ:PGT:PID:PL	1/1	1/1	1/1	1/1	./.	1/1	0/0	1/1	1/1	0/0	0/1	1/1	0/1	1/1	1/1	1/1	0/0	1/1	1/1	1/1	1/1	1/1	1/1	1/1	1/1	1/1	1/1	0/0	1/1	1/1	0/0	1/1	1/1	1/1	1/1	0/0	1/1	1/1	1/1	1/1	1/1
2	10500486	.	C	T	6735.47	PASS	AC=58;AF=0.120;AN=484;BaseQRankSum=0.674;ClippingRankSum=0.00;DP=1269;ExcessHet=-0.0000;FS=6.546;InbreedingCoeff=0.6192;MLEAC=55;MLEAF=0.114;MQ=59.27;MQRankSum=0.00;QD=25.71;ReadPosRankSum=0.674;SOR=2.651;ANN=T|intron_variant|MODIFIER|HORVU.MOREX.r2.2HG0082780|HORVU.MOREX.r2.2HG0082780|transcript|HORVU.MOREX.r2.2HG0082780.1|protein_coding|8/13|c.1615-158G>A||||||	GT:AD:DP:GQ:PGT:PID:PL	0/0	0/0	0/0	1/1	./.	0/0	0/0	0/0	0/0	0/0	0/0	0/0	0/0	0/0	0/0	0/0	0/0	1/1	0/0	0/0	0/0	0/0	0/0	0/0	0/0	0/0	1/1	0/0	1/1	0/0	0/0	0/0	0/1	0/0	0/0	0/0	0/0	0/0	0/0	0/0	0/0
2	10500499	.	A	G	3367.64	PASS	AC=28;AF=0.058;AN=480;DP=1198;ExcessHet=-0.0000;FS=0.000;InbreedingCoeff=0.4955;MLEAC=25;MLEAF=0.052;MQ=60.00;QD=26.87;SOR=1.639;ANN=G|intron_variant|MODIFIER|HORVU.MOREX.r2.2HG0082780|HORVU.MOREX.r2.2HG0082780|transcript|HORVU.MOREX.r2.2HG0082780.1|protein_coding|8/13|c.1614+161T>C||||||	GT:AD:DP:GQ:PGT:PID:PL	1/1	0/0	0/0	0/0	./.	0/0	0/0	0/0	0/0	0/0	0/0	0/0	0/0	0/0	0/0	0/0	0/0	0/0	0/0	0/0	0/0	0/0	0/0	0/0	0/0	0/0	0/0	0/0	0/0	0/0	0/0	1/1	0/0	1/1	1/1	0/0	0/0	0/0	0/0	0/0	0/0
2	10500523	.	A	G	4662.43	PASS	AC=50;AF=0.105;AN=476;BaseQRankSum=-9.670e-01;ClippingRankSum=0.00;DP=1387;ExcessHet=-0.0000;FS=2.648;InbreedingCoeff=0.6470;MLEAC=43;MLEAF=0.090;MQ=55.89;MQRankSum=0.00;QD=27.75;ReadPosRankSum=0.00;SOR=0.304;ANN=G|intron_variant|MODIFIER|HORVU.MOREX.r2.2HG0082780|HORVU.MOREX.r2.2HG0082780|transcript|HORVU.MOREX.r2.2HG0082780.1|protein_coding|8/13|c.1614+137T>C||||||	GT:AD:DP:GQ:PL	0/0	0/0	0/0	1/1	0/0	0/0	0/0	0/0	0/0	0/0	0/0	0/0	0/0	0/0	0/0	0/0	0/0	1/1	0/0	0/0	0/0	0/0	0/0	0/0	0/0	./.	1/1	0/0	1/1	./.	0/0	0/0	0/1	0/0	0/0	0/0	0/0	0/0	0/0	0/0	0/0
2	10501524	.	G	A	17338.2	PASS	AC=67;AF=0.132;AN=506;BaseQRankSum=0.429;ClippingRankSum=0.00;DP=2628;ExcessHet=0.0000;FS=0.000;InbreedingCoeff=0.7608;MLEAC=69;MLEAF=0.136;MQ=60.00;MQRankSum=0.00;QD=29.94;ReadPosRankSum=0.347;SOR=1.828;ANN=A|intron_variant|MODIFIER|HORVU.MOREX.r2.2HG0082780|HORVU.MOREX.r2.2HG0082780|transcript|HORVU.MOREX.r2.2HG0082780.1|protein_coding|4/13|c.1121-64C>T||||||	GT:AD:DP:GQ:PL	0/0	0/0	0/0	1/1	0/0	0/0	0/0	0/0	0/0	0/0	0/0	0/0	0/0	0/0	0/0	0/0	0/0	0/1	0/0	0/0	0/0	0/0	0/0	0/0	0/0	1/1	1/1	0/0	1/1	0/0	0/0	0/0	1/1	0/0	0/0	0/0	0/0	0/0	0/0	0/0	0/0
2	10501637	.	G	C	1175.67	PASS	AC=26;AF=0.110;AN=236;BaseQRankSum=0.674;ClippingRankSum=0.00;DP=217;ExcessHet=0.0000;FS=0.000;InbreedingCoeff=0.2256;MLEAC=25;MLEAF=0.106;MQ=53.81;MQRankSum=0.00;QD=31.77;ReadPosRankSum=0.00;SOR=2.726;ANN=C|intron_variant|MODIFIER|HORVU.MOREX.r2.2HG0082780|HORVU.MOREX.r2.2HG0082780|transcript|HORVU.MOREX.r2.2HG0082780.1|protein_coding|4/13|c.1121-177C>G||||||	GT:AD:DP:GQ:PGT:PID:PL	0/0	./.	0/0	./.	0/0	./.	./.	./.	./.	./.	./.	./.	0/0	./.	./.	0/0	./.	./.	./.	./.	1/1	0/0	0/0	0/0	./.	./.	./.	0/0	0/0	./.	0/0	./.	./.	0/0	./.	./.	0/0	./.	./.	0/0	0/0
2	10504287	.	A	G	50622	PASS	AC=376;AF=0.758;AN=496;BaseQRankSum=0.842;ClippingRankSum=0.00;DP=1645;ExcessHet=-0.0000;FS=0.000;InbreedingCoeff=0.7764;MLEAC=392;MLEAF=0.790;MQ=59.86;MQRankSum=0.00;QD=27.66;ReadPosRankSum=1.15;SOR=2.772;ANN=G|intron_variant|MODIFIER|HORVU.MOREX.r2.2HG0082780|HORVU.MOREX.r2.2HG0082780|transcript|HORVU.MOREX.r2.2HG0082780.1|protein_coding|1/13|c.672+80T>C||||||	GT:AD:DP:GQ:PGT:PID:PL	1/1	./.	1/1	1/1	1/1	1/1	0/0	1/1	1/1	0/0	1/1	1/1	0/0	0/0	0/0	1/1	0/0	1/1	1/1	1/1	1/1	1/1	1/1	1/1	1/1	1/1	0/1	0/0	1/1	1/1	0/0	1/1	1/1	1/1	1/1	0/0	1/1	1/1	1/1	1/1	0/0
2	10504490	.	G	C	34658.5	PASS	AC=200;AF=0.412;AN=486;BaseQRankSum=-7.960e-01;ClippingRankSum=0.00;DP=2195;ExcessHet=-0.0000;FS=2.190;InbreedingCoeff=0.6867;MLEAC=212;MLEAF=0.436;MQ=59.74;MQRankSum=0.00;QD=33.10;ReadPosRankSum=-2.940e-01;SOR=0.370;ANN=C|missense_variant|MODERATE|HORVU.MOREX.r2.2HG0082780|HORVU.MOREX.r2.2HG0082780|transcript|HORVU.MOREX.r2.2HG0082780.1|protein_coding|1/14|c.549C>G|p.Asp183Glu|549/2745|549/2745|…	GT:AD:DP:GQ:PGT:PID:PL	1/1	1/1	0/1	1/1	1/1	1/1	0/0	1/1	0/0	0/0	1/1	1/1	0/0	0/0	0/0	0/0	0/0	1/1	1/1	0/1	0/0	1/1	./.	1/1	1/1	1/1	1/1	0/0	1/1	0/1	0/0	0/1	1/1	1/1	1/1	0/0	./.	./.	0/0	0/1	0/0
2	10504953	.	T	G	3894.78	PASS	AC=22;AF=0.052;AN=422;BaseQRankSum=0.701;ClippingRankSum=0.00;DP=1424;ExcessHet=0.0000;FS=0.000;InbreedingCoeff=0.3727;MLEAC=23;MLEAF=0.055;MQ=44.80;MQRankSum=0.00;QD=33.21;ReadPosRankSum=0.00;SOR=1.057;ANN=G|missense_variant|MODERATE|HORVU.MOREX.r2.2HG0082780|HORVU.MOREX.r2.2HG0082780|transcript|HORVU.MOREX.r2.2HG0082780.1|protein_coding|1/14|c.86A>C|p.Gln29Pro|86/2745|86/2745|29/914||	GT:AD:DP:GQ:PGT:PID:PL	0/0	0/0	0/0	0/0	0/0	0/0	0/0	0/0	0/0	0/0	0/0	0/0	./.	0/0	./.	1/1	./.	0/0	0/0	./.	0/0	0/0	./.	0/0	0/0	0/0	0/0	0/0	0/0	0/0	0/0	0/0	0/0	0/0	0/0	0/0	0/0	0/0	./.	0/0	./.
2	10504964	.	T	C	54551.2	PASS	AC=241;AF=0.748;AN=322;BaseQRankSum=1.47;ClippingRankSum=0.00;DP=2100;ExcessHet=0.0000;FS=0.000;InbreedingCoeff=0.7270;MLEAC=249;MLEAF=0.773;MQ=50.59;MQRankSum=0.00;QD=33.72;ReadPosRankSum=-3.660e-01;SOR=1.762;ANN=C|synonymous_variant|LOW|HORVU.MOREX.r2.2HG0082780|HORVU.MOREX.r2.2HG0082780|transcript|HORVU.MOREX.r2.2HG0082780.1|protein_coding|1/14|c.75A>G|p.Thr25Thr|75/2745|75/2745|25/914||	GT:AD:DP:GQ:PGT:PID:PL	./.	1/1	1/1	1/1	1/1	0/1	1/1	1/1	./.	0/0	1/1	1/1	./.	./.	./.	1/1	./.	1/1	1/1	./.	1/1	1/1	./.	1/1	1/1	1/1	1/1	1/1	./.	1/1	0/0	./.	1/1	1/1	./.	0/0	1/1	1/1	./.	./.	./.
2	10504974	.	C	T	42063	PASS	AC=133;AF=0.384;AN=346;BaseQRankSum=0.207;ClippingRankSum=0.00;DP=2633;ExcessHet=0.0000;FS=0.000;InbreedingCoeff=0.7486;MLEAC=153;MLEAF=0.442;MQ=47.01;MQRankSum=0.00;QD=29.88;ReadPosRankSum=-2.860e-01;SOR=0.575;ANN=T|missense_variant|MODERATE|HORVU.MOREX.r2.2HG0082780|HORVU.MOREX.r2.2HG0082780|transcript|HORVU.MOREX.r2.2HG0082780.1|protein_coding|1/14|c.65G>A|p.Gly22Asp|65/2745|65/2745|22/914||	GT:AD:DP:GQ:PGT:PID:PL	./.	./.	1/1	1/1	0/0	0/1	0/0	0/0	0/0	0/0	0/0	0/0	./.	./.	./.	1/1	./.	1/1	1/1	0/0	0/0	0/0	0/0	0/0	0/0	1/1	1/1	0/0	./.	1/1	0/0	./.	1/1	1/1	./.	0/0	0/0	0/0	./.	./.	./.
2	492963987	.	G	T	69.85	PASS	AC=2;AF=3.968e-03;AN=504;DP=2586;ExcessHet=0.0259;FS=0.000;InbreedingCoeff=0.1400;MLEAC=1;MLEAF=1.984e-03;MQ=60.00;QD=23.28;SOR=2.833;ANN=T|intron_variant|MODIFIER|HORVU.MOREX.r2.2HG0140180|HORVU.MOREX.r2.2HG0140180|transcript|HORVU.MOREX.r2.2HG0140180.1|protein_coding|2/7|c.497+194C>A||||||	GT:AD:DP:GQ:PL	0/0	0/0	0/0	0/0	0/0	0/0	0/0	0/0	0/0	0/0	0/0	0/0	0/0	0/0	0/0	0/0	0/0	0/0	0/0	0/0	0/0	0/0	0/0	0/0	0/0	0/0	0/0	0/0	0/0	0/0	0/0	0/0	0/0	0/0	0/0	0/0	0/0	0/0	0/0	0/0	0/0
2	661033172	.	T	C	3125.39	PASS	AC=32;AF=0.069;AN=462;BaseQRankSum=1.28;ClippingRankSum=0.00;DP=892;ExcessHet=-0.0000;FS=0.000;InbreedingCoeff=0.3746;MLEAC=31;MLEAF=0.067;MQ=60.00;MQRankSum=0.00;QD=33.97;ReadPosRankSum=1.28;SOR=2.584;ANN=C|intron_variant|MODIFIER|HORVU.MOREX.r2.2HG0176080|HORVU.MOREX.r2.2HG0176080|transcript|HORVU.MOREX.r2.2HG0176080.1|protein_coding|1/2|c.118-154A>G||||||	GT:AD:DP:GQ:PL	0/0	0/0	0/0	0/0	0/0	0/0	./.	0/0	0/0	0/0	0/0	0/0	0/0	0/0	./.	0/0	0/0	0/0	0/0	0/0	0/0	0/0	0/0	./.	0/0	0/0	./.	0/0	0/0	0/0	0/0	0/0	0/0	0/0	0/0	0/0	0/0	0/0	0/0	0/0	0/0
3	168560519	.	C	T	18890.9	PASS	AC=52;AF=0.145;AN=358;BaseQRankSum=-6.620e-01;ClippingRankSum=0.00;DP=2038;ExcessHet=-0.0000;FS=0.000;InbreedingCoeff=0.5240;MLEAC=65;MLEAF=0.182;MQ=60.00;MQRankSum=0.00;QD=31.53;ReadPosRankSum=0.454;SOR=1.796;ANN=T|synonymous_variant|LOW|HORVU.MOREX.r2.3HG0209640|HORVU.MOREX.r2.3HG0209640|transcript|HORVU.MOREX.r2.3HG0209640.1|protein_coding|1/5|c.99C>T|p.Arg33Arg|99/498|99/498|33/165||	GT:AD:DP:GQ:PGT:PID:PL	./.	0/0	0/0	0/0	0/0	0/0	0/0	0/0	0/0	0/0	0/0	0/0	0/0	0/0	./.	0/0	./.	1/1	0/0	./.	0/0	0/0	./.	./.	0/0	0/0	0/0	0/0	0/0	0/0	0/0	0/0	0/0	0/0	./.	0/0	./.	0/0	0/0	1/1	0/0
3	168561518	.	G	A	21013	PASS	AC=80;AF=0.157;AN=508;BaseQRankSum=0.589;ClippingRankSum=0.00;DP=2960;ExcessHet=0.0000;FS=6.404;InbreedingCoeff=0.7299;MLEAC=80;MLEAF=0.157;MQ=59.16;MQRankSum=0.00;QD=26.62;ReadPosRankSum=-3.260e-01;SOR=0.250;ANN=A|intron_variant|MODIFIER|HORVU.MOREX.r2.3HG0209640|HORVU.MOREX.r2.3HG0209640|transcript|HORVU.MOREX.r2.3HG0209640.1|protein_coding|4/4|c.394+299G>A||||||	GT:AD:DP:GQ:PGT:PID:PL	0/0	0/0	0/0	0/0	0/0	0/0	0/0	0/0	0/0	1/1	0/0	0/0	0/0	0/0	0/0	0/0	0/0	0/0	0/0	0/0	1/1	0/0	0/0	0/0	0/0	0/0	1/1	0/0	0/1	0/0	1/1	0/0	0/0	0/0	0/0	0/0	0/0	0/0	0/0	0/0	0/0
3	168561903	.	G	A	6184.11	PASS	AC=45;AF=0.089;AN=506;BaseQRankSum=0.524;ClippingRankSum=0.00;DP=1746;ExcessHet=0.0000;FS=7.284;InbreedingCoeff=0.6323;MLEAC=43;MLEAF=0.085;MQ=60.00;MQRankSum=0.00;QD=31.39;ReadPosRankSum=0.00;SOR=0.397;ANN=A|intron_variant|MODIFIER|HORVU.MOREX.r2.3HG0209640|HORVU.MOREX.r2.3HG0209640|transcript|HORVU.MOREX.r2.3HG0209640.1|protein_coding|4/4|c.394+684G>A||||||	GT:AD:DP:GQ:PGT:PID:PL	0/0	0/0	1/1	0/0	0/0	0/0	0/0	0/0	0/0	0/0	0/0	0/0	0/0	0/0	0/0	1/1	0/0	0/0	0/0	0/0	0/0	0/0	0/0	./.	0/0	1/1	0/1	0/0	0/0	0/0	0/0	0/0	0/0	0/0	0/0	1/1	0/0	0/0	1/1	0/0	1/1
3	168562169	.	C	T	844.91	PASS	AC=24;AF=0.067;AN=358;DP=401;ExcessHet=0.0000;FS=0.000;InbreedingCoeff=0.2093;MLEAC=18;MLEAF=0.050;MQ=44.82;QD=31.29;SOR=2.066;ANN=T|intron_variant|MODIFIER|HORVU.MOREX.r2.3HG0209640|HORVU.MOREX.r2.3HG0209640|transcript|HORVU.MOREX.r2.3HG0209640.1|protein_coding|4/4|c.394+950C>T||||||	GT:AD:DP:GQ:PL	0/0	0/0	1/1	0/0	0/0	0/0	0/0	./.	./.	./.	0/0	0/0	0/0	0/0	0/0	./.	0/0	./.	0/0	./.	0/0	./.	0/0	./.	0/0	1/1	0/0	0/0	0/0	./.	./.	0/0	0/0	0/0	0/0	1/1	0/0	0/0	./.	0/0	1/1
3	168563276	.	G	C	3309.91	PASS	AC=69;AF=0.177;AN=390;BaseQRankSum=1.28;ClippingRankSum=0.00;DP=492;ExcessHet=-0.0000;FS=0.000;InbreedingCoeff=0.4349;MLEAC=66;MLEAF=0.169;MQ=56.60;MQRankSum=0.00;QD=31.52;ReadPosRankSum=1.28;SOR=1.402;ANN=C|intron_variant|MODIFIER|HORVU.MOREX.r2.3HG0209640|HORVU.MOREX.r2.3HG0209640|transcript|HORVU.MOREX.r2.3HG0209640.1|protein_coding|4/4|c.394+2057G>C||||||	GT:AD:DP:GQ:PL	./.	0/0	0/0	./.	./.	./.	0/0	0/0	0/0	0/0	0/0	0/0	./.	1/1	./.	0/0	0/0	./.	1/1	1/1	0/0	./.	./.	0/0	0/0	0/0	./.	0/0	0/0	1/1	0/0	1/1	1/1	1/1	0/0	./.	0/0	1/1	0/0	0/0	0/0
3	168563626	.	A	C	9403.17	PASS	AC=43;AF=0.085;AN=508;BaseQRankSum=-6.930e-01;ClippingRankSum=0.00;DP=2525;ExcessHet=0.0000;FS=3.663;InbreedingCoeff=0.7780;MLEAC=40;MLEAF=0.079;MQ=60.00;MQRankSum=0.00;QD=26.08;ReadPosRankSum=-4.020e-01;SOR=1.266;ANN=C|intron_variant|MODIFIER|HORVU.MOREX.r2.3HG0209640|HORVU.MOREX.r2.3HG0209640|transcript|HORVU.MOREX.r2.3HG0209640.1|protein_coding|4/4|c.394+2407A>C||||||	GT:AD:DP:GQ:PL	0/0	0/0	1/1	0/0	0/0	0/0	0/0	0/0	0/0	0/0	0/0	0/0	0/0	0/0	0/0	0/1	0/0	0/0	0/0	0/0	0/0	0/0	0/0	0/0	0/0	0/1	0/0	0/0	0/0	0/0	0/0	0/0	0/0	0/0	0/0	1/1	0/0	0/0	1/1	0/0	1/1
3	168563868	.	C	G	1564.4	PASS	AC=20;AF=0.043;AN=468;BaseQRankSum=1.65;ClippingRankSum=0.00;DP=836;ExcessHet=0.0000;FS=5.732;InbreedingCoeff=0.2366;MLEAC=15;MLEAF=0.032;MQ=58.90;MQRankSum=0.00;QD=31.29;ReadPosRankSum=1.65;SOR=2.636;ANN=G|intron_variant|MODIFIER|HORVU.MOREX.r2.3HG0209640|HORVU.MOREX.r2.3HG0209640|transcript|HORVU.MOREX.r2.3HG0209640.1|protein_coding|4/4|c.395-2458C>G||||||	GT:AD:DP:GQ:PGT:PID:PL	0/0	0/0	0/0	0/0	0/0	0/0	0/0	0/0	0/0	0/0	./.	0/0	0/0	0/0	0/0	0/0	0/0	0/0	0/0	0/0	0/0	0/0	0/0	0/0	0/0	0/0	0/0	0/0	0/0	0/0	0/0	0/0	0/0	0/0	0/0	0/0	0/0	0/0	0/0	0/0	0/0
3	168563960	.	T	G	1200.89	PASS	AC=30;AF=0.110;AN=272;DP=280;ExcessHet=-0.0000;FS=0.000;InbreedingCoeff=0.2972;MLEAC=28;MLEAF=0.103;MQ=53.39;QD=31.60;SOR=2.303;ANN=G|intron_variant|MODIFIER|HORVU.MOREX.r2.3HG0209640|HORVU.MOREX.r2.3HG0209640|transcript|HORVU.MOREX.r2.3HG0209640.1|protein_coding|4/4|c.395-2366T>G||||||	GT:AD:DP:GQ:PL	./.	0/0	0/0	0/0	./.	0/0	0/0	0/0	0/0	./.	0/0	0/0	./.	0/0	./.	0/0	0/0	0/0	0/0	0/0	./.	0/0	./.	./.	./.	./.	./.	./.	1/1	0/0	./.	0/0	./.	./.	0/0	./.	./.	0/0	./.	./.	0/0
3	168565656	.	T	A	2553.21	PASS	AC=29;AF=0.061;AN=478;BaseQRankSum=0.00;ClippingRankSum=0.00;DP=1255;ExcessHet=-0.0000;FS=0.000;InbreedingCoeff=0.4284;MLEAC=23;MLEAF=0.048;MQ=57.59;MQRankSum=-2.530e-01;QD=33.16;ReadPosRankSum=0.00;SOR=1.501;ANNA|intron_variant|MODIFIER|HORVU.MOREX.r2.3HG0209640|HORVU.MOREX.r2.3HG0209640|transcript|HORVU.MOREX.r2.3HG0209640.1|protein_coding|4/4|c.395-670T>A||||||	GT:AD:DP:GQ:PL	./.	0/0	0/0	0/0	0/0	0/0	0/0	0/0	0/0	0/0	0/0	0/0	0/0	0/0	0/0	0/0	0/0	0/0	0/0	0/0	0/0	0/0	0/0	0/0	0/0	0/0	0/0	0/0	0/0	0/0	0/0	0/0	0/0	0/0	0/0	0/0	0/0	0/0	0/0	0/0	0/0
3	168565742	.	C	A	2795.93	PASS	AC=48;AF=0.120;AN=400;BaseQRankSum=-9.670e-01;ClippingRankSum=0.00;DP=565;ExcessHet=-0.0000;FS=2.364;InbreedingCoeff=0.3339;MLEAC=44;MLEAF=0.110;MQ=57.19;MQRankSum=0.00;QD=32.42;ReadPosRankSum=0.00;SOR=0.223;ANN=A|intron_variant|MODIFIER|HORVU.MOREX.r2.3HG0209640|HORVU.MOREX.r2.3HG0209640|transcript|HORVU.MOREX.r2.3HG0209640.1|protein_coding|4/4|c.395-584C>A||||||	GT:AD:DP:GQ:PGT:PID:PL	0/0	0/0	./.	0/0	0/0	0/0	0/0	0/0	0/0	1/1	0/0	0/0	./.	0/0	0/0	0/0	0/0	0/0	0/0	0/0	0/1	0/0	0/0	0/0	0/0	0/0	1/1	0/0	1/1	0/0	0/1	0/0	0/0	0/0	0/0	0/0	0/0	0/0	0/0	0/0	0/0
3	168565754	.	A	C	8062.67	PASS	AC=140;AF=0.432;AN=324;BaseQRankSum=0.00;ClippingRankSum=0.00;DP=498;ExcessHet=0.0000;FS=1.611;InbreedingCoeff=0.5347;MLEAC=152;MLEAF=0.469;MQ=54.72;MQRankSum=0.00;QD=27.50;ReadPosRankSum=0.967;SOR=0.409;ANN=C|intron_variant|MODIFIER|HORVU.MOREX.r2.3HG0209640|HORVU.MOREX.r2.3HG0209640|transcript|HORVU.MOREX.r2.3HG0209640.1|protein_coding|4/4|c.395-572A>C||||||	GT:AD:DP:GQ:PGT:PID:PL	./.	0/0	./.	1/1	1/1	./.	0/0	0/0	0/0	./.	0/0	0/0	./.	1/1	0/0	0/1	./.	0/0	./.	1/1	0/1	0/0	1/1	0/0	1/1	./.	1/1	0/0	1/1	0/1	0/1	1/1	1/1	0/0	0/0	1/1	0/0	1/1	1/1	0/0	0/1
3	178232336	.	G	A	52242.4	PASS	AC=353;AF=0.712;AN=496;BaseQRankSum=-6.740e-01;ClippingRankSum=0.00;DP=1778;ExcessHet=-0.0000;FS=0.000;InbreedingCoeff=0.8100;MLEAC=363;MLEAF=0.732;MQ=59.77;MQRankSum=0.00;QD=29.97;ReadPosRankSum=-2.820e-01;SOR=2.032;ANN=A|intron_variant|MODIFIER|HORVU.MOREX.r2.3HG0210630|HORVU.MOREX.r2.3HG0210630|transcript|HORVU.MOREX.r2.3HG0210630.1|protein_coding|10/13|c.1828+73C>T||||||	GT:AD:DP:GQ:PL	1/1	0/0	0/0	1/1	0/1	1/1	0/0	0/0	0/0	1/1	0/0	1/1	1/1	1/1	0/1	0/0	1/1	1/1	1/1	1/1	1/1	1/1	1/1	1/1	1/1	1/1	1/1	0/0	1/1	1/1	1/1	1/1	1/1	0/0	1/1	1/1	0/0	1/1	1/1	1/1	0/0
3	178235248	.	G	T	29432.3	PASS	AC=324;AF=0.720;AN=450;BaseQRankSum=0.431;ClippingRankSum=0.00;DP=1001;ExcessHet=-0.0000;FS=0.000;InbreedingCoeff=0.7207;MLEAC=344;MLEAF=0.764;MQ=59.22;MQRankSum=0.00;QD=31.63;ReadPosRankSum=0.00;SOR=2.557;ANN=T|intron_variant|MODIFIER|HORVU.MOREX.r2.3HG0210630|HORVU.MOREX.r2.3HG0210630|transcript|HORVU.MOREX.r2.3HG0210630.1|protein_coding|4/13|c.643-121C>A||||||	GT:AD:DP:GQ:PL	1/1	0/0	./.	./.	1/1	1/1	0/0	0/0	0/0	1/1	0/0	1/1	1/1	1/1	1/1	0/0	1/1	./.	1/1	1/1	1/1	1/1	1/1	1/1	1/1	1/1	1/1	0/0	1/1	1/1	1/1	1/1	1/1	0/0	1/1	0/1	0/0	1/1	1/1	1/1	0/0
3	178237248	.	C	T	2770.92	PASS	AC=50;AF=0.275;AN=182;BaseQRankSum=0.319;ClippingRankSum=0.00;DP=275;ExcessHet=-0.0000;FS=4.137;InbreedingCoeff=0.4569;MLEAC=56;MLEAF=0.308;MQ=42.72;MQRankSum=0.00;QD=28.97;ReadPosRankSum=0.967;SOR=2.737;ANN=T|intron_variant|MODIFIER|HORVU.MOREX.r2.3HG0210630|HORVU.MOREX.r2.3HG0210630|transcript|HORVU.MOREX.r2.3HG0210630.1|protein_coding|1/13|c.133+217G>A||||||	GT:AD:DP:GQ:PGT:PID:PL	0/0	0/0	0/0	./.	./.	./.	0/0	0/0	0/0	./.	./.	0/1	0/0	./.	./.	0/0	./.	./.	./.	./.	1/1	1/1	./.	./.	./.	1/1	./.	0/0	./.	./.	./.	./.	./.	./.	./.	1/1	0/0	0/0	./.	./.	0/0
3	561040851	.	G	A	1657.02	PASS	AC=22;AF=0.057;AN=388;DP=519;ExcessHet=-0.0000;FS=0.000;InbreedingCoeff=0.2093;MLEAC=15;MLEAF=0.039;MQ=47.21;QD=32.61;SOR=0.941;ANN=A|intron_variant|MODIFIER|HORVU.MOREX.r2.3HG0253280|HORVU.MOREX.r2.3HG0253280|transcript|HORVU.MOREX.r2.3HG0253280.1|protein_coding|7/7|c.925-1094C>T||||||	GT:AD:DP:GQ:PGT:PID:PL	0/0	0/0	0/0	./.	0/0	0/0	./.	0/0	0/0	0/0	0/0	./.	0/0	0/0	./.	0/0	0/0	0/0	0/0	0/0	0/0	0/0	./.	0/0	./.	0/0	0/0	0/0	./.	0/0	./.	0/0	0/0	0/0	./.	0/0	./.	0/0	0/0	0/0	0/0
3	561040852	.	C	T	7278.83	PASS	AC=109;AF=0.304;AN=358;BaseQRankSum=-7.050e-01;ClippingRankSum=0.00;DP=507;ExcessHet=0.0000;FS=3.364;InbreedingCoeff=0.5804;MLEAC=122;MLEAF=0.341;MQ=55.64;MQRankSum=0.799;QD=31.96;ReadPosRankSum=3.09;SOR=2.282;ANN=T|intron_variant|MODIFIER|HORVU.MOREX.r2.3HG0253280|HORVU.MOREX.r2.3HG0253280|transcript|HORVU.MOREX.r2.3HG0253280.1|protein_coding|7/7|c.925-1095G>A||||||	GT:AD:DP:GQ:PGT:PID:PL	0/0	./.	0/0	./.	0/0	0/0	./.	./.	0/0	0/0	0/0	./.	0/0	0/0	./.	0/0	0/0	0/0	0/0	0/0	0/0	0/0	./.	0/0	./.	0/0	0/0	0/0	./.	0/0	./.	0/0	0/0	0/0	./.	0/0	./.	0/0	0/0	0/0	0/0
3	561041958	.	C	A	1894.79	PASS	AC=24;AF=0.049;AN=494;DP=1339;ExcessHet=-0.0000;FS=0.000;InbreedingCoeff=0.5071;MLEAC=17;MLEAF=0.034;MQ=58.37;QD=34.82;SOR=7.978;ANN=A|intron_variant|MODIFIER|HORVU.MOREX.r2.3HG0253280|HORVU.MOREX.r2.3HG0253280|transcript|HORVU.MOREX.r2.3HG0253280.1|protein_coding|7/7|c.924+122G>T||||||	GT:AD:DP:GQ:PL	0/0	0/0	0/0	0/0	0/0	0/0	0/0	0/0	0/0	0/0	0/0	0/0	0/0	0/0	0/0	0/0	0/0	0/0	0/0	0/0	0/0	0/0	0/0	0/0	0/0	0/0	0/0	0/0	0/0	0/0	./.	0/0	0/0	0/0	0/0	0/0	0/0	0/0	0/0	0/0	0/0
3	179951722	.	T	A	103.19	PASS	AC=4;AF=7.937e-03;AN=504;BaseQRankSum=-1.834e+00;ClippingRankSum=0.00;DP=1707;ExcessHet=3.0972;FS=18.324;InbreedingCoeff=-0.0351;MLEAC=3;MLEAF=5.952e-03;MQ=58.03;MQRankSum=0.00;QD=3.82;ReadPosRankSum=0.934;SOR=0.459;ANN=A|intron_variant|MODIFIER|HORVU.MOREX.r2.3HG0210880|HORVU.MOREX.r2.3HG0210880|transcript|HORVU.MOREX.r2.3HG0210880.1|protein_coding|6/6|c.1041+127A>T||||||	GT:AD:DP:GQ:PGT:PID:PL	0/0	0/0	0/0	0/0	0/0	0/0	0/0	0/0	0/0	0/0	0/0	0/0	0/0	0/0	0/0	0/0	0/0	0/0	0/0	0/1	0/0	0/0	0/0	0/0	0/0	0/0	0/0	0/0	0/0	0/0	0/0	0/0	0/0	0/0	0/0	0/0	0/0	0/0	0/0	0/0	0/0
3	179951726	.	A	G	79.31	PASS	AC=4;AF=7.937e-03;AN=504;BaseQRankSum=-1.852e+00;ClippingRankSum=0.00;DP=1652;ExcessHet=3.0626;FS=25.441;InbreedingCoeff=-0.0378;MLEAC=3;MLEAF=5.952e-03;MQ=58.42;MQRankSum=0.00;QD=2.20;ReadPosRankSum=1.58;SOR=0.450;ANN=G|intron_variant|MODIFIER|HORVU.MOREX.r2.3HG0210880|HORVU.MOREX.r2.3HG0210880|transcript|HORVU.MOREX.r2.3HG0210880.1|protein_coding|6/6|c.1041+123T>C||||||	GT:AD:DP:GQ:PGT:PID:PL	0/0	0/0	0/0	0/0	0/0	0/0	0/0	0/0	0/0	0/0	0/0	0/0	0/0	0/0	0/0	0/0	0/0	0/0	0/0	0/0	0/0	0/0	0/0	0/0	0/0	0/0	0/0	0/0	0/0	0/0	0/0	0/0	0/0	0/0	0/0	0/0	0/0	0/0	0/0	0/0	0/0
3	179951764	.	T	C	704.03	PASS	AC=7;AF=0.014;AN=500;BaseQRankSum=0.875;ClippingRankSum=0.00;DP=1518;ExcessHet=0.0000;FS=3.979;InbreedingCoeff=0.2368;MLEAC=4;MLEAF=8.000e-03;MQ=58.36;MQRankSum=0.00;QD=32.00;ReadPosRankSum=-9.010e-01;SOR=1.326;ANN=C|intron_variant|MODIFIER|HORVU.MOREX.r2.3HG0210880|HORVU.MOREX.r2.3HG0210880|transcript|HORVU.MOREX.r2.3HG0210880.1|protein_coding|6/6|c.1041+85A>G||||||	GT:AD:DP:GQ:PL	0/0	0/0	0/0	0/0	0/0	0/0	0/0	0/0	0/0	0/0	0/0	0/0	0/0	0/0	0/0	0/0	0/0	0/0	0/0	0/0	0/0	0/0	0/0	0/0	0/0	0/0	0/0	0/0	0/0	0/0	0/0	0/0	0/0	1/1	0/0	0/0	0/0	0/0	0/0	0/0	0/0
3	179951791	.	G	T	62519.7	PASS	AC=417;AF=0.837;AN=498;BaseQRankSum=-2.100e-01;ClippingRankSum=0.00;DP=1876;ExcessHet=-0.0000;FS=0.000;InbreedingCoeff=0.8548;MLEAC=424;MLEAF=0.851;MQ=59.20;MQRankSum=0.00;QD=30.44;ReadPosRankSum=-2.100e-01;SOR=1.939;ANN=T|intron_variant|MODIFIER|HORVU.MOREX.r2.3HG0210880|HORVU.MOREX.r2.3HG0210880|transcript|HORVU.MOREX.r2.3HG0210880.1|protein_coding|6/6|c.1041+58C>A||||||	GT:AD:DP:GQ:PL	1/1	0/0	1/1	1/1	1/1	0/0	0/0	0/0	0/0	0/1	0/0	1/1	1/1	1/1	1/1	1/1	1/1	1/1	1/1	1/1	1/1	1/1	1/1	1/1	1/1	0/0	1/1	0/0	1/1	1/1	1/1	1/1	1/1	1/1	1/1	0/0	0/0	1/1	1/1	1/1	1/1
3	179952229	.	A	C	40.16	PASS	AC=2;AF=4.149e-03;AN=482;DP=953;ExcessHet=0.0045;FS=0.000;InbreedingCoeff=-0.0116;MLEAC=1;MLEAF=2.075e-03;MQ=60.00;QD=20.08;SOR=2.303;ANN=C|intron_variant|MODIFIER|HORVU.MOREX.r2.3HG0210880|HORVU.MOREX.r2.3HG0210880|transcript|HORVU.MOREX.r2.3HG0210880.1|protein_coding|5/6|c.724-63T>G||||||	GT:AD:DP:GQ:PL	0/0	0/0	0/0	0/0	0/0	0/0	0/0	0/0	0/0	0/0	0/0	0/0	0/0	0/0	0/0	0/0	0/0	0/0	0/0	./.	0/0	0/0	0/0	0/0	0/0	0/0	0/0	0/0	0/0	0/0	0/0	0/0	0/0	0/0	0/0	0/0	0/0	0/0	0/0	0/0	0/0
3	179953442	.	T	C	157.15	PASS	AC=2;AF=4.000e-03;AN=500;DP=2196;ExcessHet=0.0044;FS=0.000;InbreedingCoeff=0.1241;MLEAC=1;MLEAF=2.000e-03;MQ=60.00;QD=31.43;SOR=3.611;ANN=C|intron_variant|MODIFIER|HORVU.MOREX.r2.3HG0210880|HORVU.MOREX.r2.3HG0210880|transcript|HORVU.MOREX.r2.3HG0210880.1|protein_coding|2/6|c.250-190A>G||||||	GT:AD:DP:GQ:PL	0/0	0/0	0/0	0/0	0/0	0/0	0/0	0/0	0/0	0/0	0/0	0/0	0/0	0/0	0/0	0/0	0/0	0/0	0/0	0/0	0/0	0/0	0/0	0/0	0/0	0/0	0/0	0/0	0/0	0/0	0/0	0/0	0/0	0/0	0/0	0/0	0/0	0/0	0/0	0/0	0/0
3	179953650	.	G	T	1256.82	PASS	AC=17;AF=0.036;AN=478;BaseQRankSum=0.210;ClippingRankSum=0.00;DP=910;ExcessHet=0.0000;FS=0.000;InbreedingCoeff=0.2563;MLEAC=12;MLEAF=0.025;MQ=55.76;MQRankSum=0.00;QD=33.07;ReadPosRankSum=-2.100e-01;SOR=1.559;ANN=T|intron_variant|MODIFIER|HORVU.MOREX.r2.3HG0210880|HORVU.MOREX.r2.3HG0210880|transcript|HORVU.MOREX.r2.3HG0210880.1|protein_coding|2/6|c.249+169C>A||||||	GT:AD:DP:GQ:PL	0/0	0/0	0/0	0/0	0/0	0/0	0/0	0/0	0/0	0/0	0/0	0/0	0/0	0/0	0/0	0/0	0/0	0/0	0/0	0/0	0/0	0/0	0/0	0/0	0/0	0/0	0/0	0/0	0/0	0/0	0/0	0/0	0/0	0/0	0/0	0/0	0/0	./.	0/0	0/0	0/0
3	179953724	.	T	G	5547.6	PASS	AC=39;AF=0.078;AN=502;BaseQRankSum=-6.740e-01;ClippingRankSum=0.00;DP=1897;ExcessHet=-0.0000;FS=5.596;InbreedingCoeff=0.6036;MLEAC=37;MLEAF=0.074;MQ=59.30;MQRankSum=0.00;QD=33.02;ReadPosRankSum=-4.310e-01;SOR=1.820;ANN=G|intron_variant|MODIFIER|HORVU.MOREX.r2.3HG0210880|HORVU.MOREX.r2.3HG0210880|transcript|HORVU.MOREX.r2.3HG0210880.1|protein_coding|2/6|c.249+95A>C||||||	GT:AD:DP:GQ:PL	0/0	0/0	0/0	1/1	0/0	0/0	0/0	0/0	0/0	0/0	0/0	0/0	1/1	1/1	0/0	0/1	0/0	./.	1/1	0/0	0/0	0/0	0/0	0/0	0/0	0/0	0/0	0/0	0/0	0/1	0/0	0/0	1/1	0/0	0/0	0/0	0/0	1/1	0/0	0/0	0/0
3	180626132	.	T	G	496.86	PASS	AC=4;AF=8.163e-03;AN=490;DP=1031;ExcessHet=0.0004;FS=0.000;InbreedingCoeff=0.0607;MLEAC=3;MLEAF=6.122e-03;MQ=45.72;QD=33.12;SOR=5.549;ANN=G|intron_variant|MODIFIER|HORVU.MOREX.r2.3HG0210900|HORVU.MOREX.r2.3HG0210900|transcript|HORVU.MOREX.r2.3HG0210900.1|protein_coding|6/7|c.1045-2602A>C||||||	GT:AD:DP:GQ:PL	0/0	0/0	0/0	0/0	0/0	0/0	0/0	0/0	0/0	0/0	0/0	0/0	0/0	0/0	0/0	0/0	0/0	0/0	0/0	0/0	0/0	0/0	0/0	0/0	0/0	0/0	0/0	0/0	0/0	0/0	./.	0/0	0/0	0/0	0/0	0/0	0/0	0/0	0/0	0/0	0/0
3	180626211	.	A	T	2716.9	PASS	AC=16;AF=0.031;AN=508;BaseQRankSum=-1.271e+00;ClippingRankSum=0.00;DP=2313;ExcessHet=0.0000;FS=0.000;InbreedingCoeff=0.6124;MLEAC=15;MLEAF=0.030;MQ=59.52;MQRankSum=0.00;QD=29.21;ReadPosRankSum=1.49;SOR=0.827;ANN=T|intron_variant|MODIFIER|HORVU.MOREX.r2.3HG0210900|HORVU.MOREX.r2.3HG0210900|transcript|HORVU.MOREX.r2.3HG0210900.1|protein_coding|6/7|c.1045-2681T>A||||||	GT:AD:DP:GQ:PL	0/0	0/0	0/0	0/0	0/0	0/0	0/0	0/0	0/0	0/0	0/0	0/1	0/0	0/0	0/0	0/0	0/0	0/0	0/0	0/0	0/0	0/0	0/0	0/0	0/0	0/0	0/0	0/0	0/0	0/0	0/0	0/0	0/0	0/0	0/0	0/0	0/0	0/0	0/0	0/0	0/0
3	180627165	.	G	T	3670.91	PASS	AC=35;AF=0.069;AN=506;BaseQRankSum=0.00;ClippingRankSum=0.00;DP=1510;ExcessHet=0.0000;FS=6.205;InbreedingCoeff=0.5954;MLEAC=27;MLEAF=0.053;MQ=60.00;MQRankSum=0.00;QD=33.07;ReadPosRankSum=0.00;SOR=0.664;ANN=T|intron_variant|MODIFIER|HORVU.MOREX.r2.3HG0210900|HORVU.MOREX.r2.3HG0210900|transcript|HORVU.MOREX.r2.3HG0210900.1|protein_coding|6/7|c.1044+2872C>A||||||	GT:AD:DP:GQ:PL	1/1	0/0	1/1	0/0	0/0	0/0	0/0	0/0	0/0	0/0	0/0	0/0	0/0	0/0	0/0	1/1	0/0	0/0	0/0	0/1	0/0	0/0	1/1	0/0	0/0	0/0	0/0	0/0	0/0	0/0	0/0	0/0	0/0	0/0	0/0	0/0	0/0	0/0	1/1	0/0	0/1
3	180628759	.	G	A	2114.06	PASS	AC=26;AF=0.058;AN=448;DP=831;ExcessHet=0.0000;FS=0.000;InbreedingCoeff=0.2783;MLEAC=26;MLEAF=0.058;MQ=52.47;QD=32.52;SOR=4.310;ANN=A|intron_variant|MODIFIER|HORVU.MOREX.r2.3HG0210900|HORVU.MOREX.r2.3HG0210900|transcript|HORVU.MOREX.r2.3HG0210900.1|protein_coding|6/7|c.1044+1278C>T||||||	GT:AD:DP:GQ:PL	./.	./.	0/0	0/0	0/0	0/0	0/0	0/0	0/0	0/0	./.	0/0	0/0	0/0	0/0	./.	0/0	0/0	0/0	0/0	0/0	0/0	0/0	0/0	./.	0/0	0/0	0/0	0/0	0/0	0/0	0/0	0/0	0/0	0/0	0/0	./.	0/0	0/0	0/0	0/0
3	180628848	.	T	A	259.37	PASS	AC=9;AF=0.018;AN=508;BaseQRankSum=-1.383e+00;ClippingRankSum=0.00;DP=1837;ExcessHet=6.7423;FS=38.936;InbreedingCoeff=-0.0650;MLEAC=8;MLEAF=0.016;MQ=59.69;MQRankSum=0.00;QD=7.20;ReadPosRankSum=-2.750e-01;SOR=2.370;ANN=A|intron_variant|MODIFIER|HORVU.MOREX.r2.3HG0210900|HORVU.MOREX.r2.3HG0210900|transcript|HORVU.MOREX.r2.3HG0210900.1|protein_coding|6/7|c.1044+1189A>T||||||	GT:AD:DP:GQ:PGT:PID:PL	0/0	0/0	0/0	0/0	0/0	0/0	0/0	0/0	0/0	0/0	0/0	0/0	0/1	0/0	0/0	0/0	0/0	0/0	0/0	0/0	0/0	0/0	0/0	0/0	0/0	0/0	0/0	0/0	0/0	0/0	0/0	0/0	0/0	0/0	0/0	0/0	0/0	0/0	0/0	0/0	0/0
3	180628861	.	C	T	50.89	PASS	AC=2;AF=3.937e-03;AN=508;BaseQRankSum=1.70;ClippingRankSum=0.00;DP=2056;ExcessHet=3.1379;FS=0.000;InbreedingCoeff=-0.0216;MLEAC=2;MLEAF=3.937e-03;MQ=58.83;MQRankSum=-2.012e+00;QD=2.42;ReadPosRankSum=1.67;SOR=0.250;ANN=T|intron_variant|MODIFIER|HORVU.MOREX.r2.3HG0210900|HORVU.MOREX.r2.3HG0210900|transcript|HORVU.MOREX.r2.3HG0210900.1|protein_coding|6/7|c.1044+1176G>A||||||	GT:AD:DP:GQ:PGT:PID:PL	0/0	0/0	0/0	0/0	0/0	0/0	0/0	0/0	0/0	0/0	0/0	0/0	0/0	0/0	0/0	0/0	0/0	0/0	0/0	0/0	0/0	0/0	0/0	0/0	0/0	0/0	0/0	0/0	0/0	0/0	0/0	0/0	0/0	0/0	0/0	0/0	0/0	0/0	0/0	0/0	0/0
3	180628863	.	T	G	165.05	PASS	AC=6;AF=0.012;AN=508;BaseQRankSum=-1.510e+00;ClippingRankSum=0.00;DP=2092;ExcessHet=4.1607;FS=3.498;InbreedingCoeff=-0.0365;MLEAC=6;MLEAF=0.012;MQ=59.64;MQRankSum=0.00;QD=2.46;ReadPosRankSum=0.812;SOR=0.214;ANN=G|intron_variant|MODIFIER|HORVU.MOREX.r2.3HG0210900|HORVU.MOREX.r2.3HG0210900|transcript|HORVU.MOREX.r2.3HG0210900.1|protein_coding|6/7|c.1044+1174A>C||||||	GT:AD:DP:GQ:PGT:PID:PL	0/0	0/0	0/0	0/0	0/0	0/0	0/0	0/0	0/0	0/0	0/0	0/0	0/0	0/0	0/0	0/0	0/0	0/0	0/0	0/0	0/0	0/0	0/0	0/0	0/0	0/0	0/0	0/0	0/0	0/0	0/0	0/0	0/0	0/0	0/0	0/0	0/0	0/0	0/0	0/0	0/0
3	180628879	.	G	C	200.81	PASS	AC=7;AF=0.014;AN=508;BaseQRankSum=0.00;ClippingRankSum=0.00;DP=2422;ExcessHet=5.3409;FS=42.773;InbreedingCoeff=-0.0425;MLEAC=5;MLEAF=9.843e-03;MQ=59.77;MQRankSum=0.00;QD=5.91;ReadPosRankSum=0.639;SOR=2.206;ANN=C|intron_variant|MODIFIER|HORVU.MOREX.r2.3HG0210900|HORVU.MOREX.r2.3HG0210900|transcript|HORVU.MOREX.r2.3HG0210900.1|protein_coding|6/7|c.1044+1158C>G||||||	GT:AD:DP:GQ:PGT:PID:PL	0/0	0/0	0/0	0/0	0/0	0/0	0/0	0/0	0/0	0/0	0/0	0/0	0/1	0/0	0/0	0/0	0/0	0/0	0/0	0/0	0/0	0/0	0/0	0/0	0/0	0/0	0/0	0/0	0/0	0/0	0/0	0/0	0/0	0/0	0/0	0/0	0/0	0/0	0/0	0/0	0/0
3	369794635	.	C	T	270.03	PASS	AC=2;AF=3.953e-03;AN=506;DP=1523;ExcessHet=0.0258;FS=0.000;InbreedingCoeff=0.0808;MLEAC=1;MLEAF=1.976e-03;MQ=53.67;QD=33.75;SOR=4.407;ANN=T|intron_variant|MODIFIER|HORVU.MOREX.r2.3HG0225190|HORVU.MOREX.r2.3HG0225190|transcript|HORVU.MOREX.r2.3HG0225190.1|protein_coding|12/12|c.1345-91G>A||||||	GT:AD:DP:GQ:PL	0/0	0/0	0/0	0/0	0/0	0/0	0/0	0/0	0/0	0/0	0/0	0/0	0/0	0/0	0/0	0/0	0/0	0/0	0/0	0/0	0/0	0/0	0/0	0/0	0/0	0/0	0/0	0/0	0/0	0/0	0/0	0/0	0/0	0/0	0/0	0/0	0/0	0/0	0/0	0/0	0/0
3	369794678	.	A	T	791.71	PASS	AC=8;AF=0.017;AN=480;DP=1020;ExcessHet=0.0000;FS=0.000;InbreedingCoeff=0.1499;MLEAC=6;MLEAF=0.013;MQ=55.38;QD=34.42;SOR=0.776;ANN=T|intron_variant|MODIFIER|HORVU.MOREX.r2.3HG0225190|HORVU.MOREX.r2.3HG0225190|transcript|HORVU.MOREX.r2.3HG0225190.1|protein_coding|12/12|c.1345-134T>A||||||	GT:AD:DP:GQ:PL	1/1	0/0	0/0	0/0	0/0	0/0	0/0	0/0	0/0	0/0	0/0	0/0	0/0	0/0	0/0	0/0	0/0	0/0	0/0	0/0	0/0	0/0	1/1	0/0	0/0	0/0	0/0	0/0	0/0	./.	0/0	0/0	0/0	0/0	0/0	0/0	0/0	0/0	0/0	0/0	0/0
3	369799869	.	C	A	118.93	PASS	AC=2;AF=4.016e-03;AN=498;DP=1736;ExcessHet=0.0044;FS=0.000;InbreedingCoeff=0.1523;MLEAC=1;MLEAF=2.008e-03;MQ=60.00;QD=29.73;SOR=3.258;ANN=A|intron_variant|MODIFIER|HORVU.MOREX.r2.3HG0225190|HORVU.MOREX.r2.3HG0225190|transcript|HORVU.MOREX.r2.3HG0225190.1|protein_coding|7/12|c.972+39G>T||||||	GT:AD:DP:GQ:PL	0/0	0/0	0/0	0/0	0/0	0/0	0/0	0/0	0/0	0/0	0/0	0/0	0/0	0/0	0/0	0/0	0/0	0/0	0/0	0/0	0/0	0/0	0/0	0/0	0/0	0/0	0/0	0/0	0/0	0/0	0/0	0/0	0/0	0/0	0/0	0/0	0/0	0/0	0/0	0/0	0/0
3	369800298	.	T	C	3158.21	PASS	AC=18;AF=0.036;AN=500;BaseQRankSum=1.65;ClippingRankSum=0.00;DP=1946;ExcessHet=0.0000;FS=5.513;InbreedingCoeff=0.5487;MLEAC=17;MLEAF=0.034;MQ=59.68;MQRankSum=0.00;QD=33.60;ReadPosRankSum=-2.530e-01;SOR=1.406;ANN=C|intron_variant|MODIFIER|HORVU.MOREX.r2.3HG0225190|HORVU.MOREX.r2.3HG0225190|transcript|HORVU.MOREX.r2.3HG0225190.1|protein_coding|5/12|c.702+42A>G||||||	GT:AD:DP:GQ:PGT:PID:PL	0/0	0/0	0/0	0/0	0/0	0/0	0/0	0/0	0/0	0/0	0/0	0/0	0/0	0/0	0/0	1/1	0/0	0/0	0/0	0/0	0/0	0/0	0/0	0/0	0/0	0/0	0/0	0/0	0/0	0/0	0/0	0/0	0/0	0/0	0/0	0/0	0/0	0/0	1/1	0/0	0/0
3	369800444	.	C	T	5047.08	PASS	AC=67;AF=0.140;AN=480;BaseQRankSum=0.180;ClippingRankSum=0.00;DP=941;ExcessHet=-0.0000;FS=0.000;InbreedingCoeff=0.5785;MLEAC=62;MLEAF=0.129;MQ=59.20;MQRankSum=0.00;QD=27.16;ReadPosRankSum=0.00;SOR=0.892;ANN=T|intron_variant|MODIFIER|HORVU.MOREX.r2.3HG0225190|HORVU.MOREX.r2.3HG0225190|transcript|HORVU.MOREX.r2.3HG0225190.1|protein_coding|4/12|c.645+28G>A||||||	GT:AD:DP:GQ:PGT:PID:PL	1/1	1/1	0/0	./.	0/0	1/1	1/1	0/0	0/0	0/0	0/0	0/0	0/0	0/0	0/0	0/0	0/0	0/0	1/1	1/1	0/0	0/0	1/1	0/0	0/0	0/0	./.	1/1	1/1	0/0	0/0	0/0	./.	0/0	1/1	0/0	0/0	./.	0/0	0/0	0/0
3	369800723	.	A	C	1897.71	PASS	AC=14;AF=0.029;AN=476;BaseQRankSum=0.00;ClippingRankSum=0.00;DP=1087;ExcessHet=0.0000;FS=11.971;InbreedingCoeff=0.2509;MLEAC=13;MLEAF=0.027;MQ=58.99;MQRankSum=0.00;QD=32.72;ReadPosRankSum=-1.400e-01;SOR=2.301;ANN=C|intron_variant|MODIFIER|HORVU.MOREX.r2.3HG0225190|HORVU.MOREX.r2.3HG0225190|transcript|HORVU.MOREX.r2.3HG0225190.1|protein_coding|2/12|c.493-22T>G||||||	GT:AD:DP:GQ:PL	0/0	0/0	0/0	0/0	0/0	./.	0/0	0/0	0/0	0/0	0/0	0/0	0/0	0/0	0/0	1/1	0/0	0/0	0/0	0/0	0/0	0/0	0/0	0/0	0/0	0/0	0/0	0/0	./.	0/0	./.	0/0	0/0	0/0	0/0	0/0	0/0	0/0	1/1	0/0	0/0
3	369802298	.	C	T	2066.26	PASS	AC=28;AF=0.060;AN=470;BaseQRankSum=-9.670e-01;ClippingRankSum=0.00;DP=1043;ExcessHet=-0.0000;FS=4.286;InbreedingCoeff=0.4030;MLEAC=22;MLEAF=0.047;MQ=57.48;MQRankSum=0.00;QD=30.84;ReadPosRankSum=-6.740e-01;SOR=2.904;ANN=T|intron_variant|MODIFIER|HORVU.MOREX.r2.3HG0225190|HORVU.MOREX.r2.3HG0225190|transcript|HORVU.MOREX.r2.3HG0225190.1|protein_coding|2/12|c.493-1597G>A||||||	GT:AD:DP:GQ:PL	0/0	0/0	0/0	0/0	0/0	0/0	0/0	0/0	0/0	0/0	0/0	0/0	0/1	1/1	1/1	0/0	0/0	0/0	0/0	0/0	1/1	0/0	0/0	0/0	0/0	0/0	0/0	0/0	0/0	0/1	1/1	0/0	0/0	0/0	0/0	0/0	0/0	0/0	0/0	./.	0/0
3	369802344	.	G	A	37.04	PASS	AC=2;AF=3.984e-03;AN=502;DP=1666;ExcessHet=0.0432;FS=0.000;InbreedingCoeff=0.0767;MLEAC=1;MLEAF=1.992e-03;MQ=60.00;QD=18.52;SOR=2.303;ANN=A|intron_variant|MODIFIER|HORVU.MOREX.r2.3HG0225190|HORVU.MOREX.r2.3HG0225190|transcript|HORVU.MOREX.r2.3HG0225190.1|protein_coding|2/12|c.493-1643C>T||||||	GT:AD:DP:GQ:PL	0/0	0/0	0/0	0/0	0/0	0/0	0/0	0/0	0/0	0/0	0/0	0/0	0/0	0/0	0/0	0/0	0/0	0/0	0/0	0/0	0/0	0/0	0/0	0/0	0/0	0/0	0/0	0/0	0/0	0/0	0/0	0/0	0/0	0/0	0/0	0/0	0/0	0/0	0/0	0/0	0/0
3	369802435	.	G	A	13348.3	PASS	AC=64;AF=0.126;AN=508;BaseQRankSum=-1.680e-01;ClippingRankSum=0.00;DP=2765;ExcessHet=0.0000;FS=6.448;InbreedingCoeff=0.7177;MLEAC=64;MLEAF=0.126;MQ=59.93;MQRankSum=0.00;QD=34.49;ReadPosRankSum=-4.420e-01;SOR=1.622;ANN=A|intron_variant|MODIFIER|HORVU.MOREX.r2.3HG0225190|HORVU.MOREX.r2.3HG0225190|transcript|HORVU.MOREX.r2.3HG0225190.1|protein_coding|2/12|c.493-1734C>T||||||	GT:AD:DP:GQ:PL	0/0	0/0	1/1	0/0	0/0	0/0	0/0	0/0	0/0	0/0	0/0	0/0	0/0	0/0	0/0	0/0	0/0	0/0	0/0	0/0	0/0	0/0	0/0	0/0	0/0	1/1	0/0	0/0	0/0	0/0	0/0	0/0	0/0	0/0	0/0	1/1	0/0	0/0	0/0	0/0	1/1
3	369802436	.	G	A	1422.03	PASS	AC=6;AF=0.012;AN=508;DP=2751;ExcessHet=0.0000;FS=0.000;InbreedingCoeff=0.3756;MLEAC=6;MLEAF=0.012;MQ=60.00;QD=34.68;SOR=1.347;ANN=A|intron_variant|MODIFIER|HORVU.MOREX.r2.3HG0225190|HORVU.MOREX.r2.3HG0225190|transcript|HORVU.MOREX.r2.3HG0225190.1|protein_coding|2/12|c.493-1735C>T||||||	GT:AD:DP:GQ:PL	0/0	0/0	0/0	0/0	0/0	0/0	0/0	0/0	0/0	0/0	0/0	0/0	0/0	0/0	0/0	0/0	0/0	0/0	0/0	0/0	0/0	0/0	0/0	0/0	0/0	0/0	0/0	0/0	0/0	0/0	0/0	0/0	0/0	0/0	0/0	0/0	0/0	0/0	0/0	0/0	0/0
3	369802784	.	G	A	314.12	PASS	AC=4;AF=8.000e-03;AN=500;BaseQRankSum=0.674;ClippingRankSum=0.00;DP=978;ExcessHet=0.0437;FS=8.929;InbreedingCoeff=0.0028;MLEAC=3;MLEAF=6.000e-03;MQ=58.37;MQRankSum=0.00;QD=24.16;ReadPosRankSum=-6.740e-01;SOR=0.045;ANN=A|intron_variant|MODIFIER|HORVU.MOREX.r2.3HG0225190|HORVU.MOREX.r2.3HG0225190|transcript|HORVU.MOREX.r2.3HG0225190.1|protein_coding|2/12|c.493-2083C>T||||||	GT:AD:DP:GQ:PGT:PID:PL	0/0	0/0	0/0	0/0	0/0	0/0	0/0	0/0	0/0	0/0	0/0	0/0	0/0	0/0	0/0	0/0	0/0	0/0	0/0	0/0	0/0	0/0	0/0	0/0	0/0	0/0	0/0	0/0	0/0	0/0	0/0	0/0	0/0	0/0	0/0	0/0	0/0	0/0	0/0	0/0	0/0
3	369802827	.	C	T	381.05	PASS	AC=2;AF=3.953e-03;AN=506;DP=1816;ExcessHet=0.0895;FS=0.000;InbreedingCoeff=0.1255;MLEAC=2;MLEAF=3.953e-03;MQ=52.41;QD=34.64;SOR=2.494;ANN=T|intron_variant|MODIFIER|HORVU.MOREX.r2.3HG0225190|HORVU.MOREX.r2.3HG0225190|transcript|HORVU.MOREX.r2.3HG0225190.1|protein_coding|2/12|c.493-2126G>A||||||	GT:AD:DP:GQ:PL	0/0	0/0	0/0	0/0	0/0	0/0	0/0	0/0	0/0	0/0	0/0	0/0	0/0	0/0	0/0	0/0	0/0	0/0	0/0	0/0	0/0	0/0	0/0	0/0	0/0	0/0	0/0	0/0	0/0	0/0	0/0	0/0	0/0	0/0	0/0	0/0	0/0	0/0	0/0	0/0	0/0
3	369802829	.	G	C	247.79	PASS	AC=1;AF=1.976e-03;AN=506;BaseQRankSum=-1.260e-01;ClippingRankSum=0.00;DP=1871;ExcessHet=3.0615;FS=0.000;InbreedingCoeff=-0.0051;MLEAC=1;MLEAF=1.976e-03;MQ=47.99;MQRankSum=0.674;QD=24.78;ReadPosRankSum=0.253;SOR=1.802;ANN=C|intron_variant|MODIFIER|HORVU.MOREX.r2.3HG0225190|HORVU.MOREX.r2.3HG0225190|transcript|HORVU.MOREX.r2.3HG0225190.1|protein_coding|2/12|c.493-2128C>G||||||	GT:AD:DP:GQ:PL	0/0	0/0	0/0	0/0	0/0	0/0	0/0	0/0	0/0	0/0	0/0	0/0	0/0	0/0	0/0	0/0	0/0	0/0	0/0	0/0	0/0	0/0	0/0	0/0	0/0	0/0	0/0	0/0	0/0	0/0	0/0	0/0	0/0	0/0	0/0	0/0	0/0	0/0	0/0	0/0	0/0
3	369803144	.	A	G	56104.5	PASS	AC=237;AF=0.474;AN=500;BaseQRankSum=-6.190e-01;ClippingRankSum=0.00;DP=2989;ExcessHet=-0.0000;FS=0.000;InbreedingCoeff=0.7052;MLEAC=254;MLEAF=0.508;MQ=59.68;MQRankSum=0.00;QD=34.11;ReadPosRankSum=-5.170e-01;SOR=1.030;ANN=G|intron_variant|MODIFIER|HORVU.MOREX.r2.3HG0225190|HORVU.MOREX.r2.3HG0225190|transcript|HORVU.MOREX.r2.3HG0225190.1|protein_coding|2/12|c.493-2443T>C||||||	GT:AD:DP:GQ:PGT:PID:PL	0/0	0/0	0/0	0/0	0/0	0/0	0/1	0/0	0/0	0/0	1/1	1/1	0/1	1/1	0/1	1/1	0/0	0/0	0/0	0/0	0/1	1/1	0/0	1/1	1/1	0/0	0/0	0/0	0/0	1/1	1/1	0/0	0/0	0/0	0/0	0/0	1/1	1/1	1/1	0/1	0/0
3	369803202	.	G	C	1449.49	PASS	AC=17;AF=0.034;AN=506;BaseQRankSum=-1.501e+00;ClippingRankSum=0.00;DP=2229;ExcessHet=0.0000;FS=3.175;InbreedingCoeff=0.5395;MLEAC=13;MLEAF=0.026;MQ=59.30;MQRankSum=0.00;QD=24.16;ReadPosRankSum=-8.420e-01;SOR=0.278;ANN=C|intron_variant|MODIFIER|HORVU.MOREX.r2.3HG0225190|HORVU.MOREX.r2.3HG0225190|transcript|HORVU.MOREX.r2.3HG0225190.1|protein_coding|2/12|c.493-2501C>G||||||	GT:AD:DP:GQ:PL	0/0	0/0	0/0	0/0	0/0	0/0	0/0	0/0	0/0	0/0	0/0	0/0	0/0	0/0	0/0	0/0	0/0	0/0	0/0	0/0	0/0	0/0	0/0	0/0	0/0	0/0	0/0	0/0	0/0	0/0	0/0	0/0	0/0	0/0	0/0	0/0	0/0	0/0	0/0	0/0	0/0
3	369803295	.	C	T	6272.96	PASS	AC=57;AF=0.122;AN=468;BaseQRankSum=0.210;ClippingRankSum=0.00;DP=1156;ExcessHet=0.0000;FS=1.449;InbreedingCoeff=0.4908;MLEAC=58;MLEAF=0.124;MQ=58.93;MQRankSum=0.00;QD=31.52;ReadPosRankSum=0.00;SOR=1.283;ANN=T|intron_variant|MODIFIER|HORVU.MOREX.r2.3HG0225190|HORVU.MOREX.r2.3HG0225190|transcript|HORVU.MOREX.r2.3HG0225190.1|protein_coding|2/12|c.493-2594G>A||||||	GT:AD:DP:GQ:PL	0/0	0/0	1/1	0/0	0/0	0/0	0/0	0/0	0/0	0/0	0/0	0/0	./.	0/0	0/0	0/0	0/0	0/0	0/0	0/0	0/0	0/0	./.	0/0	0/0	1/1	0/1	0/0	0/0	0/0	0/0	0/0	0/0	0/0	0/0	1/1	0/0	0/0	0/0	0/0	1/1
3	369803317	.	G	A	34.1	PASS	AC=1;AF=2.146e-03;AN=466;BaseQRankSum=1.38;ClippingRankSum=0.00;DP=1106;ExcessHet=3.0659;FS=0.000;InbreedingCoeff=-0.0576;MLEAC=1;MLEAF=2.146e-03;MQ=60.00;MQRankSum=0.00;QD=8.53;ReadPosRankSum=-6.740e-01;SOR=0.693;ANN=A|intron_variant|MODIFIER|HORVU.MOREX.r2.3HG0225190|HORVU.MOREX.r2.3HG0225190|transcript|HORVU.MOREX.r2.3HG0225190.1|protein_coding|2/12|c.493-2616C>T||||||	GT:AD:DP:GQ:PL	0/0	0/0	0/0	0/0	0/0	0/0	0/0	0/0	0/0	0/0	0/0	0/0	0/0	0/0	0/0	0/0	0/0	0/0	0/0	0/1	0/0	0/0	./.	0/0	0/0	0/0	0/0	0/0	0/0	0/0	0/0	0/0	0/0	0/0	0/0	0/0	0/0	0/0	0/0	./.	0/0
3	369803377	.	C	T	5715.04	PASS	AC=48;AF=0.097;AN=494;BaseQRankSum=-2.530e-01;ClippingRankSum=0.00;DP=1387;ExcessHet=-0.0000;FS=2.961;InbreedingCoeff=0.5795;MLEAC=44;MLEAF=0.089;MQ=58.94;MQRankSum=0.00;QD=30.89;ReadPosRankSum=0.524;SOR=2.157;ANN=T|intron_variant|MODIFIER|HORVU.MOREX.r2.3HG0225190|HORVU.MOREX.r2.3HG0225190|transcript|HORVU.MOREX.r2.3HG0225190.1|protein_coding|2/12|c.493-2676G>A||||||	GT:AD:DP:GQ:PL	0/0	0/0	0/0	0/0	0/0	0/0	0/0	0/0	0/0	0/0	0/0	0/0	0/0	0/0	0/0	0/0	0/0	0/0	0/0	0/0	0/0	0/0	0/0	0/0	0/0	0/0	0/0	0/0	0/0	0/0	0/0	0/0	0/0	0/0	0/0	0/0	0/0	0/0	0/0	0/0	0/0
3	369803389	.	G	A	2646.62	PASS	AC=16;AF=0.032;AN=502;BaseQRankSum=-8.660e-01;ClippingRankSum=0.00;DP=1705;ExcessHet=0.0000;FS=2.159;InbreedingCoeff=0.4154;MLEAC=15;MLEAF=0.030;MQ=59.27;MQRankSum=0.00;QD=28.46;ReadPosRankSum=-5.660e-01;SOR=1.848;ANN=A|intron_variant|MODIFIER|HORVU.MOREX.r2.3HG0225190|HORVU.MOREX.r2.3HG0225190|transcript|HORVU.MOREX.r2.3HG0225190.1|protein_coding|2/12|c.493-2688C>T||||||	GT:AD:DP:GQ:PL	0/0	0/0	0/0	0/0	0/0	0/0	0/0	0/0	0/0	0/0	0/0	0/0	0/0	0/0	0/0	0/0	0/0	0/0	0/0	0/0	0/0	0/0	0/0	0/0	0/0	0/0	0/0	0/0	0/0	0/0	0/0	0/0	0/0	0/0	0/0	0/0	0/0	0/0	0/0	0/0	0/0
3	369812307	.	G	A	409.34	PASS	AC=4;AF=7.968e-03;AN=502;DP=1264;ExcessHet=0.0057;FS=0.000;InbreedingCoeff=0.0777;MLEAC=3;MLEAF=5.976e-03;MQ=60.00;QD=34.11;SOR=3.611;ANN=A|intron_variant|MODIFIER|HORVU.MOREX.r2.3HG0225190|HORVU.MOREX.r2.3HG0225190|transcript|HORVU.MOREX.r2.3HG0225190.1|protein_coding|2/12|c.492+6771C>T||||||	GT:AD:DP:GQ:PL	0/0	0/0	0/0	0/0	0/0	0/0	0/0	0/0	0/0	0/0	0/0	0/0	0/0	0/0	0/0	0/0	0/0	0/0	0/0	0/0	0/0	0/0	0/0	0/0	0/0	0/0	0/0	0/0	0/0	0/0	0/0	0/0	0/0	0/0	0/0	0/0	0/0	0/0	0/0	0/0	0/0
3	369813231	.	G	A	5433.87	PASS	AC=38;AF=0.075;AN=506;BaseQRankSum=0.332;ClippingRankSum=0.00;DP=2338;ExcessHet=0.0000;FS=0.000;InbreedingCoeff=0.7315;MLEAC=32;MLEAF=0.063;MQ=49.23;MQRankSum=-1.049e+00;QD=34.83;ReadPosRankSum=-2.040e-01;SOR=0.931;ANN=A|intron_variant|MODIFIER|HORVU.MOREX.r2.3HG0225190|HORVU.MOREX.r2.3HG0225190|transcript|HORVU.MOREX.r2.3HG0225190.1|protein_coding|2/12|c.492+5847C>T||||||	GT:AD:DP:GQ:PGT:PID:PL	0/0	0/0	0/0	0/0	0/0	0/0	0/0	0/0	0/0	0/0	0/0	0/0	1/1	1/1	1/1	0/0	0/0	0/0	0/0	0/0	1/1	0/0	0/0	0/0	0/0	0/0	0/0	0/0	0/0	0/1	1/1	0/0	0/0	0/0	0/0	0/0	0/0	0/0	0/0	1/1	0/0
3	369813277	.	T	G	55721.2	PASS	AC=442;AF=0.888;AN=498;BaseQRankSum=-3.790e-01;ClippingRankSum=0.00;DP=1670;ExcessHet=-0.0000;FS=3.619;InbreedingCoeff=0.6734;MLEAC=452;MLEAF=0.908;MQ=49.74;MQRankSum=-1.383e+00;QD=32.28;ReadPosRankSum=-4.310e-01;SOR=1.605;ANN=G|intron_variant|MODIFIER|HORVU.MOREX.r2.3HG0225190|HORVU.MOREX.r2.3HG0225190|transcript|HORVU.MOREX.r2.3HG0225190.1|protein_coding|2/12|c.492+5801A>C||||||	GT:AD:DP:GQ:PL	1/1	1/1	1/1	1/1	./.	1/1	1/1	0/1	0/0	0/0	1/1	1/1	1/1	1/1	1/1	1/1	1/1	1/1	1/1	1/1	./.	1/1	1/1	1/1	1/1	1/1	0/1	1/1	1/1	1/1	1/1	1/1	1/1	1/1	1/1	1/1	1/1	1/1	1/1	1/1	1/1
3	369813307	.	G	A	301.03	PASS	AC=2;AF=4.115e-03;AN=486;DP=1130;ExcessHet=0.0045;FS=0.000;InbreedingCoeff=0.0267;MLEAC=2;MLEAF=4.115e-03;MQ=52.99;QD=33.45;SOR=3.056;ANN=A|intron_variant|MODIFIER|HORVU.MOREX.r2.3HG0225190|HORVU.MOREX.r2.3HG0225190|transcript|HORVU.MOREX.r2.3HG0225190.1|protein_coding|2/12|c.492+5771C>T||||||	GT:AD:DP:GQ:PL	0/0	0/0	0/0	0/0	0/0	0/0	0/0	0/0	0/0	0/0	0/0	0/0	0/0	0/0	0/0	0/0	0/0	0/0	0/0	0/0	./.	0/0	0/0	0/0	0/0	0/0	0/0	0/0	0/0	0/0	0/0	0/0	0/0	0/0	0/0	0/0	./.	0/0	0/0	0/0	0/0
3	369813989	.	C	G	1985.54	PASS	AC=11;AF=0.023;AN=480;BaseQRankSum=0.260;ClippingRankSum=0.00;DP=1414;ExcessHet=0.0000;FS=0.000;InbreedingCoeff=0.1930;MLEAC=10;MLEAF=0.021;MQ=56.67;MQRankSum=0.730;QD=27.58;ReadPosRankSum=0.887;SOR=0.724;ANN=G|intron_variant|MODIFIER|HORVU.MOREX.r2.3HG0225190|HORVU.MOREX.r2.3HG0225190|transcript|HORVU.MOREX.r2.3HG0225190.1|protein_coding|2/12|c.492+5089G>C||||||	GT:AD:DP:GQ:PGT:PID:PL	0/0	./.	0/0	0/0	0/0	0/0	0/0	0/0	0/0	0/0	0/0	0/0	0/0	0/0	0/0	0/1	0/0	./.	0/0	0/0	0/0	0/0	0/0	0/0	0/0	0/0	0/0	0/0	./.	0/0	0/0	0/0	0/0	0/0	0/0	0/0	0/0	0/0	./.	0/0	0/0
3	369814077	.	C	T	160.28	PASS	AC=3;AF=6.024e-03;AN=498;BaseQRankSum=0.00;ClippingRankSum=0.00;DP=1389;ExcessHet=0.0437;FS=0.000;InbreedingCoeff=0.0308;MLEAC=2;MLEAF=4.016e-03;MQ=60.00;MQRankSum=0.00;QD=22.90;ReadPosRankSum=0.00;SOR=2.584;ANN=T|intron_variant|MODIFIER|HORVU.MOREX.r2.3HG0225190|HORVU.MOREX.r2.3HG0225190|transcript|HORVU.MOREX.r2.3HG0225190.1|protein_coding|2/12|c.492+5001G>A||||||	GT:AD:DP:GQ:PL	0/0	./.	0/0	0/0	0/0	0/0	0/0	0/0	0/0	0/0	0/0	0/0	0/0	0/0	0/0	0/0	0/0	0/0	0/0	0/0	0/0	0/0	0/0	0/0	0/0	0/0	0/0	0/0	0/0	0/0	0/0	0/0	0/0	0/0	0/0	0/0	0/0	0/0	0/0	0/0	0/0
3	369814135	.	G	T	7218.18	PASS	AC=79;AF=0.163;AN=486;BaseQRankSum=-4.310e-01;ClippingRankSum=0.00;DP=1149;ExcessHet=-0.0000;FS=0.000;InbreedingCoeff=0.6438;MLEAC=79;MLEAF=0.163;MQ=58.18;MQRankSum=-1.400e-01;QD=32.37;ReadPosRankSum=0.792;SOR=0.768;ANN=T|intron_variant|MODIFIER|HORVU.MOREX.r2.3HG0225190|HORVU.MOREX.r2.3HG0225190|transcript|HORVU.MOREX.r2.3HG0225190.1|protein_coding|2/12|c.492+4943C>A||||||	GT:AD:DP:GQ:PL	./.	0/0	0/0	0/0	0/0	0/0	0/0	0/0	0/0	0/0	0/0	0/0	0/0	0/0	0/0	0/0	0/0	0/0	0/0	0/0	0/0	0/0	0/0	0/0	1/1	0/0	0/0	0/0	0/0	0/0	0/0	0/0	0/0	0/0	0/0	0/0	0/0	./.	0/0	0/0	0/0
3	369814205	.	G	A	3071.11	PASS	AC=36;AF=0.077;AN=468;BaseQRankSum=-2.530e-01;ClippingRankSum=0.00;DP=841;ExcessHet=0.0000;FS=1.460;InbreedingCoeff=0.3831;MLEAC=28;MLEAF=0.060;MQ=57.93;MQRankSum=0.00;QD=34.12;ReadPosRankSum=0.00;SOR=0.368;ANN=A|intron_variant|MODIFIER|HORVU.MOREX.r2.3HG0225190|HORVU.MOREX.r2.3HG0225190|transcript|HORVU.MOREX.r2.3HG0225190.1|protein_coding|2/12|c.492+4873C>T||||||	GT:AD:DP:GQ:PGT:PID:PL	0/0	0/0	0/0	0/0	0/0	0/0	0/0	0/0	0/0	0/0	0/0	0/0	1/1	1/1	1/1	0/0	0/0	0/0	0/0	0/0	1/1	0/0	0/0	0/0	0/0	0/0	0/0	./.	0/0	0/1	1/1	0/0	0/0	./.	0/0	0/0	0/1	0/0	0/0	./.	0/0
3	369814274	.	G	A	38.33	PASS	AC=2;AF=4.115e-03;AN=486;DP=918;ExcessHet=0.0268;FS=0.000;InbreedingCoeff=-0.0273;MLEAC=1;MLEAF=2.058e-03;MQ=60.00;QD=19.17;SOR=0.693;ANN=A|intron_variant|MODIFIER|HORVU.MOREX.r2.3HG0225190|HORVU.MOREX.r2.3HG0225190|transcript|HORVU.MOREX.r2.3HG0225190.1|protein_coding|2/12|c.492+4804C>T||||||	GT:AD:DP:GQ:PL	0/0	0/0	0/0	0/0	0/0	0/0	0/0	0/0	0/0	./.	0/0	0/0	./.	0/0	0/0	0/0	0/0	0/0	0/0	0/0	0/0	0/0	0/0	0/0	0/0	0/0	0/0	0/0	0/0	0/0	0/0	0/0	0/0	0/0	0/0	0/0	0/0	0/0	0/0	0/0	0/0
3	369814461	.	C	T	101.68	PASS	AC=2;AF=4.016e-03;AN=498;DP=1277;ExcessHet=0.0131;FS=0.000;InbreedingCoeff=0.0406;MLEAC=1;MLEAF=2.008e-03;MQ=54.77;QD=20.34;SOR=1.022;ANN=T|intron_variant|MODIFIER|HORVU.MOREX.r2.3HG0225190|HORVU.MOREX.r2.3HG0225190|transcript|HORVU.MOREX.r2.3HG0225190.1|protein_coding|2/12|c.492+4617G>A||||||	GT:AD:DP:GQ:PL	0/0	0/0	0/0	0/0	0/0	0/0	0/0	0/0	0/0	0/0	0/0	0/0	0/0	0/0	0/0	0/0	0/0	0/0	0/0	0/0	0/0	0/0	0/0	0/0	0/0	0/0	0/0	0/0	0/0	0/0	0/0	0/0	0/0	0/0	0/0	0/0	0/0	0/0	0/0	0/0	0/0
3	369814541	.	G	T	30.89	PASS	AC=1;AF=2.066e-03;AN=484;BaseQRankSum=-5.240e-01;ClippingRankSum=0.00;DP=998;ExcessHet=3.0103;FS=0.000;InbreedingCoeff=-0.0608;MLEAC=1;MLEAF=2.066e-03;MQ=54.77;MQRankSum=0.00;QD=6.18;ReadPosRankSum=0.524;SOR=0.368;ANN=T|intron_variant|MODIFIER|HORVU.MOREX.r2.3HG0225190|HORVU.MOREX.r2.3HG0225190|transcript|HORVU.MOREX.r2.3HG0225190.1|protein_coding|2/12|c.492+4537C>A||||||	GT:AD:DP:GQ:PGT:PID:PL	./.	0/0	0/0	0/0	0/0	0/0	0/0	0/0	0/0	0/0	0/0	0/0	0/0	0/0	0/0	0/0	0/0	0/0	0/0	0/0	0/0	0/0	0/0	0/0	0/0	0/0	0/0	0/0	0/0	0/0	0/0	0/0	0/0	0/0	0/0	0/0	0/0	0/0	0/0	0/0	0/0
3	369814566	.	G	T	34.4	PASS	AC=1;AF=2.110e-03;AN=474;BaseQRankSum=-1.383e+00;ClippingRankSum=0.00;DP=845;ExcessHet=3.0195;FS=0.000;InbreedingCoeff=-0.0761;MLEAC=1;MLEAF=2.110e-03;MQ=45.36;MQRankSum=0.00;QD=8.60;ReadPosRankSum=-4.310e-01;SOR=0.105;ANN=T|intron_variant|MODIFIER|HORVU.MOREX.r2.3HG0225190|HORVU.MOREX.r2.3HG0225190|transcript|HORVU.MOREX.r2.3HG0225190.1|protein_coding|2/12|c.492+4512C>A||||||	GT:AD:DP:GQ:PGT:PID:PL	0/0	0/0	0/0	0/0	0/0	0/0	0/0	0/0	0/0	0/0	0/0	0/0	0/0	0/0	0/0	0/0	0/0	0/0	0/0	0/0	0/0	0/0	0/0	0/0	0/0	0/0	0/0	0/0	0/0	0/0	0/0	0/0	0/0	0/0	0/0	0/0	0/0	0/0	0/0	0/0	0/0
3	369815477	.	G	A	692.41	PASS	AC=5;AF=9.881e-03;AN=506;BaseQRankSum=1.53;ClippingRankSum=0.00;DP=1930;ExcessHet=0.0004;FS=0.000;InbreedingCoeff=0.3232;MLEAC=4;MLEAF=7.905e-03;MQ=57.53;MQRankSum=0.00;QD=31.47;ReadPosRankSum=-4.890e-01;SOR=1.893;ANN=A|intron_variant|MODIFIER|HORVU.MOREX.r2.3HG0225190|HORVU.MOREX.r2.3HG0225190|transcript|HORVU.MOREX.r2.3HG0225190.1|protein_coding|2/12|c.492+3601C>T||||||	GT:AD:DP:GQ:PL	0/0	0/0	0/0	0/0	0/0	0/0	0/0	0/0	0/0	0/0	0/0	0/0	0/0	0/0	0/0	0/0	0/0	0/0	0/0	0/0	0/0	0/0	0/0	0/0	0/0	0/0	0/0	0/0	0/0	0/0	0/0	0/0	0/0	0/0	0/0	0/0	0/0	0/0	0/0	0/0	0/0
3	369815490	.	C	T	141.64	PASS	AC=2;AF=3.953e-03;AN=506;BaseQRankSum=-1.720e-01;ClippingRankSum=0.00;DP=2236;ExcessHet=4.7596;FS=2.634;InbreedingCoeff=-0.0329;MLEAC=2;MLEAF=3.953e-03;MQ=55.98;MQRankSum=-2.838e+00;QD=5.25;ReadPosRankSum=0.265;SOR=1.426;ANN=T|intron_variant|MODIFIER|HORVU.MOREX.r2.3HG0225190|HORVU.MOREX.r2.3HG0225190|transcript|HORVU.MOREX.r2.3HG0225190.1|protein_coding|2/12|c.492+3588G>A||||||	GT:AD:DP:GQ:PGT:PID:PL	0/0	0/0	0/0	0/0	0/0	0/0	0/0	0/0	0/0	0/0	0/0	0/0	0/0	0/0	0/0	0/0	0/0	0/0	0/0	0/0	0/0	0/0	0/0	0/0	0/0	0/0	0/0	0/0	0/0	0/0	0/0	0/0	0/0	0/0	0/0	0/0	0/0	0/0	0/0	0/0	0/0
3	369815511	.	C	G	307.34	PASS	AC=2;AF=3.937e-03;AN=508;BaseQRankSum=-1.068e+00;ClippingRankSum=0.00;DP=2695;ExcessHet=3.1379;FS=1.882;InbreedingCoeff=0.0095;MLEAC=2;MLEAF=3.937e-03;MQ=57.95;MQRankSum=0.253;QD=17.07;ReadPosRankSum=0.253;SOR=0.229;ANN=G|intron_variant|MODIFIER|HORVU.MOREX.r2.3HG0225190|HORVU.MOREX.r2.3HG0225190|transcript|HORVU.MOREX.r2.3HG0225190.1|protein_coding|2/12|c.492+3567G>C||||||	GT:AD:DP:GQ:PGT:PID:PL	0/0	0/0	0/0	0/0	0/0	0/0	0/0	0/0	0/0	0/0	0/0	0/0	0/0	0/0	0/0	0/0	0/0	0/0	0/0	0/0	0/0	0/0	0/0	0/0	0/0	0/0	0/0	0/0	0/0	0/0	0/0	0/0	0/0	0/0	0/0	0/0	0/0	0/0	0/0	0/0	0/0
3	369815521	.	A	G	30421.2	PASS	AC=138;AF=0.273;AN=506;BaseQRankSum=0.180;ClippingRankSum=0.00;DP=2909;ExcessHet=-0.0000;FS=1.577;InbreedingCoeff=0.7093;MLEAC=142;MLEAF=0.281;MQ=55.99;MQRankSum=0.792;QD=25.77;ReadPosRankSum=-1.800e-01;SOR=1.371;ANN=G|intron_variant|MODIFIER|HORVU.MOREX.r2.3HG0225190|HORVU.MOREX.r2.3HG0225190|transcript|HORVU.MOREX.r2.3HG0225190.1|protein_coding|2/12|c.492+3557T>C||||||	GT:AD:DP:GQ:PGT:PID:PL	1/1	1/1	1/1	1/1	0/0	1/1	1/1	0/0	0/0	0/0	0/0	0/0	0/0	0/0	0/0	0/0	0/0	0/0	1/1	1/1	0/0	0/0	1/1	0/0	0/0	1/1	0/0	1/1	1/1	0/0	0/0	0/0	1/1	0/0	1/1	1/1	0/0	0/0	0/0	0/0	1/1
3	369815774	.	A	C	197.94	PASS	AC=5;AF=9.843e-03;AN=508;BaseQRankSum=-1.982e+00;ClippingRankSum=0.00;DP=2567;ExcessHet=3.3196;FS=12.930;InbreedingCoeff=-0.0222;MLEAC=5;MLEAF=9.843e-03;MQ=57.58;MQRankSum=-1.150e+00;QD=3.05;ReadPosRankSum=0.349;SOR=0.090;ANN=C|intron_variant|MODIFIER|HORVU.MOREX.r2.3HG0225190|HORVU.MOREX.r2.3HG0225190|transcript|HORVU.MOREX.r2.3HG0225190.1|protein_coding|2/12|c.492+3304T>G||||||	GT:AD:DP:GQ:PGT:PID:PL	0/0	0/1	0/0	0/0	0/0	0/0	0/0	0/0	0/0	0/0	0/0	0/0	0/0	0/0	0/0	0/0	0/0	0/0	0/0	0/0	0/0	0/0	0/0	0/0	0/0	0/0	0/1	0/0	0/0	0/0	0/0	0/0	0/0	0/0	0/0	0/0	0/0	0/0	0/0	0/0	0/0
3	369815784	.	G	A	5372.81	PASS	AC=32;AF=0.063;AN=506;BaseQRankSum=0.921;ClippingRankSum=0.00;DP=2253;ExcessHet=0.0000;FS=6.769;InbreedingCoeff=0.4721;MLEAC=30;MLEAF=0.059;MQ=59.29;MQRankSum=0.00;QD=32.37;ReadPosRankSum=1.04;SOR=1.551;ANN=A|intron_variant|MODIFIER|HORVU.MOREX.r2.3HG0225190|HORVU.MOREX.r2.3HG0225190|transcript|HORVU.MOREX.r2.3HG0225190.1|protein_coding|2/12|c.492+3294C>T||||||	GT:AD:DP:GQ:PL	0/0	0/0	0/0	0/0	0/0	0/0	0/0	0/0	0/0	0/0	0/0	0/0	0/1	0/1	1/1	0/0	0/0	0/0	0/0	0/0	0/1	0/0	0/0	0/0	0/0	0/0	0/0	0/0	0/0	0/1	0/1	0/0	0/0	0/0	0/0	0/0	0/0	0/0	0/0	1/1	0/0
3	369815800	.	C	T	49.65	PASS	AC=3;AF=5.906e-03;AN=508;BaseQRankSum=-1.465e+00;ClippingRankSum=0.00;DP=1871;ExcessHet=3.4755;FS=21.139;InbreedingCoeff=-0.0266;MLEAC=2;MLEAF=3.937e-03;MQ=58.46;MQRankSum=0.00;QD=3.10;ReadPosRankSum=-6.740e-01;SOR=0.452;ANN=T|intron_variant|MODIFIER|HORVU.MOREX.r2.3HG0225190|HORVU.MOREX.r2.3HG0225190|transcript|HORVU.MOREX.r2.3HG0225190.1|protein_coding|2/12|c.492+3278G>A||||||	GT:AD:DP:GQ:PGT:PID:PL	0/0	0/1	0/0	0/0	0/0	0/0	0/0	0/0	0/0	0/0	0/0	0/0	0/0	0/0	0/0	0/0	0/0	0/0	0/0	0/0	0/0	0/0	0/0	0/0	0/0	0/0	0/0	0/0	0/0	0/0	0/0	0/0	0/0	0/0	0/0	0/0	0/0	0/0	0/0	0/0	0/0
3	369815843	.	C	T	899.31	PASS	AC=8;AF=0.016;AN=490;DP=1133;ExcessHet=0.0000;FS=0.000;InbreedingCoeff=0.1860;MLEAC=6;MLEAF=0.012;MQ=52.48;QD=34.59;SOR=4.255;ANN=T|intron_variant|MODIFIER|HORVU.MOREX.r2.3HG0225190|HORVU.MOREX.r2.3HG0225190|transcript|HORVU.MOREX.r2.3HG0225190.1|protein_coding|2/12|c.492+3235G>A||||||	GT:AD:DP:GQ:PL	0/0	0/0	0/0	0/0	0/0	0/0	0/0	0/0	0/0	0/0	0/0	0/0	0/0	0/0	0/0	1/1	0/0	0/0	0/0	0/0	0/0	0/0	0/0	0/0	0/0	0/0	0/0	0/0	0/0	0/0	0/0	0/0	0/0	0/0	0/0	0/0	0/0	0/0	1/1	0/0	0/0
3	369815848	.	C	T	423.26	PASS	AC=3;AF=6.098e-03;AN=492;BaseQRankSum=-1.068e+00;ClippingRankSum=0.00;DP=1045;ExcessHet=0.0450;FS=0.000;InbreedingCoeff=0.0149;MLEAC=3;MLEAF=6.098e-03;MQ=55.44;MQRankSum=-5.660e-01;QD=22.28;ReadPosRankSum=1.07;SOR=1.314;ANN=T|intron_variant|MODIFIER|HORVU.MOREX.r2.3HG0225190|HORVU.MOREX.r2.3HG0225190|transcript|HORVU.MOREX.r2.3HG0225190.1|protein_coding|2/12|c.492+3230G>A||||||	GT:AD:DP:GQ:PGT:PID:PL	0/0	0/0	0/0	0/0	0/0	0/0	0/0	0/0	0/0	0/0	0/0	0/0	0/0	0/0	0/0	0/0	0/0	0/0	0/0	0/0	0/0	0/0	0/0	0/0	0/0	0/0	0/0	0/0	0/0	0/0	0/0	0/0	0/0	0/0	0/0	0/0	0/0	0/0	0/0	0/0	0/0
3	369816402	.	A	G	37.8	PASS	AC=1;AF=2.119e-03;AN=472;BaseQRankSum=-9.670e-01;ClippingRankSum=0.00;DP=720;ExcessHet=3.0103;FS=0.000;InbreedingCoeff=-0.0879;MLEAC=1;MLEAF=2.119e-03;MQ=44.06;MQRankSum=0.967;QD=12.60;ReadPosRankSum=-9.670e-01;SOR=0.223;ANN=G|intron_variant|MODIFIER|HORVU.MOREX.r2.3HG0225190|HORVU.MOREX.r2.3HG0225190|transcript|HORVU.MOREX.r2.3HG0225190.1|protein_coding|2/12|c.492+2676T>C||||||	GT:AD:DP:GQ:PGT:PID:PL	0/0	./.	0/0	0/0	0/0	0/0	0/0	0/0	0/0	0/0	0/0	0/0	0/0	0/0	0/0	0/0	0/0	0/0	0/0	./.	0/0	0/0	0/0	0/0	0/0	0/0	0/0	0/0	0/0	0/0	0/0	0/0	0/0	0/0	0/0	0/0	0/0	./.	0/0	0/0	0/0
3	369816405	.	T	C	52.7	PASS	AC=2;AF=4.274e-03;AN=468;BaseQRankSum=-9.670e-01;ClippingRankSum=0.00;DP=702;ExcessHet=3.0197;FS=0.000;InbreedingCoeff=-0.0963;MLEAC=2;MLEAF=4.274e-03;MQ=46.74;MQRankSum=0.967;QD=6.59;ReadPosRankSum=-4.310e-01;SOR=0.223;ANN=C|intron_variant|MODIFIER|HORVU.MOREX.r2.3HG0225190|HORVU.MOREX.r2.3HG0225190|transcript|HORVU.MOREX.r2.3HG0225190.1|protein_coding|2/12|c.492+2673A>G||||||	GT:AD:DP:GQ:PGT:PID:PL	0/0	./.	0/0	0/0	0/0	0/0	0/0	0/0	0/0	0/0	0/0	0/0	0/0	./.	0/0	0/0	0/0	0/0	0/0	./.	0/0	0/1	0/0	0/0	0/0	0/0	0/0	0/0	0/0	0/0	0/0	0/0	0/0	0/0	0/0	0/0	0/0	./.	0/0	0/0	0/0
3	398929409	.	G	A	9746.45	PASS	AC=72;AF=0.155;AN=466;BaseQRankSum=0.00;ClippingRankSum=0.00;DP=2197;ExcessHet=-0.0000;FS=0.000;InbreedingCoeff=0.7007;MLEAC=70;MLEAF=0.150;MQ=60.00;MQRankSum=0.00;QD=20.83;ReadPosRankSum=-4.980e-01;SOR=0.624;ANN=A|synonymous_variant|LOW|HORVU.MOREX.r2.3HG0228250|HORVU.MOREX.r2.3HG0228250|transcript|HORVU.MOREX.r2.3HG0228250.1|protein_coding|2/3|c.687C>T|p.Leu229Leu|687/1155|687/1155|229/384||	GT:AD:DP:GQ:PGT:PID:PL	0/0	0/0	0/0	1/1	0/0	1/1	0/0	0/0	0/0	0/0	0/0	0/0	0/0	0/1	0/0	0/0	0/0	0/0	0/0	1/1	0/0	0/0	./.	0/0	0/0	0/1	0/0	0/0	1/1	0/0	0/0	0/0	0/1	0/0	1/1	0/0	0/0	1/1	0/0	0/0	0/0
3	398929891	.	A	C	530.02	PASS	AC=6;AF=0.012;AN=482;DP=1139;ExcessHet=0.0000;FS=0.000;InbreedingCoeff=0.1588;MLEAC=4;MLEAF=8.299e-03;MQ=55.06;QD=33.13;SOR=2.584;ANN=C|missense_variant|MODERATE|HORVU.MOREX.r2.3HG0228250|HORVU.MOREX.r2.3HG0228250|transcript|HORVU.MOREX.r2.3HG0228250.1|protein_coding|2/3|c.205T>G|p.Tyr69Asp|205/1155|205/1155|69/384||	GT:AD:DP:GQ:PL	0/0	0/0	0/0	0/0	0/0	0/0	0/0	0/0	0/0	0/0	0/0	0/0	./.	1/1	0/0	0/0	0/0	0/0	0/0	./.	0/0	0/0	0/0	0/0	0/0	0/0	0/0	0/0	0/0	1/1	0/0	0/0	0/0	0/0	0/0	0/0	0/0	0/0	0/0	0/0	0/0
3	398929933	.	C	T	14109.4	PASS	AC=97;AF=0.192;AN=504;BaseQRankSum=-7.920e-01;ClippingRankSum=0.00;DP=2274;ExcessHet=-0.0000;FS=0.000;InbreedingCoeff=0.7929;MLEAC=98;MLEAF=0.194;MQ=59.76;MQRankSum=0.00;QD=28.91;ReadPosRankSum=0.489;SOR=0.486;ANN=T|missense_variant|MODERATE|HORVU.MOREX.r2.3HG0228250|HORVU.MOREX.r2.3HG0228250|transcript|HORVU.MOREX.r2.3HG0228250.1|protein_coding|2/3|c.163G>A|p.Ala55Thr|163/1155|163/1155|55/384||	GT:AD:DP:GQ:PL	0/0	0/0	0/0	0/0	0/0	0/0	0/0	0/0	0/0	0/0	1/1	0/0	0/0	0/0	0/0	0/0	0/0	0/0	0/0	0/0	0/0	0/1	0/0	0/0	0/0	1/1	0/0	0/0	0/0	0/0	0/0	0/0	0/0	0/0	0/0	1/1	0/0	0/0	0/0	0/0	0/0
3	45631578	.	C	G	632.13	PASS	AC=10;AF=0.022;AN=452;BaseQRankSum=0.431;ClippingRankSum=0.00;DP=865;ExcessHet=0.0000;FS=0.000;InbreedingCoeff=0.0945;MLEAC=8;MLEAF=0.018;MQ=52.54;MQRankSum=0.00;QD=27.48;ReadPosRankSum=0.967;SOR=2.584;ANN=G|synonymous_variant|LOW|HORVU.MOREX.r2.3HG0196310|HORVU.MOREX.r2.3HG0196310|transcript|HORVU.MOREX.r2.3HG0196310.1|protein_coding|1/1|c.900C>G|p.Leu300Leu|900/1140|900/1140|300/379||	GT:AD:DP:GQ:PL	./.	0/0	0/0	0/0	0/0	0/0	0/0	0/0	0/0	0/0	0/0	0/0	0/0	0/0	0/0	0/0	0/0	0/0	0/0	0/0	0/0	0/0	0/0	0/0	0/0	0/0	0/0	0/0	0/0	0/0	0/0	0/0	0/0	./.	0/0	0/0	0/0	0/0	0/0	0/0	0/0
3	579182020	.	A	G	2202.22	PASS	AC=11;AF=0.022;AN=508;BaseQRankSum=-1.981e+00;ClippingRankSum=0.00;DP=2587;ExcessHet=0.0000;FS=0.000;InbreedingCoeff=0.6432;MLEAC=11;MLEAF=0.022;MQ=60.00;MQRankSum=0.00;QD=33.37;ReadPosRankSum=0.712;SOR=1.085;ANN=G|intron_variant|MODIFIER|HORVU.MOREX.r2.3HG0258540|HORVU.MOREX.r2.3HG0258540|transcript|HORVU.MOREX.r2.3HG0258540.1|protein_coding|2/6|c.312+211T>C||||||	GT:AD:DP:GQ:PL	0/0	0/0	0/0	0/0	0/0	0/0	0/0	0/0	0/0	0/0	0/0	0/0	0/0	0/0	0/0	0/0	0/0	0/0	0/0	0/0	0/0	0/0	0/0	0/0	0/0	0/0	0/0	0/0	0/0	0/0	0/0	0/0	0/0	0/0	0/0	0/0	0/0	0/0	0/0	0/0	0/0
5	577528259	.	C	T	3326.7	PASS	AC=16;AF=0.034;AN=476;BaseQRankSum=0.00;ClippingRankSum=0.00;DP=1458;ExcessHet=0.0000;FS=6.899;InbreedingCoeff=0.2263;MLEAC=16;MLEAF=0.034;MQ=59.72;MQRankSum=0.00;QD=30.80;ReadPosRankSum=-6.740e-01;SOR=0.099;ANN=T|synonymous_variant|LOW|HORVU.MOREX.r2.5HG0439140|HORVU.MOREX.r2.5HG0439140|transcript|HORVU.MOREX.r2.5HG0439140.1|protein_coding|1/5|c.111C>T|p.Tyr37Tyr|111/1215|111/1215|37/404||	GT:AD:DP:GQ:PL	./.	0/0	0/0	0/0	0/0	0/0	0/0	0/0	0/0	0/0	0/0	0/0	0/0	0/0	./.	0/0	0/0	0/0	0/0	0/0	0/0	0/0	./.	0/0	0/0	0/0	0/0	0/0	0/0	0/0	0/0	0/0	0/0	0/0	0/0	0/0	0/0	0/0	0/0	0/0	0/0
5	577528835	.	G	A	1760.29	PASS	AC=30;AF=0.064;AN=466;DP=927;ExcessHet=-0.0000;FS=0.000;InbreedingCoeff=0.4240;MLEAC=22;MLEAF=0.047;MQ=55.47;QD=33.21;SOR=4.615;ANN=A|synonymous_variant|LOW|HORVU.MOREX.r2.5HG0439140|HORVU.MOREX.r2.5HG0439140|transcript|HORVU.MOREX.r2.5HG0439140.1|protein_coding|3/5|c.468G>A|p.Glu156Glu|468/1215|468/1215|156/404||	GT:AD:DP:GQ:PL	0/0	0/0	0/0	0/0	0/0	0/0	0/0	0/0	0/0	0/0	0/0	0/0	0/0	0/0	0/0	0/0	0/0	0/0	0/0	0/0	1/1	0/0	0/0	0/0	0/0	1/1	0/0	0/0	0/0	0/0	./.	./.	0/0	0/0	0/0	0/0	0/0	0/0	0/0	0/0	0/0
5	577530221	.	G	A	798.95	PASS	AC=22;AF=0.080;AN=276;DP=268;ExcessHet=-0.0000;FS=0.000;InbreedingCoeff=0.2147;MLEAC=18;MLEAF=0.065;MQ=53.96;QD=31.96;SOR=1.609;ANN=A|intron_variant|MODIFIER|HORVU.MOREX.r2.5HG0439140|HORVU.MOREX.r2.5HG0439140|transcript|HORVU.MOREX.r2.5HG0439140.1|protein_coding|4/4|c.726+84G>A||||||	GT:AD:DP:GQ:PL	./.	0/0	./.	0/0	0/0	./.	./.	0/0	0/0	0/0	0/0	0/0	0/0	0/0	./.	0/0	./.	./.	./.	0/0	./.	./.	0/0	./.	0/0	./.	0/0	./.	0/0	./.	0/0	0/0	1/1	./.	./.	./.	./.	0/0	0/0	./.	0/0
5	577530253	.	A	C	2869.99	PASS	AC=54;AF=0.267;AN=202;DP=247;ExcessHet=-0.0000;FS=0.000;InbreedingCoeff=0.5168;MLEAC=60;MLEAF=0.297;MQ=51.88;QD=30.97;SOR=0.796;ANN=C|intron_variant|MODIFIER|HORVU.MOREX.r2.5HG0439140|HORVU.MOREX.r2.5HG0439140|transcript|HORVU.MOREX.r2.5HG0439140.1|protein_coding|4/4|c.726+116A>C||||||	GT:AD:DP:GQ:PGT:PID:PL	./.	0/0	./.	./.	1/1	./.	./.	1/1	1/1	1/1	1/1	1/1	1/1	1/1	./.	0/0	./.	./.	./.	1/1	./.	./.	./.	0/0	./.	./.	./.	./.	1/1	./.	./.	1/1	0/0	./.	./.	./.	./.	./.	0/0	./.	0/0
5	577530715	.	C	T	3815.38	PASS	AC=53;AF=0.117;AN=454;BaseQRankSum=-9.670e-01;ClippingRankSum=0.00;DP=869;ExcessHet=0.0000;FS=0.000;InbreedingCoeff=0.4966;MLEAC=45;MLEAF=0.099;MQ=53.92;MQRankSum=0.00;QD=31.72;ReadPosRankSum=-6.740e-01;SOR=2.075;ANN=T|intron_variant|MODIFIER|HORVU.MOREX.r2.5HG0439140|HORVU.MOREX.r2.5HG0439140|transcript|HORVU.MOREX.r2.5HG0439140.1|protein_coding|4/4|c.727-293C>T||||||	GT:AD:DP:GQ:PGT:PID:PL	0/0	0/0	0/0	0/0	0/0	0/0	0/0	0/0	0/0	0/0	0/0	0/0	0/0	0/0	0/0	0/0	1/1	./.	0/0	0/0	./.	0/0	0/0	0/0	0/0	1/1	0/0	0/0	0/0	0/0	0/0	0/0	0/0	0/1	0/0	0/0	0/0	0/0	0/0	0/0	0/0
5	208111312	.	G	A	109	PASS	AC=2;AF=4.329e-03;AN=462;DP=760;ExcessHet=0.0047;FS=0.000;InbreedingCoeff=-0.0196;MLEAC=1;MLEAF=2.165e-03;MQ=40.44;QD=21.80;SOR=1.022;ANN=A|intron_variant|MODIFIER|HORVU.MOREX.r2.5HG0374920|HORVU.MOREX.r2.5HG0374920|transcript|HORVU.MOREX.r2.5HG0374920.1|protein_coding|2/9|c.457-3491G>A||||||	GT:AD:DP:GQ:PL	0/0	0/0	0/0	0/0	0/0	0/0	0/0	0/0	0/0	0/0	0/0	0/0	0/0	0/0	0/0	0/0	0/0	0/0	./.	0/0	0/0	0/0	0/0	0/0	0/0	0/0	0/0	0/0	0/0	0/0	0/0	0/0	0/0	0/0	./.	0/0	0/0	0/0	0/0	0/0	./.
5	208111549	.	G	T	109.94	PASS	AC=4;AF=7.937e-03;AN=504;BaseQRankSum=-7.280e-01;ClippingRankSum=0.00;DP=1600;ExcessHet=5.4157;FS=2.974;InbreedingCoeff=-0.0478;MLEAC=4;MLEAF=7.937e-03;MQ=49.29;MQRankSum=-1.965e+00;QD=2.29;ReadPosRankSum=-7.180e-01;SOR=0.608;ANN=T|intron_variant|MODIFIER|HORVU.MOREX.r2.5HG0374920|HORVU.MOREX.r2.5HG0374920|transcript|HORVU.MOREX.r2.5HG0374920.1|protein_coding|2/9|c.457-3254G>T||||||	GT:AD:DP:GQ:PL	0/0	0/0	0/0	0/0	0/0	0/0	0/0	0/0	0/0	0/0	0/0	0/0	0/0	0/0	0/0	0/0	0/0	0/0	0/0	0/0	0/0	0/0	0/0	0/0	0/0	0/1	0/0	0/0	0/0	0/0	0/0	0/0	0/0	0/0	0/0	0/0	0/0	0/0	0/0	0/0	0/0
5	208111558	.	A	G	55.16	PASS	AC=3;AF=5.976e-03;AN=502;BaseQRankSum=-3.660e-01;ClippingRankSum=0.00;DP=1580;ExcessHet=4.4915;FS=0.000;InbreedingCoeff=-0.0474;MLEAC=2;MLEAF=3.984e-03;MQ=51.37;MQRankSum=-1.068e+00;QD=3.45;ReadPosRankSum=1.07;SOR=1.022;ANN=G|intron_variant|MODIFIER|HORVU.MOREX.r2.5HG0374920|HORVU.MOREX.r2.5HG0374920|transcript|HORVU.MOREX.r2.5HG0374920.1|protein_coding|2/9|c.457-3245A>G||||||	GT:AD:DP:GQ:PGT:PID:PL	0/0	0/0	0/0	0/0	0/0	0/0	0/0	0/0	0/0	0/0	0/0	0/0	0/0	0/0	0/0	0/0	0/0	0/0	0/0	0/0	0/0	0/0	0/0	0/0	0/0	0/1	0/0	0/0	0/0	0/0	0/0	0/0	0/0	0/0	0/0	0/0	0/0	0/0	0/0	0/0	0/0
5	208111633	.	C	A	298.82	PASS	AC=2;AF=4.032e-03;AN=496;BaseQRankSum=-2.100e+00;ClippingRankSum=0.00;DP=1476;ExcessHet=0.0436;FS=2.307;InbreedingCoeff=0.0736;MLEAC=1;MLEAF=2.016e-03;MQ=55.89;MQRankSum=0.00;QD=31.73;ReadPosRankSum=-1.068e+00;SOR=0.197;ANN=A|intron_variant|MODIFIER|HORVU.MOREX.r2.5HG0374920|HORVU.MOREX.r2.5HG0374920|transcript|HORVU.MOREX.r2.5HG0374920.1|protein_coding|2/9|c.457-3170C>A||||||	GT:AD:DP:GQ:PGT:PID:PL	0/0	0/0	0/0	0/0	0/0	0/0	0/0	0/0	0/0	0/0	0/0	0/0	0/0	0/0	0/0	0/0	0/0	0/0	0/0	0/0	0/0	0/0	0/0	0/0	0/0	0/0	0/0	0/0	0/0	0/0	0/0	./.	0/0	0/0	0/0	0/0	0/0	0/0	0/0	0/0	0/0
5	208111652	.	T	G	15139.4	PASS	AC=131;AF=0.267;AN=490;BaseQRankSum=-2.960e-01;ClippingRankSum=0.00;DP=1456;ExcessHet=0.0000;FS=3.124;InbreedingCoeff=0.6566;MLEAC=140;MLEAF=0.286;MQ=59.20;MQRankSum=0.00;QD=33.20;ReadPosRankSum=0.00;SOR=0.310;ANN=G|intron_variant|MODIFIER|HORVU.MOREX.r2.5HG0374920|HORVU.MOREX.r2.5HG0374920|transcript|HORVU.MOREX.r2.5HG0374920.1|protein_coding|2/9|c.457-3151T>G||||||	GT:AD:DP:GQ:PGT:PID:PL	0/0	./.	0/0	0/0	0/0	0/0	0/0	0/0	0/0	0/0	0/0	0/0	0/0	0/0	0/0	0/0	0/0	0/0	0/0	0/0	0/0	0/0	0/0	0/0	0/0	0/0	0/0	0/0	0/0	0/1	0/0	./.	0/0	./.	0/0	0/0	0/0	0/0	0/0	0/0	0/0
5	208111687	.	A	G	30.66	PASS	AC=1;AF=1.984e-03;AN=504;BaseQRankSum=-1.645e+00;ClippingRankSum=0.00;DP=1298;ExcessHet=3.0979;FS=0.000;InbreedingCoeff=-0.0497;MLEAC=1;MLEAF=1.984e-03;MQ=56.57;MQRankSum=-8.420e-01;QD=6.13;ReadPosRankSum=-8.420e-01;SOR=0.368;ANN=G|intron_variant|MODIFIER|HORVU.MOREX.r2.5HG0374920|HORVU.MOREX.r2.5HG0374920|transcript|HORVU.MOREX.r2.5HG0374920.1|protein_coding|2/9|c.457-3116A>G||||||	GT:AD:DP:GQ:PGT:PID:PL	0/0	0/0	0/0	0/0	0/0	0/0	0/0	0/0	0/0	0/0	0/0	0/0	0/0	0/0	0/0	0/0	0/0	0/0	0/1	0/0	0/0	0/0	0/0	0/0	0/0	0/0	0/0	0/0	0/0	0/0	0/0	0/0	0/0	0/0	0/0	0/0	0/0	0/0	0/0	0/0	0/0
5	208113657	.	T	C	445.8	PASS	AC=8;AF=0.018;AN=454;DP=684;ExcessHet=0.0000;FS=0.000;InbreedingCoeff=0.0740;MLEAC=5;MLEAF=0.011;MQ=60.00;QD=29.72;SOR=1.473;ANN=C|intron_variant|MODIFIER|HORVU.MOREX.r2.5HG0374920|HORVU.MOREX.r2.5HG0374920|transcript|HORVU.MOREX.r2.5HG0374920.1|protein_coding|2/9|c.457-1146T>C||||||	GT:AD:DP:GQ:PL	0/0	0/0	0/0	0/0	./.	0/0	0/0	0/0	0/0	0/0	0/0	./.	./.	1/1	1/1	0/0	0/0	0/0	./.	0/0	0/0	0/0	0/0	0/0	0/0	0/0	0/0	0/0	0/0	0/0	0/0	0/0	0/0	0/0	0/0	0/0	0/0	0/0	0/0	0/0	0/0
5	208113771	.	C	T	268.89	PASS	AC=7;AF=0.014;AN=498;BaseQRankSum=-1.383e+00;ClippingRankSum=0.00;DP=2035;ExcessHet=0.0009;FS=1.412;InbreedingCoeff=0.1688;MLEAC=4;MLEAF=8.032e-03;MQ=58.15;MQRankSum=0.00;QD=8.67;ReadPosRankSum=-1.029e+00;SOR=0.414;ANN=T|intron_variant|MODIFIER|HORVU.MOREX.r2.5HG0374920|HORVU.MOREX.r2.5HG0374920|transcript|HORVU.MOREX.r2.5HG0374920.1|protein_coding|2/9|c.457-1032C>T||||||	GT:AD:DP:GQ:PL	0/0	0/0	0/0	0/0	0/0	0/0	0/0	0/0	0/0	0/0	0/0	0/0	0/0	0/0	0/0	0/0	0/1	0/0	0/0	0/0	0/0	0/0	0/0	0/0	0/0	0/0	0/0	0/0	0/0	0/0	0/0	0/0	0/0	0/0	0/0	0/0	0/0	0/0	0/0	0/0	0/0
5	208113805	.	C	G	18939.3	PASS	AC=182;AF=0.371;AN=490;BaseQRankSum=0.00;ClippingRankSum=0.00;DP=2149;ExcessHet=-0.0000;FS=0.000;InbreedingCoeff=0.7395;MLEAC=177;MLEAF=0.361;MQ=59.43;MQRankSum=0.00;QD=32.54;ReadPosRankSum=-1.350e-01;SOR=0.679;ANN=G|intron_variant|MODIFIER|HORVU.MOREX.r2.5HG0374920|HORVU.MOREX.r2.5HG0374920|transcript|HORVU.MOREX.r2.5HG0374920.1|protein_coding|2/9|c.457-998C>G||||||	GT:AD:DP:GQ:PGT:PID:PL	0/0	0/0	0/0	0/0	0/0	0/0	0/0	0/0	0/0	0/0	0/0	0/0	0/0	0/0	0/0	0/0	0/0	0/0	0/0	0/0	0/0	0/0	0/0	0/0	0/0	0/0	0/0	0/0	0/0	0/0	0/0	0/0	0/0	0/0	0/0	0/0	0/0	0/0	0/0	0/0	0/0
5	208113973	.	T	C	17560.8	PASS	AC=199;AF=0.408;AN=488;BaseQRankSum=0.00;ClippingRankSum=0.00;DP=1548;ExcessHet=0.0000;FS=1.079;InbreedingCoeff=0.7429;MLEAC=192;MLEAF=0.393;MQ=59.54;MQRankSum=0.00;QD=33.77;ReadPosRankSum=-3.810e-01;SOR=0.524;ANN=C|intron_variant|MODIFIER|HORVU.MOREX.r2.5HG0374920|HORVU.MOREX.r2.5HG0374920|transcript|HORVU.MOREX.r2.5HG0374920.1|protein_coding|2/9|c.457-830T>C||||||	GT:AD:DP:GQ:PGT:PID:PL	0/0	0/0	0/0	0/0	0/0	0/0	0/0	0/0	0/0	0/0	0/0	0/0	0/0	0/0	0/0	0/0	0/0	0/0	0/0	0/0	0/1	0/0	0/0	0/0	0/0	0/0	0/0	0/0	0/0	0/0	0/0	0/0	0/0	0/0	0/0	0/0	0/0	0/0	0/0	0/0	0/0
5	208116243	.	G	A	521.19	PASS	AC=4;AF=8.065e-03;AN=496;BaseQRankSum=-9.130e-01;ClippingRankSum=0.00;DP=2053;ExcessHet=0.0443;FS=4.815;InbreedingCoeff=0.0409;MLEAC=2;MLEAF=4.032e-03;MQ=60.00;MQRankSum=0.00;QD=14.09;ReadPosRankSum=-1.242e+00;SOR=0.799;ANN=A|intron_variant|MODIFIER|HORVU.MOREX.r2.5HG0374920|HORVU.MOREX.r2.5HG0374920|transcript|HORVU.MOREX.r2.5HG0374920.1|protein_coding|3/9|c.516+1381G>A||||||	GT:AD:DP:GQ:PL	0/0	0/0	0/0	0/0	0/0	0/0	0/0	0/0	0/0	0/0	0/0	0/0	0/0	0/0	0/0	0/0	0/0	0/0	0/0	0/0	0/0	0/1	0/0	0/0	0/0	1/1	0/0	0/0	0/0	0/0	0/0	0/0	0/0	0/0	0/0	0/0	0/0	0/0	0/0	0/0	0/0
5	208117327	.	C	T	405.77	PASS	AC=2;AF=4.032e-03;AN=496;DP=2420;ExcessHet=0.0437;FS=0.000;InbreedingCoeff=0.1291;MLEAC=2;MLEAF=4.032e-03;MQ=60.00;QD=33.81;SOR=3.611;ANN=T|intron_variant|MODIFIER|HORVU.MOREX.r2.5HG0374920|HORVU.MOREX.r2.5HG0374920|transcript|HORVU.MOREX.r2.5HG0374920.1|protein_coding|3/9|c.516+2465C>T||||||	GT:AD:DP:GQ:PL	0/0	0/0	0/0	0/0	0/0	./.	0/0	0/0	0/0	0/0	0/0	0/0	0/0	0/0	0/0	0/0	0/0	0/0	0/0	0/0	0/0	0/0	0/0	0/0	0/0	0/0	0/0	0/0	0/0	0/0	0/0	0/0	0/0	0/0	0/0	0/0	0/0	0/0	0/0	0/0	0/0
5	208117372	.	C	G	336.58	PASS	AC=1;AF=2.146e-03;AN=466;BaseQRankSum=1.30;ClippingRankSum=0.00;DP=1611;ExcessHet=3.0103;FS=0.000;InbreedingCoeff=-0.0044;MLEAC=1;MLEAF=2.146e-03;MQ=46.43;MQRankSum=0.00;QD=30.60;ReadPosRankSum=1.45;SOR=0.693;ANN=G|intron_variant|MODIFIER|HORVU.MOREX.r2.5HG0374920|HORVU.MOREX.r2.5HG0374920|transcript|HORVU.MOREX.r2.5HG0374920.1|protein_coding|3/9|c.516+2510C>G||||||	GT:AD:DP:GQ:PL	0/0	0/0	0/0	0/0	0/0	0/0	0/0	0/0	0/0	0/0	0/0	0/0	./.	0/0	0/0	0/0	0/0	0/1	0/0	0/0	0/0	0/0	./.	0/0	0/0	0/0	0/0	0/0	0/0	0/0	0/0	0/0	0/0	0/0	0/0	0/0	0/0	0/0	0/0	0/0	0/0
5	208118472	.	T	C	63302.9	PASS	AC=284;AF=0.570;AN=498;BaseQRankSum=0.436;ClippingRankSum=0.00;DP=2897;ExcessHet=-0.0000;FS=0.000;InbreedingCoeff=0.6177;MLEAC=298;MLEAF=0.598;MQ=59.96;MQRankSum=0.00;QD=31.71;ReadPosRankSum=-2.820e-01;SOR=2.993;ANN=C|intron_variant|MODIFIER|HORVU.MOREX.r2.5HG0374920|HORVU.MOREX.r2.5HG0374920|transcript|HORVU.MOREX.r2.5HG0374920.1|protein_coding|3/9|c.516+3610T>C||||||	GT:AD:DP:GQ:PL	0/0	0/0	0/0	1/1	1/1	1/1	0/0	0/0	0/0	0/0	0/0	0/1	0/0	0/0	0/0	0/0	0/0	1/1	0/0	0/0	0/1	0/0	1/1	0/0	0/0	0/0	0/0	0/0	0/0	1/1	0/0	0/0	0/0	0/0	0/1	0/0	./.	0/0	0/0	0/0	0/0
5	208119565	.	T	C	11013.9	PASS	AC=43;AF=0.091;AN=474;BaseQRankSum=0.157;ClippingRankSum=0.00;DP=2524;ExcessHet=0.0000;FS=0.000;InbreedingCoeff=0.4801;MLEAC=42;MLEAF=0.089;MQ=59.47;MQRankSum=0.00;QD=34.31;ReadPosRankSum=0.253;SOR=2.438;ANN=C|intron_variant|MODIFIER|HORVU.MOREX.r2.5HG0374920|HORVU.MOREX.r2.5HG0374920|transcript|HORVU.MOREX.r2.5HG0374920.1|protein_coding|3/9|c.516+4703T>C||||||	GT:AD:DP:GQ:PGT:PID:PL	0/0	0/0	0/0	0/0	0/0	0/0	0/0	0/0	0/0	0/0	0/0	0/0	0/0	0/0	0/0	0/0	0/0	0/0	0/0	0/0	0/0	0/0	./.	0/0	0/0	0/0	0/0	0/0	0/0	0/0	0/0	0/0	0/0	0/0	0/0	0/0	0/0	0/0	0/0	0/0	0/0
5	208120356	.	G	A	492.57	PASS	AC=1;AF=1.969e-03;AN=508;BaseQRankSum=1.35;ClippingRankSum=0.00;DP=2605;ExcessHet=3.0613;FS=0.000;InbreedingCoeff=-0.0104;MLEAC=1;MLEAF=1.969e-03;MQ=60.00;MQRankSum=0.00;QD=28.97;ReadPosRankSum=-5.600e-01;SOR=1.981;ANN=A|intron_variant|MODIFIER|HORVU.MOREX.r2.5HG0374920|HORVU.MOREX.r2.5HG0374920|transcript|HORVU.MOREX.r2.5HG0374920.1|protein_coding|3/9|c.516+5494G>A||||||	GT:AD:DP:GQ:PL	0/0	0/0	0/0	0/0	0/0	0/0	0/0	0/0	0/0	0/0	0/0	0/0	0/0	0/0	0/0	0/0	0/0	0/0	0/0	0/0	0/0	0/0	0/0	0/0	0/0	0/1	0/0	0/0	0/0	0/0	0/0	0/0	0/0	0/0	0/0	0/0	0/0	0/0	0/0	0/0	0/0
5	208121252	.	T	C	138.13	PASS	AC=1;AF=2.000e-03;AN=500;BaseQRankSum=0.210;ClippingRankSum=0.00;DP=1448;ExcessHet=3.0103;FS=0.000;InbreedingCoeff=-0.0352;MLEAC=1;MLEAF=2.000e-03;MQ=60.00;MQRankSum=0.00;QD=23.02;ReadPosRankSum=-4.310e-01;SOR=2.303;ANN=C|intron_variant|MODIFIER|HORVU.MOREX.r2.5HG0374920|HORVU.MOREX.r2.5HG0374920|transcript|HORVU.MOREX.r2.5HG0374920.1|protein_coding|3/9|c.516+6390T>C||||||	GT:AD:DP:GQ:PL	0/0	0/0	0/0	0/0	0/0	0/0	0/0	0/0	0/0	0/0	0/0	0/0	0/0	0/0	0/0	0/0	0/0	0/0	0/0	0/0	0/0	0/0	0/0	0/0	0/0	0/0	0/0	0/0	0/0	0/0	0/0	0/0	0/0	0/0	0/0	./.	0/0	0/0	0/0	0/0	0/0
5	208121284	.	C	A	931.23	PASS	AC=11;AF=0.022;AN=492;BaseQRankSum=1.28;ClippingRankSum=0.00;DP=1118;ExcessHet=0.0000;FS=2.156;InbreedingCoeff=0.1561;MLEAC=9;MLEAF=0.018;MQ=54.04;MQRankSum=0.00;QD=25.87;ReadPosRankSum=-2.300e-01;SOR=1.721;ANN=A|intron_variant|MODIFIER|HORVU.MOREX.r2.5HG0374920|HORVU.MOREX.r2.5HG0374920|transcript|HORVU.MOREX.r2.5HG0374920.1|protein_coding|3/9|c.516+6422C>A||||||	GT:AD:DP:GQ:PL	0/0	0/0	0/0	0/0	0/0	0/0	0/0	0/0	0/0	0/0	0/0	0/0	0/0	0/0	0/0	0/0	0/0	0/0	0/0	0/0	0/0	0/0	0/0	0/0	0/0	0/0	0/0	0/0	0/0	0/0	0/0	0/0	0/0	0/0	0/0	./.	0/0	0/0	0/0	0/0	0/0
5	208126303	.	C	T	225.88	PASS	AC=2;AF=4.000e-03;AN=500;DP=2067;ExcessHet=0.0044;FS=0.000;InbreedingCoeff=0.1348;MLEAC=1;MLEAF=2.000e-03;MQ=60.00;QD=32.27;SOR=1.609;ANN=T|intron_variant|MODIFIER|HORVU.MOREX.r2.5HG0374920|HORVU.MOREX.r2.5HG0374920|transcript|HORVU.MOREX.r2.5HG0374920.1|protein_coding|3/9|c.516+11441C>T||||||	GT:AD:DP:GQ:PL	0/0	0/0	0/0	0/0	0/0	./.	0/0	0/0	0/0	0/0	0/0	0/0	0/0	0/0	0/0	0/0	0/0	0/0	0/0	0/0	0/0	0/0	0/0	0/0	0/0	0/0	0/0	0/0	0/0	0/0	0/0	0/0	0/0	0/0	0/0	0/0	0/0	0/0	0/0	0/0	0/0
5	208126309	.	G	A	769.36	PASS	AC=6;AF=0.012;AN=504;BaseQRankSum=1.98;ClippingRankSum=0.00;DP=2148;ExcessHet=0.1576;FS=0.000;InbreedingCoeff=0.0503;MLEAC=5;MLEAF=9.921e-03;MQ=56.66;MQRankSum=0.282;QD=18.32;ReadPosRankSum=1.36;SOR=0.693;ANN=A|intron_variant|MODIFIER|HORVU.MOREX.r2.5HG0374920|HORVU.MOREX.r2.5HG0374920|transcript|HORVU.MOREX.r2.5HG0374920.1|protein_coding|3/9|c.516+11447G>A||||||	GT:AD:DP:GQ:PL	0/0	0/0	0/0	0/0	0/0	0/0	0/0	0/0	0/0	0/0	0/0	0/0	0/0	0/0	0/0	0/0	0/0	0/0	0/0	0/0	0/1	0/0	0/0	0/0	0/0	0/0	0/0	0/0	0/0	0/0	0/1	0/0	0/0	0/0	0/0	0/0	0/0	0/0	0/0	0/0	0/0
5	208126318	.	G	A	148.69	PASS	AC=1;AF=1.969e-03;AN=508;BaseQRankSum=-4.140e-01;ClippingRankSum=0.00;DP=2182;ExcessHet=3.0189;FS=6.154;InbreedingCoeff=-0.0240;MLEAC=1;MLEAF=1.969e-03;MQ=48.78;MQRankSum=2.10;QD=18.59;ReadPosRankSum=-6.190e-01;SOR=1.078;ANN=A|intron_variant|MODIFIER|HORVU.MOREX.r2.5HG0374920|HORVU.MOREX.r2.5HG0374920|transcript|HORVU.MOREX.r2.5HG0374920.1|protein_coding|3/9|c.516+11456G>A||||||	GT:AD:DP:GQ:PGT:PID:PL	0/0	0/0	0/0	0/0	0/0	0/0	0/0	0/0	0/0	0/0	0/0	0/0	0/0	0/0	0/0	0/0	0/0	0/0	0/0	0/0	0/0	0/0	0/0	0/0	0/0	0/0	0/0	0/0	0/0	0/0	0/0	0/0	0/0	0/0	0/0	0/0	0/0	0/0	0/0	0/0	0/0
5	208126320	.	C	T	1345.68	PASS	AC=8;AF=0.016;AN=508;BaseQRankSum=0.180;ClippingRankSum=0.00;DP=2172;ExcessHet=3.3992;FS=2.549;InbreedingCoeff=-0.0394;MLEAC=8;MLEAF=0.016;MQ=53.67;MQRankSum=1.21;QD=12.58;ReadPosRankSum=-4.790e-01;SOR=0.467;ANN=T|intron_variant|MODIFIER|HORVU.MOREX.r2.5HG0374920|HORVU.MOREX.r2.5HG0374920|transcript|HORVU.MOREX.r2.5HG0374920.1|protein_coding|3/9|c.516+11458C>T||||||	GT:AD:DP:GQ:PGT:PID:PL	0/0	0/0	0/0	0/0	0/0	0/0	0/0	0/0	0/0	0/0	0/0	0/0	0/0	0/0	0/0	0/0	0/0	0/0	0/0	0/0	0/0	0/0	0/0	0/0	0/0	0/0	0/0	0/0	0/0	0/0	0/0	0/0	0/0	0/0	0/0	0/0	0/0	0/0	0/0	0/0	0/0
5	208126339	.	C	T	147.2	PASS	AC=2;AF=3.953e-03;AN=506;BaseQRankSum=0.920;ClippingRankSum=0.00;DP=2095;ExcessHet=3.0959;FS=1.987;InbreedingCoeff=-0.0261;MLEAC=2;MLEAF=3.953e-03;MQ=49.61;MQRankSum=0.480;QD=9.20;ReadPosRankSum=1.15;SOR=1.329;ANN=T|intron_variant|MODIFIER|HORVU.MOREX.r2.5HG0374920|HORVU.MOREX.r2.5HG0374920|transcript|HORVU.MOREX.r2.5HG0374920.1|protein_coding|3/9|c.516+11477C>T||||||	GT:AD:DP:GQ:PGT:PID:PL	0/0	0/0	0/0	0/0	0/0	0/0	0/0	0/0	0/0	0/0	0/0	0/0	0/0	0/0	0/0	0/0	0/0	0/0	0/0	0/0	0/0	0/0	0/0	0/0	0/0	0/0	0/0	0/0	0/0	0/0	0/0	0/0	0/0	0/0	0/0	0/0	0/0	0/0	0/0	0/0	0/0
5	208126359	.	G	A	21897.3	PASS	AC=120;AF=0.239;AN=502;BaseQRankSum=0.191;ClippingRankSum=0.00;DP=1889;ExcessHet=6.3827;FS=1.183;InbreedingCoeff=-0.1131;MLEAC=127;MLEAF=0.253;MQ=54.71;MQRankSum=0.967;QD=20.64;ReadPosRankSum=0.210;SOR=0.622;ANN=A|intron_variant|MODIFIER|HORVU.MOREX.r2.5HG0374920|HORVU.MOREX.r2.5HG0374920|transcript|HORVU.MOREX.r2.5HG0374920.1|protein_coding|3/9|c.516+11497G>A||||||	GT:AD:DP:GQ:PGT:PID:PL	0/0	0/0	0/0	0/0	0/0	0/0	0/0	0/0	0/0	0/0	0/0	0/0	0/1	0/0	0/0	0/0	0/0	0/0	0/0	0/0	0/0	0/0	0/0	0/0	0/0	0/0	0/0	0/0	0/0	0/0	0/0	0/0	0/0	0/0	0/0	0/0	0/0	0/0	0/0	0/0	0/0
5	208126409	.	G	A	3922.09	PASS	AC=43;AF=0.088;AN=486;BaseQRankSum=0.524;ClippingRankSum=0.00;DP=1463;ExcessHet=0.0000;FS=1.237;InbreedingCoeff=0.4915;MLEAC=38;MLEAF=0.078;MQ=46.87;MQRankSum=-6.740e-01;QD=30.17;ReadPosRankSum=-4.310e-01;SOR=0.993;ANN=A|intron_variant|MODIFIER|HORVU.MOREX.r2.5HG0374920|HORVU.MOREX.r2.5HG0374920|transcript|HORVU.MOREX.r2.5HG0374920.1|protein_coding|3/9|c.516+11547G>A||||||	GT:AD:DP:GQ:PL	0/0	0/0	0/0	1/1	1/1	./.	0/0	0/0	0/0	0/0	0/0	0/0	0/0	0/0	0/0	0/0	0/0	0/1	0/0	0/0	0/0	0/0	1/1	0/0	0/0	0/0	0/0	0/0	0/0	0/1	0/0	0/0	0/0	0/0	0/1	0/0	0/0	0/0	0/0	0/0	0/0
5	208126746	.	C	T	360.49	PASS	AC=2;AF=4.132e-03;AN=484;DP=1067;ExcessHet=0.0045;FS=0.000;InbreedingCoeff=0.0127;MLEAC=2;MLEAF=4.132e-03;MQ=57.45;QD=32.77;SOR=1.802;ANN=T|intron_variant|MODIFIER|HORVU.MOREX.r2.5HG0374920|HORVU.MOREX.r2.5HG0374920|transcript|HORVU.MOREX.r2.5HG0374920.1|protein_coding|3/9|c.516+11884C>T||||||	GT:AD:DP:GQ:PL	0/0	0/0	0/0	0/0	0/0	0/0	0/0	0/0	0/0	0/0	0/0	0/0	0/0	0/0	0/0	0/0	0/0	0/0	0/0	0/0	0/0	0/0	0/0	0/0	0/0	0/0	0/0	0/0	0/0	0/0	0/0	0/0	0/0	0/0	0/0	0/0	./.	0/0	0/0	0/0	0/0
5	208126791	.	C	T	22320.1	PASS	AC=191;AF=0.390;AN=490;BaseQRankSum=-4.890e-01;ClippingRankSum=0.00;DP=1454;ExcessHet=0.0000;FS=0.000;InbreedingCoeff=0.7355;MLEAC=201;MLEAF=0.410;MQ=58.21;MQRankSum=-2.040e-01;QD=33.07;ReadPosRankSum=-4.310e-01;SOR=0.888;ANN=T|intron_variant|MODIFIER|HORVU.MOREX.r2.5HG0374920|HORVU.MOREX.r2.5HG0374920|transcript|HORVU.MOREX.r2.5HG0374920.1|protein_coding|3/9|c.516+11929C>T||||||	GT:AD:DP:GQ:PGT:PID:PL	0/0	0/0	0/0	0/0	0/0	0/0	0/0	0/0	0/0	0/0	0/0	0/0	0/0	0/0	0/0	0/0	0/0	0/0	0/0	0/0	0/0	0/0	0/0	0/0	0/0	0/0	0/0	0/0	0/0	0/0	0/0	0/0	0/0	0/0	0/0	0/0	0/0	0/0	0/0	0/0	0/0
5	208126840	.	C	T	245.59	PASS	AC=1;AF=1.969e-03;AN=508;BaseQRankSum=0.489;ClippingRankSum=0.00;DP=2151;ExcessHet=3.0359;FS=0.000;InbreedingCoeff=-0.0127;MLEAC=1;MLEAF=1.969e-03;MQ=52.05;MQRankSum=0.157;QD=30.70;ReadPosRankSum=-3.190e-01;SOR=0.693;ANN=T|intron_variant|MODIFIER|HORVU.MOREX.r2.5HG0374920|HORVU.MOREX.r2.5HG0374920|transcript|HORVU.MOREX.r2.5HG0374920.1|protein_coding|3/9|c.516+11978C>T||||||	GT:AD:DP:GQ:PGT:PID:PL	0/0	0/0	0/0	0/0	0/0	0/0	0/0	0/0	0/0	0/0	0/0	0/0	0/0	0/0	0/0	0/0	0/0	0/0	0/0	0/0	0/0	0/0	0/0	0/0	0/0	0/0	0/0	0/0	0/0	0/0	0/0	0/0	0/0	0/0	0/0	0/0	0/0	0/0	0/0	0/0	0/0
5	208126849	.	G	A	8611.81	PASS	AC=46;AF=0.091;AN=508;BaseQRankSum=0.662;ClippingRankSum=0.00;DP=2344;ExcessHet=-0.0000;FS=0.000;InbreedingCoeff=0.6712;MLEAC=44;MLEAF=0.087;MQ=56.75;MQRankSum=1.47;QD=34.17;ReadPosRankSum=0.600;SOR=0.893;ANN=A|intron_variant|MODIFIER|HORVU.MOREX.r2.5HG0374920|HORVU.MOREX.r2.5HG0374920|transcript|HORVU.MOREX.r2.5HG0374920.1|protein_coding|3/9|c.516+11987G>A||||||	GT:AD:DP:GQ:PGT:PID:PL	0/0	0/0	0/0	0/0	0/0	0/0	0/0	0/0	0/0	0/0	0/0	0/0	0/0	0/0	0/0	0/0	0/0	0/0	0/0	0/0	0/0	0/0	0/0	0/0	0/0	0/0	0/0	0/0	0/0	0/0	0/0	0/0	0/0	0/0	0/0	0/0	0/0	0/0	0/0	0/0	0/0
5	208127355	.	C	T	7692.26	PASS	AC=53;AF=0.110;AN=482;BaseQRankSum=0.114;ClippingRankSum=0.00;DP=1431;ExcessHet=-0.0000;FS=0.000;InbreedingCoeff=0.4971;MLEAC=55;MLEAF=0.114;MQ=45.73;MQRankSum=0.253;QD=29.47;ReadPosRankSum=0.157;SOR=0.769;ANN=T|intron_variant|MODIFIER|HORVU.MOREX.r2.5HG0374920|HORVU.MOREX.r2.5HG0374920|transcript|HORVU.MOREX.r2.5HG0374920.1|protein_coding|3/9|c.516+12493C>T||||||	GT:AD:DP:GQ:PL	0/0	0/0	0/1	0/0	0/0	0/0	0/0	0/0	0/0	0/0	0/0	0/0	0/0	0/0	0/0	0/0	0/0	0/0	0/0	0/0	0/0	0/0	0/0	0/0	0/0	0/0	0/0	0/0	0/0	0/0	0/0	0/0	0/0	0/0	./.	0/0	0/0	./.	0/0	0/0	0/0
5	208127390	.	T	C	15446.1	PASS	AC=180;AF=0.402;AN=448;BaseQRankSum=-1.570e-01;ClippingRankSum=0.00;DP=1054;ExcessHet=-0.0000;FS=0.909;InbreedingCoeff=0.6330;MLEAC=189;MLEAF=0.422;MQ=54.21;MQRankSum=-5.240e-01;QD=31.27;ReadPosRankSum=0.319;SOR=0.759;ANN=C|intron_variant|MODIFIER|HORVU.MOREX.r2.5HG0374920|HORVU.MOREX.r2.5HG0374920|transcript|HORVU.MOREX.r2.5HG0374920.1|protein_coding|3/9|c.516+12528T>C||||||	GT:AD:DP:GQ:PL	0/0	0/0	0/1	0/1	0/0	0/0	0/0	0/0	0/0	0/0	0/0	0/0	0/0	0/0	0/0	0/0	0/0	0/0	0/0	0/0	0/0	0/1	0/0	0/1	0/0	0/0	0/0	0/0	0/0	0/0	0/0	0/0	0/0	0/0	./.	0/0	0/0	./.	0/0	0/0	0/0
5	208127943	.	C	T	16104.3	PASS	AC=171;AF=0.364;AN=470;BaseQRankSum=0.00;ClippingRankSum=0.00;DP=1148;ExcessHet=0.0000;FS=0.000;InbreedingCoeff=0.6065;MLEAC=179;MLEAF=0.381;MQ=54.74;MQRankSum=-5.240e-01;QD=33.34;ReadPosRankSum=0.00;SOR=0.635;ANN=T|intron_variant|MODIFIER|HORVU.MOREX.r2.5HG0374920|HORVU.MOREX.r2.5HG0374920|transcript|HORVU.MOREX.r2.5HG0374920.1|protein_coding|3/9|c.516+13081C>T||||||	GT:AD:DP:GQ:PGT:PID:PL	0/0	0/0	0/0	0/0	0/0	0/0	0/0	0/0	0/0	0/0	0/0	0/0	0/0	0/0	0/0	0/0	0/0	0/0	0/0	0/0	0/0	0/1	0/0	0/0	0/0	0/0	0/0	0/0	0/0	0/0	0/0	0/0	0/0	0/0	0/0	0/0	0/0	0/0	0/0	0/0	./.
5	208127999	.	T	A	4377.07	PASS	AC=45;AF=0.092;AN=488;BaseQRankSum=0.473;ClippingRankSum=0.00;DP=1282;ExcessHet=-0.0000;FS=4.869;InbreedingCoeff=0.4527;MLEAC=41;MLEAF=0.084;MQ=58.54;MQRankSum=0.00;QD=28.06;ReadPosRankSum=-4.310e-01;SOR=0.744;ANN=A|intron_variant|MODIFIER|HORVU.MOREX.r2.5HG0374920|HORVU.MOREX.r2.5HG0374920|transcript|HORVU.MOREX.r2.5HG0374920.1|protein_coding|3/9|c.516+13137T>A||||||	GT:AD:DP:GQ:PL	0/0	0/0	0/0	0/0	0/0	0/0	0/0	0/0	0/0	0/0	0/0	0/0	0/0	0/0	0/0	0/0	0/0	0/0	0/0	0/0	0/0	0/0	0/0	0/0	0/0	0/0	0/0	0/0	0/0	0/0	0/0	0/0	0/0	0/0	0/0	0/0	0/0	0/0	0/0	0/0	0/0
5	208129568	.	G	C	1697.18	PASS	AC=34;AF=0.075;AN=456;BaseQRankSum=0.00;ClippingRankSum=0.00;DP=757;ExcessHet=-0.0000;FS=4.465;InbreedingCoeff=0.3613;MLEAC=27;MLEAF=0.059;MQ=48.38;MQRankSum=1.15;QD=26.52;ReadPosRankSum=0.253;SOR=0.201;ANN=C|intron_variant|MODIFIER|HORVU.MOREX.r2.5HG0374920|HORVU.MOREX.r2.5HG0374920|transcript|HORVU.MOREX.r2.5HG0374920.1|protein_coding|3/9|c.517-12768G>C||||||	GT:AD:DP:GQ:PL	0/0	0/0	0/0	0/0	0/0	0/0	0/0	0/0	0/0	0/0	0/0	0/0	0/0	0/0	0/0	0/0	0/0	0/0	0/0	0/0	0/0	0/0	0/0	0/1	0/0	0/0	0/0	0/0	0/0	0/0	0/0	0/0	0/0	0/0	0/0	0/0	0/0	0/0	0/0	0/0	0/0
5	208130398	.	A	G	132.14	PASS	AC=4;AF=8.439e-03;AN=474;DP=1270;ExcessHet=0.0000;FS=0.000;InbreedingCoeff=0.0502;MLEAC=2;MLEAF=4.219e-03;MQ=24.79;QD=26.43;SOR=1.981;ANN=G|intron_variant|MODIFIER|HORVU.MOREX.r2.5HG0374920|HORVU.MOREX.r2.5HG0374920|transcript|HORVU.MOREX.r2.5HG0374920.1|protein_coding|3/9|c.517-11938A>G||||||	GT:AD:DP:GQ:PGT:PID:PL	0/0	0/0	0/0	0/0	0/0	0/0	0/0	0/0	0/0	0/0	0/0	0/0	0/0	0/0	0/0	0/0	0/0	0/0	0/0	0/0	0/0	0/0	./.	0/0	0/0	0/0	0/0	0/0	0/0	0/0	0/0	0/0	0/0	0/0	0/0	0/0	0/0	0/0	0/0	0/0	0/0
5	208130402	.	G	T	19843	PASS	AC=161;AF=0.338;AN=476;BaseQRankSum=-1.570e-01;ClippingRankSum=0.00;DP=1336;ExcessHet=-0.0000;FS=1.592;InbreedingCoeff=0.6045;MLEAC=169;MLEAF=0.355;MQ=51.12;MQRankSum=-8.420e-01;QD=29.10;ReadPosRankSum=-2.100e-01;SOR=0.265;ANN=T|intron_variant|MODIFIER|HORVU.MOREX.r2.5HG0374920|HORVU.MOREX.r2.5HG0374920|transcript|HORVU.MOREX.r2.5HG0374920.1|protein_coding|3/9|c.517-11934G>T||||||	GT:AD:DP:GQ:PGT:PID:PL	0/0	0/0	0/0	0/0	0/0	0/0	0/0	0/0	0/0	0/0	0/0	0/0	0/0	0/0	0/0	0/0	0/0	0/0	0/0	0/0	0/0	0/0	0/0	0/0	0/0	0/0	0/0	0/0	0/0	0/0	0/0	0/0	0/0	0/0	0/0	0/0	0/0	0/0	0/0	0/0	0/0
5	208130458	.	A	G	2414.22	PASS	AC=25;AF=0.050;AN=498;BaseQRankSum=-2.530e-01;ClippingRankSum=0.00;DP=1366;ExcessHet=0.0000;FS=8.878;InbreedingCoeff=0.2533;MLEAC=23;MLEAF=0.046;MQ=52.79;MQRankSum=-2.530e-01;QD=21.56;ReadPosRankSum=0.00;SOR=0.205;ANN=G|intron_variant|MODIFIER|HORVU.MOREX.r2.5HG0374920|HORVU.MOREX.r2.5HG0374920|transcript|HORVU.MOREX.r2.5HG0374920.1|protein_coding|3/9|c.517-11878A>G||||||	GT:AD:DP:GQ:PL	0/0	0/0	0/0	0/0	0/0	0/0	0/0	0/0	0/0	0/0	0/0	0/0	0/0	0/0	0/0	0/0	0/0	0/0	0/0	0/0	0/0	0/0	0/0	0/0	0/0	0/0	0/0	0/0	0/0	0/0	0/0	0/0	0/0	0/0	0/0	0/0	0/0	./.	0/0	0/0	0/0
5	208130826	.	C	T	182.13	PASS	AC=2;AF=4.032e-03;AN=496;DP=1851;ExcessHet=0.0262;FS=0.000;InbreedingCoeff=0.0942;MLEAC=1;MLEAF=2.016e-03;MQ=51.01;QD=26.02;SOR=0.941;ANN=T|intron_variant|MODIFIER|HORVU.MOREX.r2.5HG0374920|HORVU.MOREX.r2.5HG0374920|transcript|HORVU.MOREX.r2.5HG0374920.1|protein_coding|3/9|c.517-11510C>T||||||	GT:AD:DP:GQ:PL	0/0	0/0	0/0	0/0	0/0	0/0	0/0	0/0	0/0	0/0	0/0	0/0	0/0	0/0	0/0	0/0	0/0	0/0	0/0	0/0	0/0	0/0	0/0	0/0	0/0	0/0	0/0	0/0	0/0	0/0	0/0	0/0	0/0	0/0	0/0	0/0	0/0	1/1	0/0	0/0	0/0
5	208130848	.	T	G	108.18	PASS	AC=6;AF=0.012;AN=498;BaseQRankSum=-4.320e-01;ClippingRankSum=0.00;DP=1969;ExcessHet=3.4944;FS=0.000;InbreedingCoeff=-0.0409;MLEAC=5;MLEAF=0.010;MQ=50.29;MQRankSum=-1.732e+00;QD=2.16;ReadPosRankSum=0.674;SOR=0.709;ANN=G|intron_variant|MODIFIER|HORVU.MOREX.r2.5HG0374920|HORVU.MOREX.r2.5HG0374920|transcript|HORVU.MOREX.r2.5HG0374920.1|protein_coding|3/9|c.517-11488T>G||||||	GT:AD:DP:GQ:PGT:PID:PL	0/0	0/0	0/1	0/0	0/0	0/0	0/0	0/0	0/0	0/0	0/0	0/0	0/0	0/0	0/0	0/1	0/0	0/0	0/0	0/0	0/0	0/0	0/0	0/0	0/0	0/0	0/0	0/0	0/0	0/0	0/0	0/0	0/0	0/0	0/0	0/0	0/0	0/0	0/0	0/0	0/0
5	208131792	.	C	T	2013.15	PASS	AC=15;AF=0.031;AN=486;BaseQRankSum=-7.650e-01;ClippingRankSum=0.00;DP=1886;ExcessHet=0.0000;FS=7.006;InbreedingCoeff=0.4108;MLEAC=11;MLEAF=0.023;MQ=53.16;MQRankSum=0.967;QD=25.48;ReadPosRankSum=-5.890e-01;SOR=0.087;ANN=T|intron_variant|MODIFIER|HORVU.MOREX.r2.5HG0374920|HORVU.MOREX.r2.5HG0374920|transcript|HORVU.MOREX.r2.5HG0374920.1|protein_coding|3/9|c.517-10544C>T||||||	GT:AD:DP:GQ:PL	0/0	0/0	0/0	0/0	0/0	0/0	0/0	./.	0/0	0/0	0/0	0/0	0/0	0/0	0/0	0/0	0/0	0/0	0/0	0/0	0/0	0/0	./.	0/0	0/0	0/0	0/0	0/0	0/0	0/0	0/0	0/0	0/0	0/0	0/0	0/0	0/0	0/0	0/0	0/0	0/0
5	208131822	.	C	T	1103.65	PASS	AC=7;AF=0.014;AN=498;BaseQRankSum=1.44;ClippingRankSum=0.00;DP=2799;ExcessHet=0.0000;FS=8.319;InbreedingCoeff=0.4142;MLEAC=6;MLEAF=0.012;MQ=59.46;MQRankSum=0.00;QD=20.07;ReadPosRankSum=0.784;SOR=0.087;ANN=T|intron_variant|MODIFIER|HORVU.MOREX.r2.5HG0374920|HORVU.MOREX.r2.5HG0374920|transcript|HORVU.MOREX.r2.5HG0374920.1|protein_coding|3/9|c.517-10514C>T||||||	GT:AD:DP:GQ:PL	0/0	0/0	0/0	0/0	1/1	0/0	0/0	0/0	0/0	0/0	0/0	0/0	0/0	0/0	0/0	0/0	0/0	0/0	0/0	0/0	0/0	0/0	0/0	0/0	0/0	0/0	0/0	0/0	0/0	0/0	0/0	0/0	0/0	0/0	0/0	0/0	0/0	0/0	0/0	0/0	0/0
5	208131823	.	T	C	34986.6	PASS	AC=204;AF=0.415;AN=492;BaseQRankSum=0.00;ClippingRankSum=0.00;DP=2827;ExcessHet=-0.0000;FS=0.000;InbreedingCoeff=0.7100;MLEAC=207;MLEAF=0.421;MQ=53.67;MQRankSum=-9.260e-01;QD=29.35;ReadPosRankSum=0.414;SOR=0.800;ANN=C|intron_variant|MODIFIER|HORVU.MOREX.r2.5HG0374920|HORVU.MOREX.r2.5HG0374920|transcript|HORVU.MOREX.r2.5HG0374920.1|protein_coding|3/9|c.517-10513T>C||||||	GT:AD:DP:GQ:PGT:PID:PL	0/0	0/0	0/0	0/0	0/0	0/0	0/0	0/0	0/0	0/0	0/0	0/0	0/0	0/0	0/1	0/0	0/0	0/0	0/1	0/0	0/0	0/0	0/0	0/0	0/0	0/0	0/0	0/0	0/0	0/0	0/0	0/0	0/0	0/0	0/0	0/0	0/0	0/0	0/0	0/0	0/0
5	208131858	.	C	T	468.62	PASS	AC=5;AF=0.010;AN=500;BaseQRankSum=-2.100e-01;ClippingRankSum=0.00;DP=2914;ExcessHet=0.0437;FS=3.886;InbreedingCoeff=0.1592;MLEAC=4;MLEAF=8.000e-03;MQ=50.89;MQRankSum=-4.310e-01;QD=16.74;ReadPosRankSum=0.967;SOR=1.546;ANN=T|intron_variant|MODIFIER|HORVU.MOREX.r2.5HG0374920|HORVU.MOREX.r2.5HG0374920|transcript|HORVU.MOREX.r2.5HG0374920.1|protein_coding|3/9|c.517-10478C>T||||||	GT:AD:DP:GQ:PL	0/0	0/0	0/0	0/0	0/0	0/0	0/0	0/0	0/0	0/0	0/0	0/0	0/0	0/0	0/0	0/0	0/0	0/0	0/0	0/0	0/0	0/0	0/0	0/0	0/0	0/0	0/0	0/0	0/0	0/0	0/0	0/0	0/0	0/0	0/0	0/0	0/0	0/0	0/0	0/0	0/0
5	208131895	.	C	T	567.23	PASS	AC=2;AF=4.082e-03;AN=490;BaseQRankSum=-1.050e-01;ClippingRankSum=0.00;DP=2066;ExcessHet=0.0441;FS=0.000;InbreedingCoeff=0.0727;MLEAC=1;MLEAF=2.041e-03;MQ=59.31;MQRankSum=0.00;QD=33.37;ReadPosRankSum=-5.970e-01;SOR=0.481;ANN=T|intron_variant|MODIFIER|HORVU.MOREX.r2.5HG0374920|HORVU.MOREX.r2.5HG0374920|transcript|HORVU.MOREX.r2.5HG0374920.1|protein_coding|3/9|c.517-10441C>T||||||	GT:AD:DP:GQ:PL	0/0	0/0	0/0	0/0	0/0	0/0	0/0	0/0	0/0	./.	0/0	0/0	0/0	0/0	0/0	0/0	0/0	0/0	0/0	0/0	0/0	0/0	0/0	0/0	0/0	0/0	0/0	0/0	0/0	0/0	0/0	0/0	0/0	0/0	0/0	0/0	0/0	0/0	0/0	0/0	0/0
5	208131976	.	T	C	26631.5	PASS	AC=165;AF=0.354;AN=466;BaseQRankSum=0.00;ClippingRankSum=0.00;DP=2147;ExcessHet=-0.0000;FS=1.289;InbreedingCoeff=0.6435;MLEAC=173;MLEAF=0.371;MQ=58.72;MQRankSum=-1.660e-01;QD=30.51;ReadPosRankSum=-1.800e-01;SOR=0.463;ANN=C|intron_variant|MODIFIER|HORVU.MOREX.r2.5HG0374920|HORVU.MOREX.r2.5HG0374920|transcript|HORVU.MOREX.r2.5HG0374920.1|protein_coding|3/9|c.517-10360T>C||||||	GT:AD:DP:GQ:PL	0/0	0/0	0/0	0/0	0/0	0/0	0/0	0/0	0/0	./.	0/0	0/0	0/0	0/0	0/0	0/0	0/0	./.	0/0	0/0	0/0	0/0	0/0	0/0	0/0	0/0	0/0	0/1	0/0	0/0	0/0	0/0	0/0	0/0	0/0	0/0	0/0	0/0	0/0	0/0	0/0
5	208131985	.	C	T	393.94	PASS	AC=2;AF=4.237e-03;AN=472;DP=1806;ExcessHet=0.0139;FS=0.000;InbreedingCoeff=0.0870;MLEAC=2;MLEAF=4.237e-03;MQ=60.00;QD=26.98;SOR=3.442;ANN=T|intron_variant|MODIFIER|HORVU.MOREX.r2.5HG0374920|HORVU.MOREX.r2.5HG0374920|transcript|HORVU.MOREX.r2.5HG0374920.1|protein_coding|3/9|c.517-10351C>T||||||	GT:AD:DP:GQ:PL	0/0	0/0	0/0	0/0	0/0	0/0	0/0	0/0	0/0	./.	0/0	0/0	0/0	0/0	0/0	0/0	0/0	./.	0/0	0/0	0/0	0/0	./.	0/0	0/0	0/0	0/0	0/0	0/0	0/0	0/0	0/0	0/0	0/0	0/0	0/0	0/0	0/0	1/1	0/0	0/0
5	208132325	.	C	A	79.75	PASS	AC=2;AF=4.115e-03;AN=486;DP=1374;ExcessHet=0.0045;FS=0.000;InbreedingCoeff=0.0602;MLEAC=1;MLEAF=2.058e-03;MQ=57.97;QD=15.95;SOR=1.022;ANN=A|intron_variant|MODIFIER|HORVU.MOREX.r2.5HG0374920|HORVU.MOREX.r2.5HG0374920|transcript|HORVU.MOREX.r2.5HG0374920.1|protein_coding|3/9|c.517-10011C>A||||||	GT:AD:DP:GQ:PL	0/0	0/0	0/0	0/0	0/0	0/0	0/0	0/0	0/0	0/0	0/0	0/0	0/0	0/0	0/0	0/0	0/0	0/0	0/0	0/0	0/0	0/0	0/0	0/0	0/0	0/0	0/0	0/0	0/0	0/0	0/0	0/0	0/0	0/0	0/0	0/0	0/0	0/0	0/0	0/0	./.
5	208132365	.	G	A	181.2	PASS	AC=1;AF=2.092e-03;AN=478;BaseQRankSum=-1.383e+00;ClippingRankSum=0.00;DP=1115;ExcessHet=3.0103;FS=3.590;InbreedingCoeff=-0.0433;MLEAC=1;MLEAF=2.092e-03;MQ=50.46;MQRankSum=1.38;QD=30.20;ReadPosRankSum=0.00;SOR=0.116;ANN=A|intron_variant|MODIFIER|HORVU.MOREX.r2.5HG0374920|HORVU.MOREX.r2.5HG0374920|transcript|HORVU.MOREX.r2.5HG0374920.1|protein_coding|3/9|c.517-9971G>A||||||	GT:AD:DP:GQ:PGT:PID:PL	0/0	0/0	0/0	0/0	0/0	0/0	0/0	0/0	0/0	0/0	0/0	0/0	0/0	0/0	0/0	0/0	0/0	0/0	0/0	0/0	0/0	0/0	0/0	0/0	0/0	0/0	0/0	0/0	0/0	0/0	0/0	0/0	0/0	0/0	0/0	0/0	0/0	0/0	0/0	0/0	0/0
5	208132487	.	G	A	6981.52	PASS	AC=50;AF=0.108;AN=462;BaseQRankSum=-5.440e-01;ClippingRankSum=0.00;DP=1314;ExcessHet=-0.0000;FS=6.619;InbreedingCoeff=0.5436;MLEAC=49;MLEAF=0.106;MQ=46.02;MQRankSum=-1.514e+00;QD=32.03;ReadPosRankSum=-9.670e-01;SOR=0.177;ANN=A|intron_variant|MODIFIER|HORVU.MOREX.r2.5HG0374920|HORVU.MOREX.r2.5HG0374920|transcript|HORVU.MOREX.r2.5HG0374920.1|protein_coding|3/9|c.517-9849G>A||||||	GT:AD:DP:GQ:PGT:PID:PL	0/0	0/0	0/0	1/1	1/1	1/1	0/0	0/0	0/0	0/0	./.	0/0	./.	0/0	0/0	0/0	0/0	1/1	0/0	0/0	0/0	0/0	1/1	./.	0/0	0/0	0/0	0/0	0/0	1/1	0/0	0/0	0/1	0/0	1/1	0/0	0/0	0/0	0/0	0/0	./.
5	208132507	.	G	A	106.83	PASS	AC=2;AF=4.329e-03;AN=462;DP=1440;ExcessHet=0.0142;FS=0.000;InbreedingCoeff=0.0576;MLEAC=1;MLEAF=2.165e-03;MQ=47.77;QD=26.71;SOR=3.258;ANN=A|intron_variant|MODIFIER|HORVU.MOREX.r2.5HG0374920|HORVU.MOREX.r2.5HG0374920|transcript|HORVU.MOREX.r2.5HG0374920.1|protein_coding|3/9|c.517-9829G>A||||||	GT:AD:DP:GQ:PL	0/0	0/0	0/0	0/0	0/0	0/0	0/0	0/0	0/0	0/0	./.	0/0	./.	0/0	0/0	0/0	0/0	0/0	0/0	0/0	0/0	0/0	0/0	./.	0/0	0/0	0/0	0/0	0/0	0/0	0/0	0/0	0/0	0/0	0/0	0/0	0/0	0/0	0/0	0/0	./.
5	208132564	.	C	T	1207.88	PASS	AC=13;AF=0.029;AN=456;BaseQRankSum=0.00;ClippingRankSum=0.00;DP=1501;ExcessHet=0.0000;FS=1.830;InbreedingCoeff=0.2262;MLEAC=11;MLEAF=0.024;MQ=54.21;MQRankSum=0.210;QD=24.16;ReadPosRankSum=0.00;SOR=1.200;ANN=T|intron_variant|MODIFIER|HORVU.MOREX.r2.5HG0374920|HORVU.MOREX.r2.5HG0374920|transcript|HORVU.MOREX.r2.5HG0374920.1|protein_coding|3/9|c.517-9772C>T||||||	GT:AD:DP:GQ:PL	0/0	0/0	0/0	0/0	0/0	0/0	0/0	0/0	0/0	./.	./.	0/0	./.	0/0	0/0	0/0	0/0	0/0	0/0	1/1	0/0	0/0	0/0	./.	0/0	0/0	0/0	0/0	0/0	0/0	0/0	0/1	0/0	0/1	0/0	0/0	0/0	0/0	0/0	0/0	./.
5	208132707	.	C	T	438.51	PASS	AC=2;AF=3.937e-03;AN=508;BaseQRankSum=1.15;ClippingRankSum=0.00;DP=2960;ExcessHet=0.0128;FS=0.000;InbreedingCoeff=0.3406;MLEAC=1;MLEAF=1.969e-03;MQ=57.54;MQRankSum=0.688;QD=23.08;ReadPosRankSum=0.814;SOR=1.739;ANN=T|intron_variant|MODIFIER|HORVU.MOREX.r2.5HG0374920|HORVU.MOREX.r2.5HG0374920|transcript|HORVU.MOREX.r2.5HG0374920.1|protein_coding|3/9|c.517-9629C>T||||||	GT:AD:DP:GQ:PL	0/0	0/0	0/0	0/0	0/0	0/0	0/0	0/0	0/0	0/0	0/0	0/0	0/0	0/0	0/0	0/0	0/0	0/0	0/0	0/0	0/0	0/0	0/0	0/0	0/0	0/0	0/0	0/0	0/0	0/0	0/0	0/0	0/0	0/0	0/0	0/0	0/0	0/0	0/0	0/0	0/0
5	208133306	.	C	T	40135.4	PASS	AC=200;AF=0.394;AN=508;BaseQRankSum=0.00;ClippingRankSum=0.00;DP=2566;ExcessHet=-0.0000;FS=0.000;InbreedingCoeff=0.7354;MLEAC=208;MLEAF=0.409;MQ=52.92;MQRankSum=-1.370e-01;QD=32.68;ReadPosRankSum=-2.350e-01;SOR=0.679;ANN=T|intron_variant|MODIFIER|HORVU.MOREX.r2.5HG0374920|HORVU.MOREX.r2.5HG0374920|transcript|HORVU.MOREX.r2.5HG0374920.1|protein_coding|3/9|c.517-9030C>T||||||	GT:AD:DP:GQ:PGT:PID:PL	0/1	0/0	0/0	0/1	0/0	0/0	0/0	0/0	0/0	0/0	0/0	0/0	0/0	0/0	0/0	0/0	0/0	0/0	0/0	0/1	0/0	0/0	0/0	0/0	0/0	0/0	0/0	0/0	0/0	0/0	0/0	0/0	0/0	0/0	0/0	0/0	0/0	0/0	0/0	0/0	0/0
5	208133329	.	C	T	7320.54	PASS	AC=42;AF=0.083;AN=504;BaseQRankSum=0.417;ClippingRankSum=0.00;DP=2133;ExcessHet=0.0000;FS=4.588;InbreedingCoeff=0.5089;MLEAC=42;MLEAF=0.083;MQ=55.81;MQRankSum=-3.190e-01;QD=30.76;ReadPosRankSum=0.366;SOR=1.311;ANN=T|intron_variant|MODIFIER|HORVU.MOREX.r2.5HG0374920|HORVU.MOREX.r2.5HG0374920|transcript|HORVU.MOREX.r2.5HG0374920.1|protein_coding|3/9|c.517-9007C>T||||||	GT:AD:DP:GQ:PGT:PID:PL	0/0	0/0	0/0	0/1	0/1	1/1	0/0	0/0	0/0	0/0	0/0	0/0	0/0	0/0	0/0	0/0	0/0	1/1	0/0	0/0	0/0	0/0	1/1	0/0	0/0	0/0	0/0	0/0	0/0	1/1	0/0	0/0	0/0	0/0	1/1	0/0	0/0	0/0	0/0	0/0	0/0
5	208133441	.	C	T	4940.01	PASS	AC=46;AF=0.098;AN=468;BaseQRankSum=0.00;ClippingRankSum=0.00;DP=959;ExcessHet=-0.0000;FS=1.269;InbreedingCoeff=0.4093;MLEAC=46;MLEAF=0.098;MQ=58.76;MQRankSum=0.00;QD=31.47;ReadPosRankSum=0.589;SOR=0.477;ANN=T|intron_variant|MODIFIER|HORVU.MOREX.r2.5HG0374920|HORVU.MOREX.r2.5HG0374920|transcript|HORVU.MOREX.r2.5HG0374920.1|protein_coding|3/9|c.517-8895C>T||||||	GT:AD:DP:GQ:PL	0/0	0/0	0/0	0/0	0/0	./.	0/0	./.	0/0	0/0	0/0	0/0	./.	0/0	0/0	0/0	0/0	0/0	0/0	0/0	0/0	0/0	0/0	0/0	0/0	0/0	0/0	./.	0/0	0/0	0/1	0/0	0/0	0/0	0/0	0/0	0/0	./.	0/0	0/0	0/0
5	208134194	.	G	T	400.12	PASS	AC=2;AF=4.000e-03;AN=500;DP=1812;ExcessHet=0.0260;FS=0.000;InbreedingCoeff=0.1203;MLEAC=2;MLEAF=4.000e-03;MQ=50.88;QD=27.57;SOR=0.859;ANN=T|intron_variant|MODIFIER|HORVU.MOREX.r2.5HG0374920|HORVU.MOREX.r2.5HG0374920|transcript|HORVU.MOREX.r2.5HG0374920.1|protein_coding|3/9|c.517-8142G>T||||||	GT:AD:DP:GQ:PGT:PID:PL	0/0	0/0	0/0	0/0	0/0	0/0	0/0	0/0	0/0	0/0	0/0	0/0	0/0	0/0	0/0	0/0	0/0	0/0	0/0	0/0	0/0	0/0	0/0	0/0	0/0	0/0	0/0	0/0	0/0	0/0	0/0	0/0	0/0	0/0	0/0	0/0	0/0	0/0	0/0	0/0	0/0
5	208134202	.	T	C	26047.8	PASS	AC=192;AF=0.384;AN=500;BaseQRankSum=0.140;ClippingRankSum=0.00;DP=1744;ExcessHet=-0.0000;FS=1.059;InbreedingCoeff=0.6359;MLEAC=202;MLEAF=0.404;MQ=48.27;MQRankSum=-9.670e-01;QD=33.18;ReadPosRankSum=0.00;SOR=0.787;ANN=C|intron_variant|MODIFIER|HORVU.MOREX.r2.5HG0374920|HORVU.MOREX.r2.5HG0374920|transcript|HORVU.MOREX.r2.5HG0374920.1|protein_coding|3/9|c.517-8134T>C||||||	GT:AD:DP:GQ:PGT:PID:PL	0/0	0/0	0/0	0/0	0/0	0/0	0/0	0/0	0/0	0/0	0/0	0/1	0/0	0/0	0/0	0/0	0/0	0/0	0/0	0/0	0/0	0/0	0/0	0/0	0/0	0/0	0/0	0/0	0/0	0/0	0/0	0/0	0/0	0/0	0/0	0/0	0/0	0/0	0/0	0/0	0/0
5	208134813	.	C	T	533.5	PASS	AC=3;AF=5.952e-03;AN=504;BaseQRankSum=0.140;ClippingRankSum=0.00;DP=1787;ExcessHet=0.0434;FS=0.000;InbreedingCoeff=0.0869;MLEAC=3;MLEAF=5.952e-03;MQ=50.99;MQRankSum=2.20;QD=29.64;ReadPosRankSum=0.508;SOR=0.368;ANN=T|intron_variant|MODIFIER|HORVU.MOREX.r2.5HG0374920|HORVU.MOREX.r2.5HG0374920|transcript|HORVU.MOREX.r2.5HG0374920.1|protein_coding|3/9|c.517-7523C>T||||||	GT:AD:DP:GQ:PL	0/0	0/0	0/0	0/0	0/0	0/0	0/0	0/0	0/0	0/0	0/0	0/0	0/0	0/0	0/0	0/0	0/0	0/0	0/0	0/0	0/0	0/0	0/0	0/0	0/0	0/0	0/0	0/0	0/0	0/0	0/0	0/0	0/0	0/0	0/0	0/0	0/0	0/0	0/0	0/0	0/0
5	208134849	.	C	T	20360.4	PASS	AC=185;AF=0.378;AN=490;BaseQRankSum=0.210;ClippingRankSum=0.00;DP=1479;ExcessHet=-0.0000;FS=0.000;InbreedingCoeff=0.6306;MLEAC=194;MLEAF=0.396;MQ=47.25;MQRankSum=-1.282e+00;QD=33.43;ReadPosRankSum=0.00;SOR=0.846;ANN=T|intron_variant|MODIFIER|HORVU.MOREX.r2.5HG0374920|HORVU.MOREX.r2.5HG0374920|transcript|HORVU.MOREX.r2.5HG0374920.1|protein_coding|3/9|c.517-7487C>T||||||	GT:AD:DP:GQ:PGT:PID:PL	0/0	0/0	0/0	0/0	0/0	0/0	0/0	0/0	0/0	0/0	0/0	0/0	0/0	0/0	0/0	0/0	0/0	0/0	0/0	0/0	0/0	0/0	0/0	0/0	0/0	0/0	0/0	0/0	0/0	0/0	0/0	0/0	0/0	0/0	0/0	0/0	0/0	0/0	0/0	0/0	0/0
5	208134862	.	A	G	20718.8	PASS	AC=187;AF=0.386;AN=484;BaseQRankSum=-4.390e-01;ClippingRankSum=0.00;DP=1477;ExcessHet=-0.0000;FS=1.165;InbreedingCoeff=0.6500;MLEAC=195;MLEAF=0.403;MQ=50.23;MQRankSum=-1.068e+00;QD=32.94;ReadPosRankSum=0.746;SOR=1.076;ANN=G|intron_variant|MODIFIER|HORVU.MOREX.r2.5HG0374920|HORVU.MOREX.r2.5HG0374920|transcript|HORVU.MOREX.r2.5HG0374920.1|protein_coding|3/9|c.517-7474A>G||||||	GT:AD:DP:GQ:PGT:PID:PL	0/0	0/0	0/0	0/0	0/0	0/0	0/0	0/0	0/0	0/0	0/0	0/0	0/0	0/0	0/0	0/0	0/0	0/0	0/0	0/0	0/0	0/0	0/0	0/0	0/0	0/0	0/0	0/0	0/0	0/0	0/0	0/0	0/0	0/0	0/0	0/0	0/0	0/0	0/0	0/0	0/0
5	208140210	.	G	A	74.87	PASS	AC=2;AF=4.098e-03;AN=488;DP=1016;ExcessHet=0.0045;FS=0.000;InbreedingCoeff=0.0060;MLEAC=1;MLEAF=2.049e-03;MQ=42.10;QD=24.96;SOR=1.179;ANN=A|intron_variant|MODIFIER|HORVU.MOREX.r2.5HG0374920|HORVU.MOREX.r2.5HG0374920|transcript|HORVU.MOREX.r2.5HG0374920.1|protein_coding|3/9|c.517-2126G>A||||||	GT:AD:DP:GQ:PL	0/0	0/0	0/0	0/0	0/0	0/0	0/0	0/0	0/0	0/0	0/0	0/0	0/0	0/0	0/0	0/0	0/0	0/0	0/0	0/0	0/0	0/0	0/0	0/0	0/0	0/0	0/0	0/0	0/0	0/0	0/0	0/0	0/0	0/0	0/0	0/0	0/0	0/0	0/0	0/0	0/0
5	208140253	.	C	T	272.98	PASS	AC=1;AF=1.969e-03;AN=508;BaseQRankSum=-4.810e-01;ClippingRankSum=0.00;DP=1608;ExcessHet=3.0103;FS=3.090;InbreedingCoeff=-0.0314;MLEAC=1;MLEAF=1.969e-03;MQ=40.00;MQRankSum=0.00;QD=24.82;ReadPosRankSum=0.699;SOR=2.093;ANN=T|intron_variant|MODIFIER|HORVU.MOREX.r2.5HG0374920|HORVU.MOREX.r2.5HG0374920|transcript|HORVU.MOREX.r2.5HG0374920.1|protein_coding|3/9|c.517-2083C>T||||||	GT:AD:DP:GQ:PGT:PID:PL	0/0	0/0	0/0	0/0	0/0	0/0	0/0	0/0	0/0	0/0	0/0	0/0	0/0	0/0	0/0	0/0	0/0	0/0	0/0	0/0	0/0	0/0	0/0	0/0	0/0	0/0	0/0	0/0	0/0	0/0	0/0	0/0	0/0	0/0	0/0	0/0	0/0	0/0	0/0	0/0	0/0
5	208140301	.	T	C	9680.89	PASS	AC=79;AF=0.156;AN=506;BaseQRankSum=-1.020e-01;ClippingRankSum=0.00;DP=2010;ExcessHet=-0.0000;FS=10.099;InbreedingCoeff=0.5726;MLEAC=76;MLEAF=0.150;MQ=50.08;MQRankSum=1.10;QD=26.38;ReadPosRankSum=-2.850e-01;SOR=0.326;ANN=C|intron_variant|MODIFIER|HORVU.MOREX.r2.5HG0374920|HORVU.MOREX.r2.5HG0374920|transcript|HORVU.MOREX.r2.5HG0374920.1|protein_coding|3/9|c.517-2035T>C||||||	GT:AD:DP:GQ:PGT:PID:PL	0/0	0/0	0/0	0/0	0/0	0/0	0/0	0/0	0/0	0/0	0/0	0/0	0/0	0/0	0/0	0/0	0/0	0/0	0/0	0/0	0/0	0/0	0/0	0/0	0/0	0/0	0/0	0/0	0/0	0/0	0/0	0/0	0/0	0/0	0/0	0/0	0/0	0/0	0/0	0/0	0/0
5	208140545	.	G	A	2202.01	PASS	AC=8;AF=0.016;AN=486;BaseQRankSum=0.105;ClippingRankSum=0.00;DP=1565;ExcessHet=3.5169;FS=9.885;InbreedingCoeff=-0.0654;MLEAC=9;MLEAF=0.019;MQ=46.99;MQRankSum=-9.530e-01;QD=16.94;ReadPosRankSum=0.816;SOR=1.482;ANN=A|intron_variant|MODIFIER|HORVU.MOREX.r2.5HG0374920|HORVU.MOREX.r2.5HG0374920|transcript|HORVU.MOREX.r2.5HG0374920.1|protein_coding|3/9|c.517-1791G>A||||||	GT:AD:DP:GQ:PGT:PID:PL	0/0	./.	0/0	0/0	0/0	0/0	0/0	0/0	0/0	0/0	0/0	0/0	0/0	./.	0/0	0/0	0/0	0/0	0/0	0/0	0/0	0/0	0/0	0/0	0/0	0/0	0/0	0/0	0/0	0/0	0/0	0/1	0/0	0/0	0/0	0/0	0/0	0/0	0/0	0/0	0/0
5	208140561	.	G	C	271.56	PASS	AC=2;AF=4.065e-03;AN=492;BaseQRankSum=0.549;ClippingRankSum=0.00;DP=1439;ExcessHet=3.0641;FS=3.055;InbreedingCoeff=-0.0471;MLEAC=1;MLEAF=2.033e-03;MQ=45.38;MQRankSum=-6.740e-01;QD=8.49;ReadPosRankSum=0.674;SOR=1.007;ANN=C|intron_variant|MODIFIER|HORVU.MOREX.r2.5HG0374920|HORVU.MOREX.r2.5HG0374920|transcript|HORVU.MOREX.r2.5HG0374920.1|protein_coding|3/9|c.517-1775G>C||||||	GT:AD:DP:GQ:PGT:PID:PL	0/0	0/0	0/0	0/0	0/0	0/0	0/0	0/0	0/0	0/0	0/0	0/0	0/0	0/0	0/0	0/0	0/0	0/0	0/0	0/0	0/0	0/0	0/0	0/0	0/0	0/0	0/0	0/0	0/0	0/0	0/0	0/0	0/0	0/0	0/0	./.	0/0	0/0	0/0	0/0	0/0
5	208140569	.	G	A	553.05	PASS	AC=2;AF=4.049e-03;AN=494;DP=1455;ExcessHet=0.0264;FS=0.000;InbreedingCoeff=0.0512;MLEAC=2;MLEAF=4.049e-03;MQ=56.04;QD=25.93;SOR=2.448;ANN=A|intron_variant|MODIFIER|HORVU.MOREX.r2.5HG0374920|HORVU.MOREX.r2.5HG0374920|transcript|HORVU.MOREX.r2.5HG0374920.1|protein_coding|3/9|c.517-1767G>A||||||	GT:AD:DP:GQ:PL	0/0	0/0	0/0	0/0	0/0	0/0	0/0	0/0	0/0	0/0	0/0	0/0	0/0	0/0	0/0	0/0	0/0	0/0	0/0	0/0	0/0	0/0	0/0	0/0	0/0	0/0	0/0	0/0	0/0	0/0	0/0	0/0	0/0	0/0	0/0	./.	0/0	0/0	0/0	0/0	0/0
5	208140610	.	C	T	160.47	PASS	AC=2;AF=4.065e-03;AN=492;BaseQRankSum=1.93;ClippingRankSum=0.00;DP=1199;ExcessHet=3.0368;FS=21.553;InbreedingCoeff=-0.0525;MLEAC=2;MLEAF=4.065e-03;MQ=46.15;MQRankSum=2.19;QD=10.70;SOR=3.895;ANN=T|intron_variant|MODIFIER|HORVU.MOREX.r2.5HG0374920|HORVU.MOREX.r2.5HG0374920|transcript|HORVU.MOREX.r2.5HG0374920.1|protein_coding|3/9|c.517-1726C>T||||||	GT:AD:DP:GQ:PGT:PID:PL	0/0	0/0	0/0	0/0	0/0	0/0	0/0	0/0	0/0	0/0	0/0	0/0	0/0	0/0	0/0	0/0	0/0	0/0	0/0	0/0	0/0	0/0	0/0	0/0	0/0	0/0	0/0	0/0	0/0	0/0	0/0	0/0	0/0	0/0	0/0	0/0	0/0	0/0	0/0	0/0	0/0
5	208140651	.	C	T	412.22	PASS	AC=2;AF=4.082e-03;AN=490;DP=1442;ExcessHet=0.0267;FS=0.000;InbreedingCoeff=0.0802;MLEAC=2;MLEAF=4.082e-03;MQ=31.58;QD=34.35;SOR=3.611;ANN=T|intron_variant|MODIFIER|HORVU.MOREX.r2.5HG0374920|HORVU.MOREX.r2.5HG0374920|transcript|HORVU.MOREX.r2.5HG0374920.1|protein_coding|3/9|c.517-1685C>T||||||	GT:AD:DP:GQ:PL	0/0	0/0	0/0	0/0	0/0	0/0	0/0	0/0	0/0	0/0	0/0	0/0	0/0	0/0	0/0	0/0	0/0	0/0	./.	0/0	0/0	0/0	0/0	0/0	0/0	0/0	0/0	0/0	0/0	0/0	0/0	0/0	./.	0/0	0/0	0/0	0/0	0/0	1/1	0/0	0/0
5	208140727	.	A	G	826.14	PASS	AC=13;AF=0.026;AN=502;BaseQRankSum=0.931;ClippingRankSum=0.00;DP=1999;ExcessHet=6.0882;FS=12.799;InbreedingCoeff=-0.0681;MLEAC=14;MLEAF=0.028;MQ=54.03;MQRankSum=-2.200e+00;QD=6.72;ReadPosRankSum=0.431;SOR=1.930;ANN=G|intron_variant|MODIFIER|HORVU.MOREX.r2.5HG0374920|HORVU.MOREX.r2.5HG0374920|transcript|HORVU.MOREX.r2.5HG0374920.1|protein_coding|3/9|c.517-1609A>G||||||	GT:AD:DP:GQ:PGT:PID:PL	0/0	0/0	0/0	0/0	0/0	0/0	0/0	0/0	0/0	0/0	0/0	0/0	0/0	0/0	0/0	0/0	0/0	0/0	0/0	0/0	0/0	0/0	0/0	0/0	0/0	0/0	0/0	0/0	0/0	0/0	0/0	0/0	0/0	0/1	0/0	0/0	0/0	0/0	0/0	0/0	0/0
5	208140762	.	G	C	206.31	PASS	AC=5;AF=0.010;AN=490;BaseQRankSum=0.066;ClippingRankSum=0.00;DP=1800;ExcessHet=3.6044;FS=1.752;InbreedingCoeff=-0.0550;MLEAC=5;MLEAF=0.010;MQ=54.10;MQRankSum=-1.981e+00;QD=4.91;ReadPosRankSum=-6.740e-01;SOR=0.287;ANN=C|intron_variant|MODIFIER|HORVU.MOREX.r2.5HG0374920|HORVU.MOREX.r2.5HG0374920|transcript|HORVU.MOREX.r2.5HG0374920.1|protein_coding|3/9|c.517-1574G>C||||||	GT:AD:DP:GQ:PL	0/0	0/0	0/0	0/0	0/0	0/0	0/0	0/0	0/0	0/0	0/0	0/0	0/0	0/0	0/0	0/0	0/0	0/0	0/0	0/0	0/0	0/0	0/0	0/0	0/0	0/0	0/0	0/0	0/0	0/0	0/0	0/0	0/0	0/0	0/0	0/0	0/0	0/0	0/0	0/0	0/0
5	208140904	.	G	A	136.11	PASS	AC=3;AF=6.303e-03;AN=476;BaseQRankSum=0.072;ClippingRankSum=0.00;DP=1092;ExcessHet=0.0276;FS=2.963;InbreedingCoeff=-0.0081;MLEAC=2;MLEAF=4.202e-03;MQ=56.86;MQRankSum=0.791;QD=8.51;ReadPosRankSum=1.26;SOR=0.307;ANN=A|intron_variant|MODIFIER|HORVU.MOREX.r2.5HG0374920|HORVU.MOREX.r2.5HG0374920|transcript|HORVU.MOREX.r2.5HG0374920.1|protein_coding|3/9|c.517-1432G>A||||||	GT:AD:DP:GQ:PL	0/0	0/0	0/0	0/0	./.	0/0	0/0	0/0	0/0	0/0	0/0	0/0	0/0	0/0	0/0	0/0	0/0	0/0	0/0	0/0	0/0	0/0	0/0	0/0	0/0	0/0	0/0	0/0	0/0	0/0	0/0	0/0	0/0	0/0	./.	0/0	./.	0/0	0/0	0/0	0/0
5	208140938	.	G	A	4005.19	PASS	AC=21;AF=0.041;AN=508;BaseQRankSum=-7.100e-02;ClippingRankSum=0.00;DP=2579;ExcessHet=5.0816;FS=12.096;InbreedingCoeff=-0.0416;MLEAC=21;MLEAF=0.041;MQ=55.95;MQRankSum=-1.430e-01;QD=14.62;ReadPosRankSum=0.040;SOR=0.208;ANN=A|intron_variant|MODIFIER|HORVU.MOREX.r2.5HG0374920|HORVU.MOREX.r2.5HG0374920|transcript|HORVU.MOREX.r2.5HG0374920.1|protein_coding|3/9|c.517-1398G>A||||||	GT:AD:DP:GQ:PGT:PID:PL	0/0	0/0	0/0	0/0	0/0	0/0	0/0	0/0	0/0	0/0	0/0	0/1	0/0	0/0	0/0	0/0	0/0	0/0	0/0	0/0	0/0	0/0	0/0	0/0	0/0	0/0	0/0	0/0	0/0	0/0	0/0	0/0	0/0	0/1	0/1	0/0	0/0	0/0	0/0	0/0	0/0
5	208141409	.	C	T	8657.53	PASS	AC=46;AF=0.091;AN=508;BaseQRankSum=0.138;ClippingRankSum=0.00;DP=2884;ExcessHet=16.7191;FS=5.166;InbreedingCoeff=-0.1215;MLEAC=48;MLEAF=0.094;MQ=55.79;MQRankSum=0.00;QD=11.96;ReadPosRankSum=0.118;SOR=0.438;ANN=T|intron_variant|MODIFIER|HORVU.MOREX.r2.5HG0374920|HORVU.MOREX.r2.5HG0374920|transcript|HORVU.MOREX.r2.5HG0374920.1|protein_coding|3/9|c.517-927C>T||||||	GT:AD:DP:GQ:PL	0/0	0/0	0/0	0/0	0/0	0/0	0/0	0/0	0/0	0/0	0/0	0/1	0/0	0/0	0/0	0/0	0/0	0/0	0/0	0/0	0/0	0/0	0/0	0/0	0/0	0/0	0/0	0/0	0/0	0/0	0/0	0/1	0/0	0/1	0/1	0/0	0/0	0/0	0/0	0/0	0/0
5	208141437	.	G	A	422.53	PASS	AC=12;AF=0.024;AN=506;BaseQRankSum=-1.282e+00;ClippingRankSum=0.00;DP=2512;ExcessHet=7.5497;FS=12.617;InbreedingCoeff=-0.0557;MLEAC=12;MLEAF=0.024;MQ=49.87;MQRankSum=-1.834e+00;QD=3.30;ReadPosRankSum=0.402;SOR=1.875;ANN=A|intron_variant|MODIFIER|HORVU.MOREX.r2.5HG0374920|HORVU.MOREX.r2.5HG0374920|transcript|HORVU.MOREX.r2.5HG0374920.1|protein_coding|3/9|c.517-899G>A||||||	GT:AD:DP:GQ:PGT:PID:PL	0/0	0/0	0/0	0/0	0/0	0/0	0/0	0/0	0/0	0/0	0/1	0/0	0/0	0/0	0/0	0/0	0/0	0/0	0/1	0/0	0/0	0/0	0/0	0/0	0/0	0/0	0/0	0/0	0/0	0/0	0/0	0/0	0/1	0/0	0/0	0/0	0/0	0/0	0/0	0/0	0/1
5	208141446	.	C	T	7765.5	PASS	AC=46;AF=0.091;AN=506;BaseQRankSum=-5.890e-01;ClippingRankSum=0.00;DP=2426;ExcessHet=15.8386;FS=0.000;InbreedingCoeff=-0.1209;MLEAC=48;MLEAF=0.095;MQ=51.77;MQRankSum=-3.470e-01;QD=12.42;ReadPosRankSum=-3.860e-01;SOR=0.672;ANN=T|intron_variant|MODIFIER|HORVU.MOREX.r2.5HG0374920|HORVU.MOREX.r2.5HG0374920|transcript|HORVU.MOREX.r2.5HG0374920.1|protein_coding|3/9|c.517-890C>T||||||	GT:AD:DP:GQ:PL	0/0	0/0	0/0	0/0	0/0	0/0	0/0	0/0	0/0	0/0	0/0	0/1	0/0	0/0	0/0	0/0	0/0	0/0	0/0	0/0	0/0	0/0	0/0	0/0	0/0	0/0	0/0	0/0	0/0	0/0	0/0	0/1	0/0	0/1	0/1	0/0	0/0	0/0	0/0	0/0	0/0
5	208141456	.	G	A	183.6	PASS	AC=5;AF=9.921e-03;AN=504;BaseQRankSum=0.319;ClippingRankSum=0.00;DP=2287;ExcessHet=3.6805;FS=0.000;InbreedingCoeff=-0.0330;MLEAC=5;MLEAF=9.921e-03;MQ=49.34;MQRankSum=-1.626e+00;QD=3.67;ReadPosRankSum=0.493;SOR=0.573;ANN=A|intron_variant|MODIFIER|HORVU.MOREX.r2.5HG0374920|HORVU.MOREX.r2.5HG0374920|transcript|HORVU.MOREX.r2.5HG0374920.1|protein_coding|3/9|c.517-880G>A||||||	GT:AD:DP:GQ:PGT:PID:PL	0/0	0/0	0/0	0/0	0/0	0/0	0/0	0/0	0/0	0/0	0/0	0/0	0/0	0/0	0/0	0/0	0/0	0/0	0/1	0/0	0/0	0/0	0/0	0/0	0/0	0/0	0/0	0/0	0/0	0/0	0/0	0/0	0/0	0/0	0/0	0/0	0/0	0/0	0/0	0/0	0/1
5	208141473	.	C	T	1809.67	PASS	AC=10;AF=0.020;AN=502;BaseQRankSum=0.00;ClippingRankSum=0.00;DP=2045;ExcessHet=3.8096;FS=1.478;InbreedingCoeff=-0.0457;MLEAC=10;MLEAF=0.020;MQ=50.09;MQRankSum=-8.150e-01;QD=13.92;ReadPosRankSum=0.180;SOR=0.548;ANN=T|intron_variant|MODIFIER|HORVU.MOREX.r2.5HG0374920|HORVU.MOREX.r2.5HG0374920|transcript|HORVU.MOREX.r2.5HG0374920.1|protein_coding|3/9|c.517-863C>T||||||	GT:AD:DP:GQ:PGT:PID:PL	0/0	0/0	0/0	0/0	0/0	0/0	0/0	0/0	0/0	0/0	0/0	0/0	0/0	0/0	0/0	0/0	0/0	0/0	0/0	0/0	0/0	0/0	0/0	0/0	0/0	0/0	0/0	0/0	0/0	0/0	0/0	0/1	0/0	0/0	0/0	0/0	0/0	0/0	0/0	0/0	0/0
5	208141487	.	T	C	8081.58	PASS	AC=42;AF=0.084;AN=500;BaseQRankSum=0.126;ClippingRankSum=0.00;DP=1847;ExcessHet=14.1948;FS=1.214;InbreedingCoeff=-0.1338;MLEAC=45;MLEAF=0.090;MQ=50.65;MQRankSum=-9.100e-02;QD=16.16;ReadPosRankSum=0.295;SOR=0.785;ANN=C|intron_variant|MODIFIER|HORVU.MOREX.r2.5HG0374920|HORVU.MOREX.r2.5HG0374920|transcript|HORVU.MOREX.r2.5HG0374920.1|protein_coding|3/9|c.517-849T>C||||||	GT:AD:DP:GQ:PGT:PID:PL	0/0	0/0	0/0	0/0	0/0	0/0	0/0	0/0	0/0	0/0	0/0	0/1	0/0	0/0	0/0	0/0	0/0	0/0	0/0	0/0	0/0	0/0	0/0	0/0	0/0	0/0	0/0	0/0	0/0	0/0	0/0	0/1	0/0	0/1	0/1	0/0	0/0	0/0	0/0	0/0	0/0
5	208141488	.	C	T	8107.06	PASS	AC=42;AF=0.084;AN=500;BaseQRankSum=0.498;ClippingRankSum=0.00;DP=1838;ExcessHet=14.7389;FS=1.225;InbreedingCoeff=-0.1369;MLEAC=47;MLEAF=0.094;MQ=50.78;MQRankSum=-1.310e-01;QD=16.55;ReadPosRankSum=0.232;SOR=0.827;ANN=T|intron_variant|MODIFIER|HORVU.MOREX.r2.5HG0374920|HORVU.MOREX.r2.5HG0374920|transcript|HORVU.MOREX.r2.5HG0374920.1|protein_coding|3/9|c.517-848C>T||||||	GT:AD:DP:GQ:PGT:PID:PL	0/0	0/0	0/0	0/0	0/0	0/0	0/0	0/0	0/0	0/0	0/0	0/1	0/0	0/0	0/0	0/0	0/0	0/0	0/0	0/0	0/0	0/0	0/0	0/0	0/0	0/0	0/0	0/0	0/0	0/0	0/0	0/1	0/0	0/1	0/1	0/0	0/0	0/0	0/0	0/0	0/0
5	208141505	.	C	T	222.26	PASS	AC=1;AF=2.016e-03;AN=496;BaseQRankSum=-1.834e+00;ClippingRankSum=0.00;DP=1551;ExcessHet=3.0190;FS=16.154;InbreedingCoeff=-0.0353;MLEAC=1;MLEAF=2.016e-03;MQ=57.92;MQRankSum=-9.550e-01;QD=20.21;ReadPosRankSum=0.568;SOR=2.776;ANN=T|intron_variant|MODIFIER|HORVU.MOREX.r2.5HG0374920|HORVU.MOREX.r2.5HG0374920|transcript|HORVU.MOREX.r2.5HG0374920.1|protein_coding|3/9|c.517-831C>T||||||	GT:AD:DP:GQ:PL	0/0	0/0	0/0	0/0	0/0	0/0	0/0	0/0	0/0	0/0	0/0	0/0	0/0	0/0	0/0	0/0	0/0	0/0	0/0	0/0	0/0	0/0	0/0	0/0	0/0	0/0	0/0	0/0	0/0	0/0	0/0	0/0	0/0	0/0	0/0	0/0	0/0	0/0	0/0	0/0	0/0
5	208141509	.	T	C	39.27	PASS	AC=3;AF=6.148e-03;AN=488;BaseQRankSum=0.210;ClippingRankSum=0.00;DP=1466;ExcessHet=3.1448;FS=0.000;InbreedingCoeff=-0.0474;MLEAC=3;MLEAF=6.148e-03;MQ=51.71;MQRankSum=-1.068e+00;QD=3.02;ReadPosRankSum=-6.740e-01;SOR=0.313;ANN=C|intron_variant|MODIFIER|HORVU.MOREX.r2.5HG0374920|HORVU.MOREX.r2.5HG0374920|transcript|HORVU.MOREX.r2.5HG0374920.1|protein_coding|3/9|c.517-827T>C||||||	GT:AD:DP:GQ:PGT:PID:PL	0/0	0/0	0/0	0/0	0/0	0/0	./.	0/0	0/0	0/0	0/0	0/0	0/1	0/0	0/0	0/0	0/0	0/0	0/0	0/0	0/0	0/0	0/0	0/0	0/0	0/0	0/0	0/0	0/0	0/0	0/0	0/0	0/0	0/0	0/0	0/0	0/0	0/0	0/0	0/0	0/0
5	208141519	.	T	C	3317.68	PASS	AC=31;AF=0.065;AN=480;BaseQRankSum=-1.600e-01;ClippingRankSum=0.00;DP=1380;ExcessHet=3.4114;FS=1.078;InbreedingCoeff=-0.0699;MLEAC=34;MLEAF=0.071;MQ=54.98;MQRankSum=-4.310e-01;QD=13.77;ReadPosRankSum=-1.140e-01;SOR=0.613;ANN=C|intron_variant|MODIFIER|HORVU.MOREX.r2.5HG0374920|HORVU.MOREX.r2.5HG0374920|transcript|HORVU.MOREX.r2.5HG0374920.1|protein_coding|3/9|c.517-817T>C||||||	GT:AD:DP:GQ:PL	0/0	0/0	0/0	0/0	0/0	./.	./.	0/0	0/0	0/0	0/0	0/1	0/0	0/0	0/0	0/0	0/0	0/0	0/0	0/0	0/0	0/0	0/0	0/0	0/0	0/0	0/0	0/0	0/0	0/0	0/0	0/0	0/0	0/1	0/1	0/0	0/0	0/0	0/0	0/0	0/0
5	208141540	.	G	A	422.14	PASS	AC=3;AF=6.198e-03;AN=484;BaseQRankSum=1.26;ClippingRankSum=0.00;DP=1148;ExcessHet=3.0376;FS=1.503;InbreedingCoeff=-0.0530;MLEAC=3;MLEAF=6.198e-03;MQ=57.35;MQRankSum=-1.085e+00;QD=13.62;ReadPosRankSum=0.700;SOR=1.270;ANN=A|intron_variant|MODIFIER|HORVU.MOREX.r2.5HG0374920|HORVU.MOREX.r2.5HG0374920|transcript|HORVU.MOREX.r2.5HG0374920.1|protein_coding|3/9|c.517-796G>A||||||	GT:AD:DP:GQ:PL	0/0	0/0	0/0	0/0	0/0	./.	./.	0/0	0/0	0/0	0/0	0/0	0/0	0/0	0/0	0/0	0/0	0/0	0/0	0/0	0/0	0/0	0/0	0/0	0/0	0/0	0/0	0/0	0/0	0/0	0/0	0/0	0/0	0/0	0/0	0/0	0/0	0/0	0/0	0/0	0/0
5	208141578	.	T	C	315.36	PASS	AC=4;AF=8.475e-03;AN=472;BaseQRankSum=-4.640e-01;ClippingRankSum=0.00;DP=907;ExcessHet=3.0659;FS=0.000;InbreedingCoeff=-0.0715;MLEAC=4;MLEAF=8.475e-03;MQ=57.08;MQRankSum=0.00;QD=14.33;ReadPosRankSum=1.15;SOR=0.693;ANN=C|intron_variant|MODIFIER|HORVU.MOREX.r2.5HG0374920|HORVU.MOREX.r2.5HG0374920|transcript|HORVU.MOREX.r2.5HG0374920.1|protein_coding|3/9|c.517-758T>C||||||	GT:AD:DP:GQ:PL	0/0	0/0	0/0	0/0	0/0	./.	0/0	0/0	0/0	0/0	0/0	0/0	0/0	0/0	0/0	0/0	0/0	0/0	./.	0/0	0/0	0/0	0/0	0/0	0/0	0/0	0/0	0/0	0/0	0/0	0/0	0/0	0/0	0/0	0/0	0/0	0/0	0/0	0/0	0/0	0/0
5	208141585	.	C	T	163.44	PASS	AC=1;AF=2.137e-03;AN=468;BaseQRankSum=-9.670e-01;ClippingRankSum=0.00;DP=883;ExcessHet=3.0103;FS=4.771;InbreedingCoeff=-0.0748;MLEAC=1;MLEAF=2.137e-03;MQ=57.77;MQRankSum=-2.100e-01;QD=27.24;ReadPosRankSum=-2.100e-01;SOR=1.872;ANN=T|intron_variant|MODIFIER|HORVU.MOREX.r2.5HG0374920|HORVU.MOREX.r2.5HG0374920|transcript|HORVU.MOREX.r2.5HG0374920.1|protein_coding|3/9|c.517-751C>T||||||	GT:AD:DP:GQ:PGT:PID:PL	0/0	0/0	0/0	0/0	0/0	./.	0/0	0/0	0/0	0/0	0/0	0/0	0/0	0/0	0/0	0/0	0/0	0/0	./.	0/0	0/0	0/0	0/0	0/0	0/0	0/0	0/0	0/0	0/0	0/0	0/0	0/0	0/0	0/0	0/0	0/0	0/0	0/0	0/0	0/0	0/0
5	208141604	.	G	A	154.69	PASS	AC=1;AF=2.137e-03;AN=468;BaseQRankSum=0.508;ClippingRankSum=0.00;DP=813;ExcessHet=3.0103;FS=13.222;InbreedingCoeff=-0.0839;MLEAC=1;MLEAF=2.137e-03;MQ=47.63;MQRankSum=1.05;QD=17.19;ReadPosRankSum=0.952;SOR=1.839;ANN=A|intron_variant|MODIFIER|HORVU.MOREX.r2.5HG0374920|HORVU.MOREX.r2.5HG0374920|transcript|HORVU.MOREX.r2.5HG0374920.1|protein_coding|3/9|c.517-732G>A||||||	GT:AD:DP:GQ:PGT:PID:PL	0/0	0/0	0/0	0/0	./.	./.	0/0	0/0	0/0	0/0	0/0	0/0	0/0	0/0	0/0	0/0	0/0	./.	0/0	0/0	./.	0/0	0/0	0/0	0/0	0/0	./.	0/0	./.	0/0	0/0	0/0	0/0	0/0	0/0	0/0	0/0	0/0	0/0	0/0	0/0
5	208141704	.	A	T	1390.36	PASS	AC=15;AF=0.035;AN=426;BaseQRankSum=0.524;ClippingRankSum=0.00;DP=584;ExcessHet=4.1997;FS=6.810;InbreedingCoeff=-0.1382;MLEAC=21;MLEAF=0.049;MQ=47.18;MQRankSum=-1.465e+00;QD=16.17;ReadPosRankSum=0.524;SOR=1.640;ANN=T|intron_variant|MODIFIER|HORVU.MOREX.r2.5HG0374920|HORVU.MOREX.r2.5HG0374920|transcript|HORVU.MOREX.r2.5HG0374920.1|protein_coding|3/9|c.517-632A>T||||||	GT:AD:DP:GQ:PGT:PID:PL	./.	0/0	0/0	0/0	0/0	./.	0/0	0/0	0/0	0/0	0/0	0/0	0/0	0/0	0/0	0/0	0/0	./.	./.	0/0	./.	0/0	0/0	0/0	0/0	0/0	0/0	0/0	0/0	0/0	0/0	0/0	0/0	./.	0/0	0/0	./.	0/0	0/0	0/0	0/0
5	208142482	.	T	A	40350.3	PASS	AC=205;AF=0.407;AN=504;BaseQRankSum=0.385;ClippingRankSum=0.00;DP=2510;ExcessHet=-0.0000;FS=4.645;InbreedingCoeff=0.8626;MLEAC=207;MLEAF=0.411;MQ=59.97;MQRankSum=0.00;QD=26.50;ReadPosRankSum=0.674;SOR=0.325;ANN=A|missense_variant|MODERATE|HORVU.MOREX.r2.5HG0374920|HORVU.MOREX.r2.5HG0374920|transcript|HORVU.MOREX.r2.5HG0374920.1|protein_coding|5/10|c.557T>A|p.Val186Glu|557/1530|557/1530|186/509||	GT:AD:DP:GQ:PL	0/0	0/0	0/0	0/0	0/0	0/0	0/0	0/0	0/0	0/0	0/0	0/0	0/0	0/0	0/0	0/0	0/0	0/0	0/0	0/0	0/0	0/0	0/0	0/0	0/0	0/0	0/0	0/0	0/0	0/0	0/0	0/0	0/0	0/0	0/0	0/0	0/0	0/0	0/0	0/0	0/0
5	208142501	.	T	C	276.7	PASS	AC=2;AF=3.984e-03;AN=502;DP=1957;ExcessHet=0.0044;FS=0.000;InbreedingCoeff=0.1351;MLEAC=1;MLEAF=1.992e-03;MQ=60.00;QD=34.59;SOR=2.833;ANN=C|synonymous_variant|LOW|HORVU.MOREX.r2.5HG0374920|HORVU.MOREX.r2.5HG0374920|transcript|HORVU.MOREX.r2.5HG0374920.1|protein_coding|5/10|c.576T>C|p.Tyr192Tyr|576/1530|576/1530|192/509||	GT:AD:DP:GQ:PL	0/0	0/0	0/0	0/0	0/0	0/0	0/0	0/0	0/0	0/0	0/0	0/0	0/0	0/0	0/0	0/0	0/0	0/0	0/0	0/0	0/0	0/0	0/0	0/0	0/0	0/0	0/0	0/0	0/0	0/0	0/0	0/0	0/0	0/0	0/0	0/0	0/0	0/0	0/0	0/0	0/0
5	208143071	.	T	C	50446.9	PASS	AC=212;AF=0.419;AN=506;BaseQRankSum=1.16;ClippingRankSum=0.00;DP=2396;ExcessHet=0.0000;FS=0.000;InbreedingCoeff=0.8688;MLEAC=221;MLEAF=0.437;MQ=59.97;MQRankSum=0.00;QD=24.09;ReadPosRankSum=0.167;SOR=1.725;ANN=C|intron_variant|MODIFIER|HORVU.MOREX.r2.5HG0374920|HORVU.MOREX.r2.5HG0374920|transcript|HORVU.MOREX.r2.5HG0374920.1|protein_coding|6/9|c.666+45T>C||||||	GT:AD:DP:GQ:PGT:PID:PL	0/0	0/0	0/0	0/0	0/0	0/0	0/0	0/0	0/0	0/0	0/0	0/0	0/0	0/0	0/0	0/0	0/0	0/0	0/0	0/0	0/0	0/0	0/0	0/0	0/0	0/0	0/0	0/0	0/0	0/0	0/0	0/0	0/0	0/0	0/0	0/0	0/0	0/0	0/0	0/0	0/0
5	208143076	.	G	C	48814.7	PASS	AC=207;AF=0.407;AN=508;BaseQRankSum=0.392;ClippingRankSum=0.00;DP=2313;ExcessHet=-0.0000;FS=0.000;InbreedingCoeff=0.8545;MLEAC=217;MLEAF=0.427;MQ=60.00;MQRankSum=0.00;QD=29.69;ReadPosRankSum=0.483;SOR=1.218;ANN=C|intron_variant|MODIFIER|HORVU.MOREX.r2.5HG0374920|HORVU.MOREX.r2.5HG0374920|transcript|HORVU.MOREX.r2.5HG0374920.1|protein_coding|6/9|c.666+50G>C||||||	GT:AD:DP:GQ:PGT:PID:PL	0/0	0/0	0/0	0/0	0/0	0/0	0/0	0/0	0/0	0/0	0/0	0/0	0/0	0/0	0/0	0/0	0/0	0/0	0/0	0/0	0/0	0/0	0/0	0/0	0/0	0/0	0/0	0/0	0/0	0/0	0/0	0/0	0/0	0/0	0/0	0/0	0/0	0/0	0/0	0/0	0/0
5	208143157	.	C	T	1214.21	PASS	AC=9;AF=0.018;AN=508;BaseQRankSum=-8.420e-01;ClippingRankSum=0.00;DP=1501;ExcessHet=0.0000;FS=0.000;InbreedingCoeff=0.2847;MLEAC=7;MLEAF=0.014;MQ=60.00;MQRankSum=0.00;QD=34.69;ReadPosRankSum=-8.420e-01;SOR=0.272;ANN=T|intron_variant|MODIFIER|HORVU.MOREX.r2.5HG0374920|HORVU.MOREX.r2.5HG0374920|transcript|HORVU.MOREX.r2.5HG0374920.1|protein_coding|6/9|c.666+131C>T||||||	GT:AD:DP:GQ:PL	0/0	0/0	0/0	0/0	0/0	0/0	0/0	0/0	0/0	0/0	0/0	0/0	1/1	1/1	0/1	0/0	0/0	0/0	0/0	0/0	0/0	0/0	0/0	0/0	0/0	0/0	0/0	0/0	0/0	0/0	0/0	0/0	0/0	0/0	0/0	0/0	0/0	0/0	0/0	0/0	0/0
5	208145884	.	T	C	16736.8	PASS	AC=185;AF=0.392;AN=472;BaseQRankSum=0.580;ClippingRankSum=0.00;DP=1134;ExcessHet=-0.0000;FS=0.000;InbreedingCoeff=0.7328;MLEAC=190;MLEAF=0.403;MQ=59.18;MQRankSum=0.00;QD=34.80;ReadPosRankSum=0.792;SOR=0.955;ANN=C|intron_variant|MODIFIER|HORVU.MOREX.r2.5HG0374920|HORVU.MOREX.r2.5HG0374920|transcript|HORVU.MOREX.r2.5HG0374920.1|protein_coding|6/9|c.666+2858T>C||||||	GT:AD:DP:GQ:PL	0/0	0/0	0/0	0/0	0/0	0/0	0/0	0/0	0/0	0/0	0/0	0/0	0/0	0/0	0/0	0/0	0/0	0/0	0/0	0/0	0/0	0/0	0/0	0/0	0/0	0/0	0/0	0/0	0/0	0/0	0/0	0/0	0/0	0/0	0/0	0/0	0/0	0/0	0/0	0/0	0/0
5	208145954	.	C	A	38248.6	PASS	AC=248;AF=0.494;AN=502;BaseQRankSum=-5.240e-01;ClippingRankSum=0.00;DP=2069;ExcessHet=-0.0000;FS=1.179;InbreedingCoeff=0.7687;MLEAC=259;MLEAF=0.516;MQ=53.56;MQRankSum=-6.190e-01;QD=34.06;ReadPosRankSum=-2.350e-01;SOR=0.524;ANN=A|intron_variant|MODIFIER|HORVU.MOREX.r2.5HG0374920|HORVU.MOREX.r2.5HG0374920|transcript|HORVU.MOREX.r2.5HG0374920.1|protein_coding|6/9|c.666+2928C>A||||||	GT:AD:DP:GQ:PL	0/0	0/0	0/0	0/0	0/0	0/0	0/0	0/0	0/0	0/0	0/0	0/0	0/0	0/0	0/0	0/0	0/0	0/0	0/0	0/0	0/0	0/0	0/0	0/0	0/0	0/0	0/0	0/0	0/0	0/0	0/0	0/0	0/0	0/0	0/0	0/0	0/0	0/0	0/0	0/0	0/0
5	208146007	.	C	A	227.39	PASS	AC=3;AF=5.906e-03;AN=508;BaseQRankSum=-1.602e+00;ClippingRankSum=0.00;DP=2079;ExcessHet=0.0642;FS=0.000;InbreedingCoeff=0.1513;MLEAC=2;MLEAF=3.937e-03;MQ=54.44;MQRankSum=-1.282e+00;QD=11.37;ReadPosRankSum=0.160;SOR=0.608;ANN=A|intron_variant|MODIFIER|HORVU.MOREX.r2.5HG0374920|HORVU.MOREX.r2.5HG0374920|transcript|HORVU.MOREX.r2.5HG0374920.1|protein_coding|6/9|c.666+2981C>A||||||	GT:AD:DP:GQ:PL	0/0	0/0	0/0	0/0	0/0	0/0	0/0	0/0	0/0	0/0	0/0	0/0	0/0	0/0	0/0	0/0	0/0	0/0	0/0	0/0	0/0	0/0	0/0	0/0	0/0	0/0	0/0	0/0	0/0	0/0	0/0	0/0	0/0	0/0	0/0	0/0	0/0	0/0	0/0	0/0	0/0
5	208146043	.	G	A	613.04	PASS	AC=5;AF=9.881e-03;AN=506;BaseQRankSum=-1.981e+00;ClippingRankSum=0.00;DP=1524;ExcessHet=0.2909;FS=5.431;InbreedingCoeff=0.0150;MLEAC=5;MLEAF=9.881e-03;MQ=53.10;MQRankSum=-1.795e+00;QD=16.57;ReadPosRankSum=-7.650e-01;SOR=0.170;ANN=A|intron_variant|MODIFIER|HORVU.MOREX.r2.5HG0374920|HORVU.MOREX.r2.5HG0374920|transcript|HORVU.MOREX.r2.5HG0374920.1|protein_coding|6/9|c.666+3017G>A||||||	GT:AD:DP:GQ:PGT:PID:PL	0/0	0/0	0/0	0/0	0/0	0/0	0/0	0/0	0/0	0/0	0/0	0/0	0/0	0/0	0/0	0/0	0/0	0/0	0/0	0/0	0/0	0/0	0/0	0/0	0/0	0/0	0/0	0/0	0/0	0/0	0/0	0/0	0/0	0/0	0/0	0/0	0/0	0/0	0/0	0/0	0/0
5	208146053	.	C	G	125.3	PASS	AC=1;AF=1.984e-03;AN=504;BaseQRankSum=1.98;ClippingRankSum=0.00;DP=1409;ExcessHet=3.0103;FS=0.000;InbreedingCoeff=-0.0305;MLEAC=1;MLEAF=1.984e-03;MQ=56.12;MQRankSum=0.00;QD=17.90;ReadPosRankSum=0.712;SOR=1.022;ANN=G|intron_variant|MODIFIER|HORVU.MOREX.r2.5HG0374920|HORVU.MOREX.r2.5HG0374920|transcript|HORVU.MOREX.r2.5HG0374920.1|protein_coding|6/9|c.666+3027C>G||||||	GT:AD:DP:GQ:PL	0/0	0/0	0/0	0/0	0/0	0/0	0/0	./.	0/0	0/0	0/0	0/0	0/0	0/0	0/0	0/0	0/0	0/0	0/0	0/0	0/0	0/0	0/0	0/0	0/0	0/0	0/0	0/0	0/0	0/0	0/0	0/0	0/0	0/0	0/0	0/0	0/0	0/0	0/0	0/0	0/0
5	208146218	.	G	A	74.87	PASS	AC=1;AF=2.193e-03;AN=456;BaseQRankSum=-3.190e-01;ClippingRankSum=0.00;DP=719;ExcessHet=3.0103;FS=6.021;InbreedingCoeff=-0.0797;MLEAC=1;MLEAF=2.193e-03;MQ=60.00;MQRankSum=0.00;QD=18.72;ReadPosRankSum=-3.190e-01;SOR=2.788;ANN=A|intron_variant|MODIFIER|HORVU.MOREX.r2.5HG0374920|HORVU.MOREX.r2.5HG0374920|transcript|HORVU.MOREX.r2.5HG0374920.1|protein_coding|6/9|c.666+3192G>A||||||	GT:AD:DP:GQ:PL	0/0	./.	0/0	0/0	0/0	0/0	0/0	./.	0/0	0/0	0/0	0/0	0/0	0/0	0/0	0/0	0/0	0/0	0/0	0/0	0/0	0/0	0/0	0/0	0/0	0/0	0/0	0/0	0/0	0/0	0/0	0/0	0/0	0/0	0/0	0/0	0/0	./.	0/0	0/0	0/0
5	208146348	.	G	A	2477.69	PASS	AC=32;AF=0.070;AN=460;BaseQRankSum=0.00;ClippingRankSum=0.00;DP=927;ExcessHet=-0.0000;FS=3.070;InbreedingCoeff=0.4114;MLEAC=27;MLEAF=0.059;MQ=58.31;MQRankSum=0.00;QD=32.60;ReadPosRankSum=-4.310e-01;SOR=0.297;ANN=A|intron_variant|MODIFIER|HORVU.MOREX.r2.5HG0374920|HORVU.MOREX.r2.5HG0374920|transcript|HORVU.MOREX.r2.5HG0374920.1|protein_coding|6/9|c.666+3322G>A||||||	GT:AD:DP:GQ:PL	0/0	0/0	0/0	0/0	0/0	./.	0/0	./.	0/0	0/0	0/0	0/0	0/0	./.	0/0	0/0	0/0	./.	0/0	0/0	0/0	0/0	0/0	0/0	0/0	0/0	0/0	0/0	0/0	0/0	0/0	0/0	0/0	0/0	0/0	0/0	0/0	0/0	0/0	0/0	0/0
5	208146456	.	G	A	274.39	PASS	AC=1;AF=2.049e-03;AN=488;BaseQRankSum=0.319;ClippingRankSum=0.00;DP=900;ExcessHet=3.0192;FS=0.000;InbreedingCoeff=-0.0650;MLEAC=1;MLEAF=2.049e-03;MQ=58.48;MQRankSum=0.00;QD=34.30;ReadPosRankSum=-4.890e-01;SOR=0.653;ANN=A|intron_variant|MODIFIER|HORVU.MOREX.r2.5HG0374920|HORVU.MOREX.r2.5HG0374920|transcript|HORVU.MOREX.r2.5HG0374920.1|protein_coding|6/9|c.666+3430G>A||||||	GT:AD:DP:GQ:PGT:PID:PL	./.	0/0	./.	0/0	0/0	0/0	0/0	0/0	0/0	0/0	0/0	0/0	0/0	0/0	./.	0/0	0/0	0/0	0/0	0/0	0/0	0/0	0/0	0/0	0/0	0/0	0/0	0/0	0/0	0/0	0/0	0/0	0/0	0/0	0/0	0/0	0/0	0/0	0/0	0/0	0/0
5	208146459	.	G	A	37.15	PASS	AC=1;AF=2.041e-03;AN=490;BaseQRankSum=-9.670e-01;ClippingRankSum=0.00;DP=906;ExcessHet=3.0103;FS=0.000;InbreedingCoeff=-0.0651;MLEAC=1;MLEAF=2.041e-03;MQ=52.92;MQRankSum=-9.670e-01;QD=12.38;ReadPosRankSum=-9.670e-01;SOR=0.223;ANN=A|intron_variant|MODIFIER|HORVU.MOREX.r2.5HG0374920|HORVU.MOREX.r2.5HG0374920|transcript|HORVU.MOREX.r2.5HG0374920.1|protein_coding|6/9|c.666+3433G>A||||||	GT:AD:DP:GQ:PGT:PID:PL	./.	0/0	./.	0/0	0/0	0/0	0/0	0/0	0/0	0/0	0/0	0/0	0/0	0/0	./.	0/0	0/0	0/0	0/0	0/0	0/0	0/0	0/0	0/0	0/0	0/0	0/0	0/0	0/0	0/0	0/0	0/0	0/0	0/0	0/0	0/0	0/0	0/0	0/0	0/0	0/0
5	208146540	.	C	T	17965.8	PASS	AC=186;AF=0.384;AN=484;BaseQRankSum=-3.850e-01;ClippingRankSum=0.00;DP=1129;ExcessHet=-0.0000;FS=1.472;InbreedingCoeff=0.6946;MLEAC=192;MLEAF=0.397;MQ=46.58;MQRankSum=-8.420e-01;QD=34.68;ReadPosRankSum=-4.890e-01;SOR=0.368;ANN=T|intron_variant|MODIFIER|HORVU.MOREX.r2.5HG0374920|HORVU.MOREX.r2.5HG0374920|transcript|HORVU.MOREX.r2.5HG0374920.1|protein_coding|6/9|c.666+3514C>T||||||	GT:AD:DP:GQ:PGT:PID:PL	0/0	0/0	./.	0/0	0/0	0/0	0/0	0/0	0/0	0/0	0/0	0/0	0/0	0/0	0/0	0/0	0/0	0/0	0/0	0/0	0/0	0/0	0/0	0/0	0/0	0/0	0/0	0/0	0/0	0/0	0/0	0/0	0/0	0/0	0/0	0/0	0/0	0/0	0/0	0/0	0/0
5	208146557	.	T	C	18166.3	PASS	AC=192;AF=0.400;AN=480;BaseQRankSum=1.04;ClippingRankSum=0.00;DP=1153;ExcessHet=-0.0000;FS=2.800;InbreedingCoeff=0.6918;MLEAC=201;MLEAF=0.419;MQ=46.24;MQRankSum=-1.150e+00;QD=34.54;ReadPosRankSum=0.00;SOR=0.391;ANN=C|intron_variant|MODIFIER|HORVU.MOREX.r2.5HG0374920|HORVU.MOREX.r2.5HG0374920|transcript|HORVU.MOREX.r2.5HG0374920.1|protein_coding|6/9|c.666+3531T>C||||||	GT:AD:DP:GQ:PGT:PID:PL	0/0	0/0	./.	0/0	0/0	0/0	0/0	0/0	0/0	0/0	0/0	0/0	0/0	0/0	0/0	0/0	0/0	0/0	0/0	0/1	0/0	0/0	0/0	0/0	0/0	0/0	0/0	0/0	0/0	0/0	0/0	0/0	0/0	0/0	0/0	0/0	0/0	0/0	0/0	0/0	0/0
5	208146594	.	C	T	5959.3	PASS	AC=50;AF=0.102;AN=492;BaseQRankSum=0.00;ClippingRankSum=0.00;DP=1279;ExcessHet=-0.0000;FS=2.580;InbreedingCoeff=0.5269;MLEAC=47;MLEAF=0.096;MQ=52.29;MQRankSum=-4.310e-01;QD=32.21;ReadPosRankSum=-1.350e-01;SOR=0.679;ANN=T|intron_variant|MODIFIER|HORVU.MOREX.r2.5HG0374920|HORVU.MOREX.r2.5HG0374920|transcript|HORVU.MOREX.r2.5HG0374920.1|protein_coding|6/9|c.666+3568C>T||||||	GT:AD:DP:GQ:PL	0/0	0/0	./.	0/0	0/0	0/0	0/0	0/0	0/0	0/0	0/0	0/0	0/0	0/0	0/0	0/0	0/0	0/0	0/0	0/0	0/0	0/0	0/0	0/0	0/0	0/0	0/0	0/0	0/0	0/0	0/0	0/0	0/0	0/0	0/0	0/0	0/0	0/0	0/0	0/0	0/0
5	208146596	.	G	A	1851.28	PASS	AC=28;AF=0.058;AN=486;DP=1296;ExcessHet=-0.0000;FS=0.000;InbreedingCoeff=0.5333;MLEAC=20;MLEAF=0.041;MQ=47.56;QD=32.48;SOR=0.800;ANN=A|intron_variant|MODIFIER|HORVU.MOREX.r2.5HG0374920|HORVU.MOREX.r2.5HG0374920|transcript|HORVU.MOREX.r2.5HG0374920.1|protein_coding|6/9|c.666+3570G>A||||||	GT:AD:DP:GQ:PL	0/0	0/0	./.	0/0	0/0	0/0	0/0	0/0	0/0	0/0	0/0	0/0	0/0	0/0	0/0	0/0	0/0	0/0	0/0	0/0	0/0	0/0	0/0	0/0	0/0	0/0	0/0	0/0	0/0	0/0	0/0	0/0	0/0	0/0	0/0	0/0	0/0	0/0	0/0	0/0	0/0
5	208146760	.	G	T	17615.8	PASS	AC=175;AF=0.368;AN=476;BaseQRankSum=0.319;ClippingRankSum=0.00;DP=1107;ExcessHet=0.0000;FS=1.387;InbreedingCoeff=0.6593;MLEAC=184;MLEAF=0.387;MQ=59.22;MQRankSum=0.00;QD=29.32;ReadPosRankSum=0.00;SOR=0.438;ANN=T|intron_variant|MODIFIER|HORVU.MOREX.r2.5HG0374920|HORVU.MOREX.r2.5HG0374920|transcript|HORVU.MOREX.r2.5HG0374920.1|protein_coding|6/9|c.666+3734G>T||||||	GT:AD:DP:GQ:PL	0/0	0/0	0/0	0/0	0/0	./.	0/0	0/0	0/0	0/0	0/0	0/0	0/0	0/0	0/0	0/0	0/0	./.	0/0	0/0	0/0	0/0	0/0	0/0	0/0	0/0	0/0	0/0	0/0	0/0	0/0	0/0	0/0	0/0	0/0	0/0	0/0	0/0	0/0	0/0	0/0
5	208148573	.	C	T	272	PASS	AC=4;AF=8.130e-03;AN=492;DP=1328;ExcessHet=0.0001;FS=0.000;InbreedingCoeff=0.1162;MLEAC=2;MLEAF=4.065e-03;MQ=56.92;QD=30.22;SOR=0.892;ANN=T|intron_variant|MODIFIER|HORVU.MOREX.r2.5HG0374920|HORVU.MOREX.r2.5HG0374920|transcript|HORVU.MOREX.r2.5HG0374920.1|protein_coding|6/9|c.666+5547C>T||||||	GT:AD:DP:GQ:PL	0/0	0/0	0/0	0/0	0/0	0/0	0/0	0/0	0/0	0/0	0/0	0/0	0/0	0/0	0/0	0/0	0/0	0/0	0/0	0/0	0/0	0/0	0/0	0/0	1/1	0/0	0/0	0/0	0/0	0/0	0/0	0/0	0/0	0/0	0/0	1/1	0/0	0/0	0/0	0/0	0/0
5	208148669	.	A	G	38288.4	PASS	AC=205;AF=0.413;AN=496;BaseQRankSum=0.00;ClippingRankSum=0.00;DP=1933;ExcessHet=-0.0000;FS=1.648;InbreedingCoeff=0.8039;MLEAC=221;MLEAF=0.446;MQ=58.57;MQRankSum=0.00;QD=35.00;ReadPosRankSum=0.253;SOR=0.325;ANN=G|intron_variant|MODIFIER|HORVU.MOREX.r2.5HG0374920|HORVU.MOREX.r2.5HG0374920|transcript|HORVU.MOREX.r2.5HG0374920.1|protein_coding|6/9|c.666+5643A>G||||||	GT:AD:DP:GQ:PGT:PID:PL	0/1	0/0	0/0	0/1	0/0	0/0	0/0	0/0	0/0	0/0	0/0	0/0	0/0	0/0	0/0	0/0	0/0	0/0	0/0	0/0	0/0	0/0	0/0	0/0	0/0	0/0	0/0	0/0	0/0	0/0	0/0	0/0	0/0	0/0	0/0	0/0	0/0	0/0	0/0	0/0	0/0
5	208148672	.	G	A	4154.62	PASS	AC=41;AF=0.083;AN=494;BaseQRankSum=0.328;ClippingRankSum=0.00;DP=1846;ExcessHet=-0.0000;FS=0.910;InbreedingCoeff=0.5720;MLEAC=35;MLEAF=0.071;MQ=59.09;MQRankSum=0.00;QD=27.51;ReadPosRankSum=-5.240e-01;SOR=0.838;ANN=A|intron_variant|MODIFIER|HORVU.MOREX.r2.5HG0374920|HORVU.MOREX.r2.5HG0374920|transcript|HORVU.MOREX.r2.5HG0374920.1|protein_coding|6/9|c.666+5646G>A||||||	GT:AD:DP:GQ:PGT:PID:PL	0/0	./.	0/0	0/1	1/1	1/1	0/0	0/0	0/0	0/0	0/0	0/0	0/0	0/0	0/0	0/0	0/0	0/1	0/0	0/0	0/0	0/0	1/1	0/0	0/0	0/0	0/0	0/0	0/0	1/1	0/0	0/0	0/0	0/0	0/1	0/0	0/0	0/0	0/0	0/0	0/0
5	208148720	.	G	A	202.94	PASS	AC=2;AF=4.065e-03;AN=492;DP=1061;ExcessHet=0.0044;FS=0.000;InbreedingCoeff=0.0130;MLEAC=1;MLEAF=2.033e-03;MQ=60.00;QD=25.37;SOR=1.863;ANN=A|intron_variant|MODIFIER|HORVU.MOREX.r2.5HG0374920|HORVU.MOREX.r2.5HG0374920|transcript|HORVU.MOREX.r2.5HG0374920.1|protein_coding|6/9|c.666+5694G>A||||||	GT:AD:DP:GQ:PL	0/0	0/0	0/0	0/0	0/0	0/0	0/0	0/0	0/0	0/0	0/0	0/0	0/0	0/0	0/0	0/0	0/0	0/0	0/0	0/0	0/0	0/0	0/0	0/0	0/0	0/0	0/0	0/0	0/0	0/0	0/0	0/0	0/0	0/0	0/0	0/0	0/0	0/0	./.	0/0	0/0
5	208150607	.	C	T	4313.28	PASS	AC=48;AF=0.098;AN=492;BaseQRankSum=0.00;ClippingRankSum=0.00;DP=1183;ExcessHet=0.0000;FS=0.000;InbreedingCoeff=0.4308;MLEAC=44;MLEAF=0.089;MQ=59.40;MQRankSum=0.00;QD=29.95;ReadPosRankSum=-4.840e-01;SOR=0.591;ANN=T|intron_variant|MODIFIER|HORVU.MOREX.r2.5HG0374920|HORVU.MOREX.r2.5HG0374920|transcript|HORVU.MOREX.r2.5HG0374920.1|protein_coding|6/9|c.666+7581C>T||||||	GT:AD:DP:GQ:PGT:PID:PL	0/0	0/0	0/0	0/0	0/0	0/0	0/0	0/0	0/0	0/0	0/0	0/0	0/0	0/0	0/0	0/0	0/0	0/0	0/0	0/0	0/0	0/0	0/0	0/0	0/0	0/0	0/0	0/0	0/0	0/0	0/0	0/1	0/0	0/0	0/0	0/0	0/0	0/0	0/0	0/0	0/0
5	208150675	.	A	T	75.77	PASS	AC=7;AF=0.014;AN=484;BaseQRankSum=-9.830e-01;ClippingRankSum=0.00;DP=1329;ExcessHet=3.7228;FS=4.264;InbreedingCoeff=-0.0642;MLEAC=6;MLEAF=0.012;MQ=57.18;MQRankSum=-1.534e+00;QD=2.16;ReadPosRankSum=-4.310e-01;SOR=0.567;ANN=T|intron_variant|MODIFIER|HORVU.MOREX.r2.5HG0374920|HORVU.MOREX.r2.5HG0374920|transcript|HORVU.MOREX.r2.5HG0374920.1|protein_coding|6/9|c.666+7649A>T||||||	GT:AD:DP:GQ:PGT:PID:PL	0/0	0/0	0/0	0/0	0/0	0/0	0/0	0/0	0/0	0/0	0/0	0/0	0/0	0/0	0/0	0/0	0/0	0/0	0/0	0/0	0/0	0/0	0/0	0/0	0/1	0/0	0/0	0/0	0/0	0/0	0/0	0/0	0/0	0/0	0/0	0/0	0/0	0/0	0/0	0/0	0/0
5	208150678	.	G	A	328.1	PASS	AC=4;AF=8.197e-03;AN=488;BaseQRankSum=-1.282e+00;ClippingRankSum=0.00;DP=1324;ExcessHet=3.1005;FS=1.289;InbreedingCoeff=-0.0507;MLEAC=4;MLEAF=8.197e-03;MQ=57.85;MQRankSum=-2.012e+00;QD=14.27;ReadPosRankSum=0.00;SOR=0.436;ANN=A|intron_variant|MODIFIER|HORVU.MOREX.r2.5HG0374920|HORVU.MOREX.r2.5HG0374920|transcript|HORVU.MOREX.r2.5HG0374920.1|protein_coding|6/9|c.666+7652G>A||||||	GT:AD:DP:GQ:PGT:PID:PL	0/0	0/0	0/0	0/0	0/0	0/0	0/0	0/0	0/0	0/0	0/0	0/0	0/0	0/0	0/0	0/0	0/0	0/0	0/0	0/0	0/0	0/0	0/0	0/0	0/0	0/0	0/0	0/0	0/0	0/0	0/0	0/0	0/0	0/0	0/0	0/0	0/0	0/0	0/0	0/0	0/0
5	208150739	.	C	G	73.75	PASS	AC=2;AF=4.032e-03;AN=496;BaseQRankSum=-7.920e-01;ClippingRankSum=0.00;DP=1341;ExcessHet=3.6044;FS=2.112;InbreedingCoeff=-0.0522;MLEAC=2;MLEAF=4.032e-03;MQ=52.57;MQRankSum=-1.645e+00;QD=6.70;ReadPosRankSum=0.126;SOR=1.329;ANN=G|intron_variant|MODIFIER|HORVU.MOREX.r2.5HG0374920|HORVU.MOREX.r2.5HG0374920|transcript|HORVU.MOREX.r2.5HG0374920.1|protein_coding|6/9|c.666+7713C>G||||||	GT:AD:DP:GQ:PGT:PID:PL	./.	0/0	0/0	0/0	0/0	0/0	0/0	0/0	0/0	0/0	0/0	0/0	0/0	0/0	0/0	0/0	0/0	0/0	0/0	0/0	0/0	0/0	0/0	0/0	0/0	0/0	0/0	0/0	0/0	0/0	0/0	0/0	0/0	0/0	0/0	0/0	0/0	0/0	0/0	0/0	0/0
5	208150752	.	C	T	3412.42	PASS	AC=41;AF=0.083;AN=492;BaseQRankSum=-2.530e-01;ClippingRankSum=0.00;DP=1303;ExcessHet=0.0000;FS=2.533;InbreedingCoeff=0.4023;MLEAC=36;MLEAF=0.073;MQ=59.04;MQRankSum=0.00;QD=29.93;ReadPosRankSum=0.319;SOR=0.980;ANN=T|intron_variant|MODIFIER|HORVU.MOREX.r2.5HG0374920|HORVU.MOREX.r2.5HG0374920|transcript|HORVU.MOREX.r2.5HG0374920.1|protein_coding|6/9|c.666+7726C>T||||||	GT:AD:DP:GQ:PL	./.	0/0	0/0	0/1	1/1	1/1	0/0	0/0	0/0	0/0	0/0	0/0	0/0	0/0	0/0	0/0	0/0	1/1	0/0	0/0	0/0	0/0	0/1	0/0	0/0	0/0	0/0	0/0	0/0	1/1	0/0	0/0	0/0	0/0	1/1	0/0	0/0	0/0	0/0	0/0	0/0
5	208150813	.	G	A	1348.08	PASS	AC=21;AF=0.046;AN=456;BaseQRankSum=-5.240e-01;ClippingRankSum=0.00;DP=877;ExcessHet=0.0000;FS=4.643;InbreedingCoeff=0.1939;MLEAC=18;MLEAF=0.039;MQ=56.23;MQRankSum=0.00;QD=28.68;ReadPosRankSum=0.00;SOR=0.663;ANN=A|intron_variant|MODIFIER|HORVU.MOREX.r2.5HG0374920|HORVU.MOREX.r2.5HG0374920|transcript|HORVU.MOREX.r2.5HG0374920.1|protein_coding|6/9|c.666+7787G>A||||||	GT:AD:DP:GQ:PGT:PID:PL	0/0	0/0	0/0	0/0	./.	0/0	0/0	./.	0/0	0/0	0/0	0/0	./.	0/0	0/0	0/0	./.	0/0	0/0	0/0	0/0	0/0	0/0	0/0	0/0	0/0	0/0	0/0	./.	0/0	0/0	0/0	0/0	./.	0/0	0/0	0/0	0/0	0/0	0/0	0/0
5	208151809	.	C	T	6400.24	PASS	AC=42;AF=0.086;AN=490;BaseQRankSum=-1.400e-01;ClippingRankSum=0.00;DP=2120;ExcessHet=0.0000;FS=5.164;InbreedingCoeff=0.3594;MLEAC=40;MLEAF=0.082;MQ=47.96;MQRankSum=0.944;QD=20.78;ReadPosRankSum=-1.570e-01;SOR=1.076;ANN=T|intron_variant|MODIFIER|HORVU.MOREX.r2.5HG0374920|HORVU.MOREX.r2.5HG0374920|transcript|HORVU.MOREX.r2.5HG0374920.1|protein_coding|6/9|c.666+8783C>T||||||	GT:AD:DP:GQ:PL	0/0	0/0	0/0	0/0	0/0	0/0	0/0	0/0	0/0	0/0	0/0	0/0	0/0	0/0	0/0	0/0	0/0	0/0	0/0	0/0	0/0	0/0	0/0	0/0	0/0	0/0	0/0	0/0	0/0	0/0	0/0	0/0	0/0	0/0	0/0	0/0	0/0	./.	0/0	0/0	0/0
5	208153647	.	G	A	139.73	PASS	AC=1;AF=2.165e-03;AN=462;BaseQRankSum=1.38;ClippingRankSum=0.00;DP=848;ExcessHet=3.0198;FS=0.000;InbreedingCoeff=-0.0618;MLEAC=1;MLEAF=2.165e-03;MQ=55.55;MQRankSum=0.00;QD=23.29;ReadPosRankSum=-4.310e-01;SOR=0.941;ANN=A|intron_variant|MODIFIER|HORVU.MOREX.r2.5HG0374920|HORVU.MOREX.r2.5HG0374920|transcript|HORVU.MOREX.r2.5HG0374920.1|protein_coding|6/9|c.666+10621G>A||||||	GT:AD:DP:GQ:PL	0/0	0/0	0/0	0/0	0/0	0/0	0/0	./.	0/0	0/0	0/0	0/0	0/0	0/0	0/0	0/0	0/0	0/0	0/0	0/0	0/0	0/0	0/0	0/0	0/0	0/0	0/0	0/0	0/0	0/0	0/0	0/0	0/0	0/0	./.	0/0	0/0	0/0	0/0	0/0	0/0
5	208153672	.	C	T	177.34	PASS	AC=5;AF=0.010;AN=480;BaseQRankSum=0.00;ClippingRankSum=0.00;DP=940;ExcessHet=0.0004;FS=0.000;InbreedingCoeff=0.0267;MLEAC=3;MLEAF=6.250e-03;MQ=60.00;MQRankSum=0.00;QD=22.17;ReadPosRankSum=0.674;SOR=0.693;ANN=T|intron_variant|MODIFIER|HORVU.MOREX.r2.5HG0374920|HORVU.MOREX.r2.5HG0374920|transcript|HORVU.MOREX.r2.5HG0374920.1|protein_coding|6/9|c.666+10646C>T||||||	GT:AD:DP:GQ:PL	./.	0/0	0/0	0/0	0/0	0/0	0/0	0/0	0/0	0/0	0/0	0/0	0/0	0/0	0/0	0/0	0/0	0/0	0/0	0/0	0/0	0/0	0/0	0/0	0/0	0/0	0/0	0/0	0/0	0/0	0/0	0/0	0/0	0/0	./.	0/0	0/0	0/0	0/0	./.	0/0
5	208154045	.	C	T	196.57	PASS	AC=1;AF=2.304e-03;AN=434;BaseQRankSum=-3.660e-01;ClippingRankSum=0.00;DP=1018;ExcessHet=3.0103;FS=3.680;InbreedingCoeff=-0.0640;MLEAC=1;MLEAF=2.304e-03;MQ=53.07;MQRankSum=-5.660e-01;QD=28.08;ReadPosRankSum=-1.800e-01;SOR=1.108;ANN=T|intron_variant|MODIFIER|HORVU.MOREX.r2.5HG0374920|HORVU.MOREX.r2.5HG0374920|transcript|HORVU.MOREX.r2.5HG0374920.1|protein_coding|6/9|c.666+11019C>T||||||	GT:AD:DP:GQ:PGT:PID:PL	0/0	0/0	0/0	0/0	0/0	0/0	0/0	0/0	0/0	0/0	0/0	0/0	0/0	0/0	0/0	0/0	0/0	0/0	0/0	0/0	0/0	0/0	./.	0/0	0/0	0/0	0/0	0/0	0/0	0/0	0/0	0/0	0/0	0/0	0/0	0/0	./.	0/0	0/0	0/0	0/0
5	208154082	.	G	A	1328.14	PASS	AC=9;AF=0.020;AN=442;BaseQRankSum=-1.593e+00;ClippingRankSum=0.00;DP=1225;ExcessHet=0.0000;FS=4.424;InbreedingCoeff=0.1972;MLEAC=8;MLEAF=0.018;MQ=50.46;MQRankSum=-7.650e-01;QD=31.92;ReadPosRankSum=0.589;SOR=1.297;ANN=A|intron_variant|MODIFIER|HORVU.MOREX.r2.5HG0374920|HORVU.MOREX.r2.5HG0374920|transcript|HORVU.MOREX.r2.5HG0374920.1|protein_coding|6/9|c.666+11056G>A||||||	GT:AD:DP:GQ:PGT:PID:PL	0/0	0/0	0/0	0/0	0/0	0/0	0/0	0/0	0/0	0/0	0/0	0/0	0/0	0/0	0/0	0/0	0/0	0/0	0/0	0/0	0/0	0/0	./.	0/0	0/0	0/0	0/0	0/0	0/0	0/0	0/0	0/0	0/0	0/0	./.	0/0	./.	0/0	0/0	0/0	0/0
5	208154107	.	T	C	40323.5	PASS	AC=321;AF=0.768;AN=418;BaseQRankSum=0.431;ClippingRankSum=0.00;DP=1294;ExcessHet=-0.0000;FS=0.000;InbreedingCoeff=0.6765;MLEAC=338;MLEAF=0.809;MQ=47.88;MQRankSum=-8.360e-01;QD=31.80;ReadPosRankSum=0.00;SOR=0.731;ANN=C|intron_variant|MODIFIER|HORVU.MOREX.r2.5HG0374920|HORVU.MOREX.r2.5HG0374920|transcript|HORVU.MOREX.r2.5HG0374920.1|protein_coding|6/9|c.666+11081T>C||||||	GT:AD:DP:GQ:PGT:PID:PL	1/1	1/1	1/1	1/1	1/1	1/1	./.	0/0	0/0	0/0	0/0	0/0	./.	1/1	1/1	1/1	1/1	1/1	1/1	1/1	1/1	0/0	./.	0/0	0/1	0/0	1/1	0/0	1/1	1/1	1/1	1/1	1/1	1/1	1/1	0/0	0/0	1/1	1/1	1/1	1/1
5	208154130	.	G	A	686.96	PASS	AC=5;AF=0.011;AN=460;BaseQRankSum=-5.660e-01;ClippingRankSum=0.00;DP=1463;ExcessHet=3.1543;FS=10.652;InbreedingCoeff=-0.0404;MLEAC=5;MLEAF=0.011;MQ=43.08;MQRankSum=-2.260e+00;QD=12.72;ReadPosRankSum=0.842;SOR=2.461;ANN=A|intron_variant|MODIFIER|HORVU.MOREX.r2.5HG0374920|HORVU.MOREX.r2.5HG0374920|transcript|HORVU.MOREX.r2.5HG0374920.1|protein_coding|6/9|c.666+11104G>A||||||	GT:AD:DP:GQ:PGT:PID:PL	0/0	0/0	0/0	0/0	0/0	0/0	0/0	0/0	0/0	0/0	0/0	0/0	0/0	0/0	0/0	0/0	0/0	0/0	0/0	0/0	0/0	0/0	0/0	0/0	0/1	0/0	0/0	0/0	0/0	0/0	0/0	0/0	0/0	0/0	0/0	0/0	0/0	0/0	0/0	0/0	0/0
5	208154140	.	C	T	598.24	PASS	AC=2;AF=4.329e-03;AN=462;BaseQRankSum=1.22;ClippingRankSum=0.00;DP=1506;ExcessHet=3.0197;FS=2.831;InbreedingCoeff=-0.0075;MLEAC=2;MLEAF=4.329e-03;MQ=49.02;MQRankSum=-9.670e-01;QD=29.91;ReadPosRankSum=1.65;SOR=1.863;ANN=T|intron_variant|MODIFIER|HORVU.MOREX.r2.5HG0374920|HORVU.MOREX.r2.5HG0374920|transcript|HORVU.MOREX.r2.5HG0374920.1|protein_coding|6/9|c.666+11114C>T||||||	GT:AD:DP:GQ:PL	0/0	0/0	0/0	0/0	0/0	0/0	0/0	0/0	0/0	0/0	0/0	0/0	0/0	0/0	0/0	0/0	0/0	0/0	0/0	0/0	0/0	0/0	0/0	0/0	0/0	0/0	0/0	0/0	0/0	0/0	0/0	0/0	0/0	0/0	0/0	0/0	0/0	0/0	0/0	0/0	0/0
5	208154155	.	C	T	471.16	PASS	AC=4;AF=8.658e-03;AN=462;DP=1540;ExcessHet=0.0010;FS=0.000;InbreedingCoeff=0.1634;MLEAC=3;MLEAF=6.494e-03;MQ=45.39;QD=29.45;SOR=1.244;ANN=T|intron_variant|MODIFIER|HORVU.MOREX.r2.5HG0374920|HORVU.MOREX.r2.5HG0374920|transcript|HORVU.MOREX.r2.5HG0374920.1|protein_coding|6/9|c.666+11129C>T||||||	GT:AD:DP:GQ:PL	0/0	0/0	0/0	0/0	0/0	0/0	0/0	0/0	0/0	0/0	0/0	0/0	0/0	0/0	0/0	0/0	0/0	0/0	0/0	0/0	0/0	0/0	0/0	0/0	0/0	0/0	0/0	0/0	0/0	0/0	0/0	0/0	0/0	0/0	0/0	0/0	0/0	0/0	0/0	0/0	0/0
5	208154183	.	G	A	841.79	PASS	AC=6;AF=0.013;AN=466;BaseQRankSum=1.07;ClippingRankSum=0.00;DP=1782;ExcessHet=3.3491;FS=10.245;InbreedingCoeff=-0.0364;MLEAC=5;MLEAF=0.011;MQ=45.60;MQRankSum=-2.405e+00;QD=13.15;ReadPosRankSum=1.34;SOR=0.583;ANN=A|intron_variant|MODIFIER|HORVU.MOREX.r2.5HG0374920|HORVU.MOREX.r2.5HG0374920|transcript|HORVU.MOREX.r2.5HG0374920.1|protein_coding|6/9|c.666+11157G>A||||||	GT:AD:DP:GQ:PGT:PID:PL	0/0	0/0	0/0	0/0	0/0	0/0	0/0	0/0	0/0	0/0	0/0	0/0	0/0	0/0	0/0	0/0	0/0	0/0	0/0	0/0	0/0	0/0	0/0	0/0	0/1	0/0	0/0	0/0	0/0	0/0	0/0	0/0	0/0	0/0	0/0	0/0	0/0	0/0	0/0	0/0	0/0
5	208154189	.	C	T	871	PASS	AC=7;AF=0.015;AN=464;BaseQRankSum=-2.950e-01;ClippingRankSum=0.00;DP=1811;ExcessHet=3.3506;FS=13.601;InbreedingCoeff=-0.0375;MLEAC=6;MLEAF=0.013;MQ=47.66;MQRankSum=-2.515e+00;QD=11.03;ReadPosRankSum=1.76;SOR=0.793;ANN=T|intron_variant|MODIFIER|HORVU.MOREX.r2.5HG0374920|HORVU.MOREX.r2.5HG0374920|transcript|HORVU.MOREX.r2.5HG0374920.1|protein_coding|6/9|c.666+11163C>T||||||	GT:AD:DP:GQ:PGT:PID:PL	0/0	0/0	0/0	0/0	0/0	0/0	0/0	0/0	0/0	0/0	0/0	0/0	0/0	0/0	0/0	0/0	0/0	0/0	0/0	0/0	0/0	0/0	0/0	0/0	0/1	0/0	0/0	0/0	0/0	0/0	0/0	0/0	0/0	0/0	0/0	0/0	0/0	0/0	0/0	0/0	0/0
5	208154224	.	G	A	1111.23	PASS	AC=7;AF=0.015;AN=474;BaseQRankSum=-1.978e+00;ClippingRankSum=0.00;DP=2320;ExcessHet=3.3447;FS=59.873;InbreedingCoeff=-0.0294;MLEAC=7;MLEAF=0.015;MQ=50.17;MQRankSum=-3.403e+00;QD=9.75;ReadPosRankSum=-4.310e-01;SOR=2.490;ANN=A|intron_variant|MODIFIER|HORVU.MOREX.r2.5HG0374920|HORVU.MOREX.r2.5HG0374920|transcript|HORVU.MOREX.r2.5HG0374920.1|protein_coding|6/9|c.666+11198G>A||||||	GT:AD:DP:GQ:PGT:PID:PL	0/0	0/0	0/0	0/0	0/0	0/0	0/0	0/0	0/0	0/0	0/0	0/0	0/0	0/0	0/0	0/0	0/0	0/0	0/0	0/0	0/0	0/0	0/0	0/0	0/1	0/0	0/0	0/0	0/0	0/0	0/0	0/0	0/0	0/0	0/0	0/0	0/0	0/0	0/0	0/0	0/0
5	208154588	.	G	A	113.62	PASS	AC=1;AF=2.183e-03;AN=458;BaseQRankSum=0.210;ClippingRankSum=0.00;DP=1307;ExcessHet=3.0103;FS=0.000;InbreedingCoeff=-0.0276;MLEAC=1;MLEAF=2.183e-03;MQ=60.00;MQRankSum=0.00;QD=18.94;ReadPosRankSum=-6.740e-01;SOR=0.941;ANN=A|intron_variant|MODIFIER|HORVU.MOREX.r2.5HG0374920|HORVU.MOREX.r2.5HG0374920|transcript|HORVU.MOREX.r2.5HG0374920.1|protein_coding|6/9|c.666+11562G>A||||||	GT:AD:DP:GQ:PL	0/0	0/0	0/0	0/0	0/0	0/0	0/0	0/0	0/0	0/0	0/0	0/0	0/0	0/0	0/0	0/0	0/0	0/0	0/0	0/0	0/0	0/0	0/0	0/0	0/0	0/0	0/0	0/0	0/0	0/0	0/0	0/0	0/0	0/0	0/0	0/0	0/0	0/0	0/0	0/0	0/0
5	208154976	.	T	C	280.73	PASS	AC=9;AF=0.020;AN=460;BaseQRankSum=1.20;ClippingRankSum=0.00;DP=1759;ExcessHet=4.8497;FS=29.854;InbreedingCoeff=-0.0592;MLEAC=10;MLEAF=0.022;MQ=52.79;MQRankSum=-1.981e+00;QD=4.01;ReadPosRankSum=-1.010e+00;SOR=0.936;ANN=C|intron_variant|MODIFIER|HORVU.MOREX.r2.5HG0374920|HORVU.MOREX.r2.5HG0374920|transcript|HORVU.MOREX.r2.5HG0374920.1|protein_coding|6/9|c.667-11244T>C||||||	GT:AD:DP:GQ:PGT:PID:PL	0/0	0/0	0/1	0/0	./.	0/0	0/0	0/0	0/0	0/0	0/0	0/0	0/0	0/0	0/0	0/0	0/0	0/0	0/0	0/0	0/0	0/0	0/0	0/0	0/0	0/0	0/0	0/0	0/0	0/1	0/0	0/0	0/0	0/0	0/0	0/0	0/0	0/0	0/0	0/0	0/0
5	208154978	.	G	A	34.18	PASS	AC=2;AF=4.255e-03;AN=470;BaseQRankSum=1.47;ClippingRankSum=0.00;DP=1830;ExcessHet=3.2029;FS=12.632;InbreedingCoeff=-0.0303;MLEAC=2;MLEAF=4.255e-03;MQ=54.45;MQRankSum=-1.150e+00;QD=4.88;ReadPosRankSum=0.366;SOR=0.816;ANN=A|intron_variant|MODIFIER|HORVU.MOREX.r2.5HG0374920|HORVU.MOREX.r2.5HG0374920|transcript|HORVU.MOREX.r2.5HG0374920.1|protein_coding|6/9|c.667-11242G>A||||||	GT:AD:DP:GQ:PGT:PID:PL	0/0	0/0	0/0	0/0	0/0	0/0	0/0	0/0	0/0	0/0	0/0	0/0	0/0	0/0	0/0	0/0	0/0	0/0	0/0	0/0	0/0	0/0	0/0	0/0	0/0	0/0	0/0	0/0	0/0	0/0	0/0	0/0	0/0	0/0	0/0	0/0	0/0	0/0	0/0	0/0	0/0
5	208155562	.	G	T	732.42	PASS	AC=15;AF=0.033;AN=460;BaseQRankSum=-4.310e-01;ClippingRankSum=0.00;DP=901;ExcessHet=4.5909;FS=11.016;InbreedingCoeff=-0.1051;MLEAC=19;MLEAF=0.041;MQ=48.85;MQRankSum=-1.465e+00;QD=11.81;ReadPosRankSum=0.114;SOR=2.068;ANN=T|intron_variant|MODIFIER|HORVU.MOREX.r2.5HG0374920|HORVU.MOREX.r2.5HG0374920|transcript|HORVU.MOREX.r2.5HG0374920.1|protein_coding|6/9|c.667-10658G>T||||||	GT:AD:DP:GQ:PGT:PID:PL	0/0	0/0	0/0	./.	0/0	./.	0/0	0/0	0/0	./.	0/0	0/0	./.	0/1	0/0	0/0	0/0	0/0	0/0	0/0	0/0	0/0	0/0	0/0	0/0	0/0	0/0	0/0	0/0	0/0	0/1	0/0	0/0	0/0	0/0	0/0	./.	0/0	0/0	0/0	0/1
5	208155571	.	C	T	738.09	PASS	AC=9;AF=0.019;AN=462;BaseQRankSum=0.431;ClippingRankSum=0.00;DP=970;ExcessHet=3.9076;FS=4.076;InbreedingCoeff=-0.0903;MLEAC=11;MLEAF=0.024;MQ=44.71;MQRankSum=-1.465e+00;QD=14.47;ReadPosRankSum=-2.310e-01;SOR=1.463;ANN=T|intron_variant|MODIFIER|HORVU.MOREX.r2.5HG0374920|HORVU.MOREX.r2.5HG0374920|transcript|HORVU.MOREX.r2.5HG0374920.1|protein_coding|6/9|c.667-10649C>T||||||	GT:AD:DP:GQ:PGT:PID:PL	0/0	0/0	0/0	./.	0/0	./.	0/0	0/0	0/0	./.	0/0	0/0	0/0	0/0	0/0	0/0	0/0	0/0	0/0	0/0	0/0	0/0	0/0	0/0	0/0	0/0	0/0	0/0	0/0	0/0	0/0	0/0	0/0	0/0	0/0	0/0	./.	0/0	0/0	0/0	0/0
5	208155574	.	C	T	918.79	PASS	AC=10;AF=0.022;AN=460;BaseQRankSum=-5.240e-01;ClippingRankSum=0.00;DP=1002;ExcessHet=4.3794;FS=5.008;InbreedingCoeff=-0.0849;MLEAC=12;MLEAF=0.026;MQ=45.13;MQRankSum=-1.718e+00;QD=14.58;ReadPosRankSum=-4.390e-01;SOR=1.374;ANN=T|intron_variant|MODIFIER|HORVU.MOREX.r2.5HG0374920|HORVU.MOREX.r2.5HG0374920|transcript|HORVU.MOREX.r2.5HG0374920.1|protein_coding|6/9|c.667-10646C>T||||||	GT:AD:DP:GQ:PGT:PID:PL	0/0	0/0	0/0	./.	0/0	./.	0/0	0/0	0/0	./.	0/0	0/0	0/0	0/0	0/0	0/0	0/0	0/0	0/0	0/0	0/0	./.	0/0	0/0	0/0	0/0	0/0	0/0	0/0	0/0	0/0	0/0	0/0	0/0	0/0	0/0	./.	0/0	0/0	0/0	0/0
5	208155664	.	G	A	30.54	PASS	AC=2;AF=3.937e-03;AN=508;BaseQRankSum=0.084;ClippingRankSum=0.00;DP=2355;ExcessHet=3.3160;FS=2.515;InbreedingCoeff=-0.0242;MLEAC=2;MLEAF=3.937e-03;MQ=50.94;MQRankSum=-9.670e-01;QD=2.04;ReadPosRankSum=0.842;SOR=0.180;ANN=A|intron_variant|MODIFIER|HORVU.MOREX.r2.5HG0374920|HORVU.MOREX.r2.5HG0374920|transcript|HORVU.MOREX.r2.5HG0374920.1|protein_coding|6/9|c.667-10556G>A||||||	GT:AD:DP:GQ:PGT:PID:PL	0/0	0/0	0/0	0/0	0/0	0/0	0/0	0/0	0/0	0/0	0/0	0/0	0/0	0/0	0/0	0/0	0/0	0/0	0/0	0/0	0/0	0/0	0/0	0/0	0/0	0/0	0/0	0/0	0/0	0/0	0/0	0/0	0/0	0/0	0/0	0/0	0/0	0/0	0/0	0/0	0/0
5	208155732	.	C	T	4064.67	PASS	AC=26;AF=0.052;AN=504;BaseQRankSum=1.11;ClippingRankSum=0.00;DP=2563;ExcessHet=0.0000;FS=12.599;InbreedingCoeff=0.4677;MLEAC=23;MLEAF=0.046;MQ=51.04;MQRankSum=2.82;QD=23.36;ReadPosRankSum=0.00;SOR=0.589;ANN=T|intron_variant|MODIFIER|HORVU.MOREX.r2.5HG0374920|HORVU.MOREX.r2.5HG0374920|transcript|HORVU.MOREX.r2.5HG0374920.1|protein_coding|6/9|c.667-10488C>T||||||	GT:AD:DP:GQ:PGT:PID:PL	0/0	0/0	0/0	0/0	0/0	0/0	0/0	0/0	0/0	0/0	0/0	0/0	0/0	0/0	0/0	0/0	0/0	0/0	0/0	0/0	0/0	0/0	0/0	0/0	0/0	0/0	0/0	0/0	0/0	0/0	0/0	0/0	0/0	0/0	0/0	0/0	0/0	0/0	0/0	0/0	0/0
5	208156196	.	T	C	63.68	PASS	AC=5;AF=0.011;AN=474;BaseQRankSum=0.876;ClippingRankSum=0.00;DP=1040;ExcessHet=3.4540;FS=2.560;InbreedingCoeff=-0.0954;MLEAC=6;MLEAF=0.013;MQ=54.99;MQRankSum=-1.465e+00;QD=9.10;ReadPosRankSum=-7.920e-01;SOR=1.536;ANN=C|intron_variant|MODIFIER|HORVU.MOREX.r2.5HG0374920|HORVU.MOREX.r2.5HG0374920|transcript|HORVU.MOREX.r2.5HG0374920.1|protein_coding|6/9|c.667-10024T>C||||||	GT:AD:DP:GQ:PGT:PID:PL	0/0	0/0	0/0	0/0	0/0	0/0	0/0	./.	0/0	0/0	0/1	0/0	0/0	0/0	0/0	0/0	0/0	0/0	0/0	0/0	0/0	0/0	./.	0/0	0/0	0/0	0/0	0/0	0/0	0/0	0/0	0/0	0/0	0/0	0/0	0/0	0/0	0/0	0/0	0/0	0/0
5	208156664	.	G	T	477.28	PASS	AC=6;AF=0.012;AN=508;DP=2662;ExcessHet=0.0000;FS=0.000;InbreedingCoeff=0.4566;MLEAC=3;MLEAF=5.906e-03;MQ=60.00;QD=29.83;SOR=0.941;ANN=T|intron_variant|MODIFIER|HORVU.MOREX.r2.5HG0374920|HORVU.MOREX.r2.5HG0374920|transcript|HORVU.MOREX.r2.5HG0374920.1|protein_coding|6/9|c.667-9556G>T||||||	GT:AD:DP:GQ:PL	0/0	0/0	0/0	0/0	0/0	0/0	0/0	0/0	0/0	0/0	0/0	0/0	0/0	0/0	0/0	1/1	0/0	0/0	0/0	0/0	0/0	0/0	0/0	0/0	0/0	0/0	0/0	0/0	0/0	0/0	0/0	0/0	0/0	0/0	0/0	0/0	0/0	0/0	0/0	0/0	0/0
5	208156683	.	T	C	46642.8	PASS	AC=202;AF=0.399;AN=506;BaseQRankSum=-4.310e-01;ClippingRankSum=0.00;DP=2725;ExcessHet=-0.0000;FS=1.417;InbreedingCoeff=0.7064;MLEAC=212;MLEAF=0.419;MQ=59.86;MQRankSum=0.00;QD=33.36;ReadPosRankSum=0.00;SOR=0.377;ANN=C|intron_variant|MODIFIER|HORVU.MOREX.r2.5HG0374920|HORVU.MOREX.r2.5HG0374920|transcript|HORVU.MOREX.r2.5HG0374920.1|protein_coding|6/9|c.667-9537T>C||||||	GT:AD:DP:GQ:PL	0/0	0/0	0/0	0/0	0/0	0/0	0/0	0/0	0/0	0/0	0/0	0/0	0/1	0/0	0/0	0/0	0/0	0/0	0/0	0/0	0/0	0/0	0/0	0/0	0/0	0/0	0/0	0/0	0/0	0/0	0/0	0/0	0/0	0/0	0/0	0/0	0/0	0/0	0/0	0/0	0/0
5	208156753	.	G	A	421.42	PASS	AC=2;AF=3.953e-03;AN=506;DP=2433;ExcessHet=0.0895;FS=0.000;InbreedingCoeff=0.1739;MLEAC=2;MLEAF=3.953e-03;MQ=56.75;QD=23.90;SOR=2.670;ANN=A|intron_variant|MODIFIER|HORVU.MOREX.r2.5HG0374920|HORVU.MOREX.r2.5HG0374920|transcript|HORVU.MOREX.r2.5HG0374920.1|protein_coding|6/9|c.667-9467G>A||||||	GT:AD:DP:GQ:PL	0/0	0/0	0/0	0/0	0/0	0/0	0/0	0/0	0/0	0/0	0/0	0/0	0/0	0/0	0/0	0/0	0/0	0/0	0/0	0/0	0/0	0/0	0/0	0/0	0/0	0/0	0/0	0/0	0/0	0/0	0/0	0/0	0/0	0/0	0/0	0/0	0/0	0/0	0/0	0/0	1/1
5	208156761	.	G	A	9624.25	PASS	AC=49;AF=0.097;AN=506;BaseQRankSum=-1.460e-01;ClippingRankSum=0.00;DP=2305;ExcessHet=0.0000;FS=11.438;InbreedingCoeff=0.5658;MLEAC=48;MLEAF=0.095;MQ=55.67;MQRankSum=0.074;QD=30.85;ReadPosRankSum=1.08;SOR=1.600;ANN=A|intron_variant|MODIFIER|HORVU.MOREX.r2.5HG0374920|HORVU.MOREX.r2.5HG0374920|transcript|HORVU.MOREX.r2.5HG0374920.1|protein_coding|6/9|c.667-9459G>A||||||	GT:AD:DP:GQ:PGT:PID:PL	0/0	0/0	0/0	0/0	0/0	0/0	0/0	0/0	0/0	0/0	0/0	0/0	0/0	0/0	0/0	0/0	0/0	0/0	0/0	0/0	0/0	0/0	0/0	0/0	0/0	0/0	0/0	0/0	0/0	0/0	0/0	0/0	0/0	0/0	0/0	0/0	0/0	0/0	0/0	0/0	0/0
5	208156800	.	G	A	56.11	PASS	AC=2;AF=4.016e-03;AN=498;BaseQRankSum=-2.100e-01;ClippingRankSum=0.00;DP=1691;ExcessHet=4.0476;FS=0.000;InbreedingCoeff=-0.0481;MLEAC=2;MLEAF=4.016e-03;MQ=48.28;MQRankSum=-1.383e+00;QD=4.01;ReadPosRankSum=0.674;SOR=0.283;ANN=A|intron_variant|MODIFIER|HORVU.MOREX.r2.5HG0374920|HORVU.MOREX.r2.5HG0374920|transcript|HORVU.MOREX.r2.5HG0374920.1|protein_coding|6/9|c.667-9420G>A||||||	GT:AD:DP:GQ:PGT:PID:PL	0/0	0/0	0/0	0/0	0/1	0/0	0/0	0/0	0/0	0/0	0/0	0/0	0/0	0/0	0/0	0/0	0/0	0/0	0/0	0/0	0/0	0/0	0/0	0/0	0/0	0/0	0/0	0/0	0/0	0/0	0/0	0/0	0/0	0/0	0/0	0/0	0/0	0/0	0/0	0/0	0/0
5	208156815	.	A	T	168.31	PASS	AC=4;AF=8.065e-03;AN=496;BaseQRankSum=-1.602e+00;ClippingRankSum=0.00;DP=1535;ExcessHet=3.9345;FS=10.127;InbreedingCoeff=-0.0603;MLEAC=3;MLEAF=6.048e-03;MQ=48.89;MQRankSum=-1.383e+00;QD=7.32;ReadPosRankSum=0.140;SOR=0.377;ANN=T|intron_variant|MODIFIER|HORVU.MOREX.r2.5HG0374920|HORVU.MOREX.r2.5HG0374920|transcript|HORVU.MOREX.r2.5HG0374920.1|protein_coding|6/9|c.667-9405A>T||||||	GT:AD:DP:GQ:PGT:PID:PL	./.	0/0	0/0	0/0	0/0	0/0	0/0	0/0	0/0	0/0	0/0	0/0	0/0	0/0	0/0	0/0	0/0	0/0	0/0	0/0	0/0	0/0	0/0	0/0	0/0	0/0	0/0	0/0	0/0	0/0	0/0	0/0	0/0	0/0	0/0	0/0	0/0	0/0	0/0	0/0	0/0
5	208156819	.	G	C	128.76	PASS	AC=4;AF=8.097e-03;AN=494;BaseQRankSum=-1.383e+00;ClippingRankSum=0.00;DP=1479;ExcessHet=3.7024;FS=10.642;InbreedingCoeff=-0.0604;MLEAC=3;MLEAF=6.073e-03;MQ=48.03;MQRankSum=-1.383e+00;QD=6.13;ReadPosRankSum=0.967;SOR=0.061;ANN=C|intron_variant|MODIFIER|HORVU.MOREX.r2.5HG0374920|HORVU.MOREX.r2.5HG0374920|transcript|HORVU.MOREX.r2.5HG0374920.1|protein_coding|6/9|c.667-9401G>C||||||	GT:AD:DP:GQ:PGT:PID:PL	./.	0/0	0/0	0/0	0/0	0/0	0/0	0/0	0/0	0/0	0/0	0/0	0/0	0/0	0/0	0/0	0/0	0/0	0/0	0/0	0/0	0/0	0/0	0/0	0/0	0/0	0/0	0/0	0/0	0/0	0/0	0/0	0/0	0/0	0/0	0/0	0/0	0/0	0/0	0/0	0/0
5	208156828	.	T	C	58.09	PASS	AC=3;AF=6.148e-03;AN=488;BaseQRankSum=0.842;ClippingRankSum=0.00;DP=1246;ExcessHet=3.7288;FS=0.000;InbreedingCoeff=-0.0687;MLEAC=3;MLEAF=6.148e-03;MQ=47.16;MQRankSum=-1.834e+00;QD=2.90;ReadPosRankSum=0.00;SOR=0.854;ANN=C|intron_variant|MODIFIER|HORVU.MOREX.r2.5HG0374920|HORVU.MOREX.r2.5HG0374920|transcript|HORVU.MOREX.r2.5HG0374920.1|protein_coding|6/9|c.667-9392T>C||||||	GT:AD:DP:GQ:PGT:PID:PL	0/0	./.	0/0	0/0	0/1	0/0	0/0	0/0	0/0	0/0	0/0	0/0	0/0	0/0	0/0	0/0	0/0	0/0	0/0	0/0	0/0	0/0	0/0	0/0	0/0	0/0	0/0	0/0	0/0	0/0	0/0	0/0	0/0	0/0	0/0	0/0	0/0	0/0	0/0	./.	0/0
5	208157243	.	G	C	76.64	PASS	AC=2;AF=4.032e-03;AN=496;DP=1140;ExcessHet=0.0044;FS=0.000;InbreedingCoeff=0.0235;MLEAC=1;MLEAF=2.016e-03;MQ=60.00;QD=25.55;SOR=2.833;ANN=C|intron_variant|MODIFIER|HORVU.MOREX.r2.5HG0374920|HORVU.MOREX.r2.5HG0374920|transcript|HORVU.MOREX.r2.5HG0374920.1|protein_coding|6/9|c.667-8977G>C||||||	GT:AD:DP:GQ:PL	0/0	0/0	0/0	0/0	0/0	./.	0/0	0/0	0/0	0/0	0/0	0/0	0/0	./.	0/0	0/0	0/0	./.	0/0	0/0	0/0	0/0	0/0	0/0	0/0	0/0	0/0	0/0	0/0	0/0	0/0	0/0	0/0	0/0	0/0	0/0	0/0	0/0	0/0	0/0	0/0
5	208158366	.	C	T	36.74	PASS	AC=1;AF=2.128e-03;AN=470;BaseQRankSum=0.431;ClippingRankSum=0.00;DP=747;ExcessHet=3.0103;FS=0.000;InbreedingCoeff=-0.0803;MLEAC=1;MLEAF=2.128e-03;MQ=60.00;MQRankSum=0.00;QD=12.25;ReadPosRankSum=0.967;SOR=1.179;ANN=T|intron_variant|MODIFIER|HORVU.MOREX.r2.5HG0374920|HORVU.MOREX.r2.5HG0374920|transcript|HORVU.MOREX.r2.5HG0374920.1|protein_coding|6/9|c.667-7854C>T||||||	GT:AD:DP:GQ:PL	0/0	0/0	0/0	0/0	0/0	./.	0/0	0/0	0/0	0/0	0/0	0/0	0/0	0/0	0/0	./.	0/0	0/0	0/0	./.	0/0	0/0	0/0	0/0	0/0	0/0	0/0	0/0	0/0	0/0	0/0	0/0	0/0	0/0	0/0	0/0	0/0	0/0	0/0	0/0	0/0
5	208159844	.	A	T	5569.38	PASS	AC=55;AF=0.111;AN=496;BaseQRankSum=-1.834e+00;ClippingRankSum=0.00;DP=1384;ExcessHet=-0.0000;FS=0.000;InbreedingCoeff=0.6616;MLEAC=51;MLEAF=0.103;MQ=59.82;MQRankSum=0.00;QD=33.96;ReadPosRankSum=-9.670e-01;SOR=0.789;ANN=T|intron_variant|MODIFIER|HORVU.MOREX.r2.5HG0374920|HORVU.MOREX.r2.5HG0374920|transcript|HORVU.MOREX.r2.5HG0374920.1|protein_coding|6/9|c.667-6376A>T||||||	GT:AD:DP:GQ:PL	0/0	0/0	0/0	1/1	1/1	1/1	0/0	0/0	0/0	0/0	0/0	0/0	0/0	0/0	0/0	0/0	0/0	1/1	0/0	0/0	0/0	0/0	1/1	0/0	0/0	0/0	0/0	0/0	0/0	./.	0/0	0/0	0/0	0/0	1/1	0/0	0/0	0/0	0/0	0/0	0/0
5	208159853	.	C	A	19898.9	PASS	AC=191;AF=0.396;AN=482;BaseQRankSum=0.489;ClippingRankSum=0.00;DP=1245;ExcessHet=0.0000;FS=0.000;InbreedingCoeff=0.8044;MLEAC=194;MLEAF=0.402;MQ=59.65;MQRankSum=0.00;QD=27.47;ReadPosRankSum=0.674;SOR=1.544;ANN=A|intron_variant|MODIFIER|HORVU.MOREX.r2.5HG0374920|HORVU.MOREX.r2.5HG0374920|transcript|HORVU.MOREX.r2.5HG0374920.1|protein_coding|6/9|c.667-6367C>A||||||	GT:AD:DP:GQ:PL	0/0	0/0	0/0	0/0	0/0	0/0	0/0	0/0	0/0	0/0	0/0	0/0	0/0	0/0	0/0	0/0	0/0	0/0	0/0	0/0	0/0	0/0	0/0	0/0	0/0	0/0	0/0	0/0	0/0	./.	0/0	0/0	0/0	0/0	0/0	0/0	0/0	0/0	0/0	0/0	0/0
5	208162290	.	G	T	39.84	PASS	AC=2;AF=4.132e-03;AN=484;DP=958;ExcessHet=0.0045;FS=0.000;InbreedingCoeff=0.0064;MLEAC=1;MLEAF=2.066e-03;MQ=60.00;QD=19.92;SOR=0.693;ANN=T|intron_variant|MODIFIER|HORVU.MOREX.r2.5HG0374920|HORVU.MOREX.r2.5HG0374920|transcript|HORVU.MOREX.r2.5HG0374920.1|protein_coding|6/9|c.667-3930G>T||||||	GT:AD:DP:GQ:PL	0/0	0/0	0/0	0/0	0/0	0/0	0/0	0/0	0/0	0/0	0/0	0/0	0/0	0/0	0/0	0/0	0/0	0/0	0/0	0/0	0/0	0/0	0/0	./.	0/0	0/0	0/0	0/0	0/0	0/0	0/0	0/0	0/0	0/0	0/0	0/0	0/0	0/0	0/0	0/0	0/0
5	208162329	.	C	T	4073.51	PASS	AC=34;AF=0.068;AN=498;BaseQRankSum=0.887;ClippingRankSum=0.00;DP=1516;ExcessHet=-0.0000;FS=0.000;InbreedingCoeff=0.6329;MLEAC=29;MLEAF=0.058;MQ=59.73;MQRankSum=0.00;QD=29.17;ReadPosRankSum=-4.890e-01;SOR=2.744;ANN=T|intron_variant|MODIFIER|HORVU.MOREX.r2.5HG0374920|HORVU.MOREX.r2.5HG0374920|transcript|HORVU.MOREX.r2.5HG0374920.1|protein_coding|6/9|c.667-3891C>T||||||	GT:AD:DP:GQ:PL	0/0	0/0	0/0	0/0	0/0	0/0	0/0	0/0	0/0	0/0	0/0	0/0	0/0	0/0	0/0	0/0	0/0	0/0	0/0	0/0	0/0	0/0	0/0	./.	0/0	0/0	0/0	0/0	0/0	0/0	0/0	0/0	0/0	0/0	0/0	0/0	0/0	0/0	0/0	0/0	0/0
5	208165894	.	C	T	45984.8	PASS	AC=204;AF=0.403;AN=506;BaseQRankSum=-6.740e-01;ClippingRankSum=0.00;DP=2950;ExcessHet=-0.0000;FS=2.321;InbreedingCoeff=0.8165;MLEAC=210;MLEAF=0.415;MQ=59.95;MQRankSum=0.00;QD=32.06;ReadPosRankSum=-3.190e-01;SOR=0.414;ANN=T|intron_variant|MODIFIER|HORVU.MOREX.r2.5HG0374920|HORVU.MOREX.r2.5HG0374920|transcript|HORVU.MOREX.r2.5HG0374920.1|protein_coding|6/9|c.667-326C>T||||||	GT:AD:DP:GQ:PL	0/1	0/0	0/0	0/0	0/0	0/0	0/0	0/0	0/0	0/0	0/0	0/0	0/0	0/0	0/1	0/0	0/0	0/0	0/0	0/0	0/0	0/0	0/0	0/0	0/0	0/0	0/0	0/0	0/0	0/0	0/0	0/0	0/0	0/0	0/0	0/0	0/0	0/0	0/0	0/0	0/0
5	208166424	.	G	T	812.09	PASS	AC=5;AF=9.921e-03;AN=504;BaseQRankSum=0.00;ClippingRankSum=0.00;DP=2113;ExcessHet=0.0018;FS=0.000;InbreedingCoeff=0.2712;MLEAC=4;MLEAF=7.937e-03;MQ=60.00;MQRankSum=0.00;QD=31.23;ReadPosRankSum=0.953;SOR=1.765;ANN=T|intron_variant|MODIFIER|HORVU.MOREX.r2.5HG0374920|HORVU.MOREX.r2.5HG0374920|transcript|HORVU.MOREX.r2.5HG0374920.1|protein_coding|7/9|c.792+79G>T||||||	GT:AD:DP:GQ:PL	0/0	0/0	0/0	0/0	0/0	0/0	0/0	0/0	0/0	0/0	0/0	0/0	0/0	0/0	0/0	0/0	0/0	0/0	0/0	0/0	0/0	0/0	0/0	0/0	0/0	0/0	0/0	0/0	0/0	0/0	0/0	0/0	0/0	0/0	0/0	0/0	0/0	0/0	0/0	0/0	0/0
5	208167489	.	G	A	656.74	PASS	AC=10;AF=0.021;AN=478;DP=838;ExcessHet=0.0000;FS=0.000;InbreedingCoeff=0.1569;MLEAC=7;MLEAF=0.015;MQ=59.60;QD=31.27;SOR=3.160;ANN=A|intron_variant|MODIFIER|HORVU.MOREX.r2.5HG0374920|HORVU.MOREX.r2.5HG0374920|transcript|HORVU.MOREX.r2.5HG0374920.1|protein_coding|7/9|c.792+1144G>A||||||	GT:AD:DP:GQ:PL	0/0	0/0	0/0	0/0	0/0	0/0	0/0	./.	0/0	./.	0/0	0/0	0/0	0/0	0/0	0/0	0/0	0/0	0/0	0/0	0/0	0/0	0/0	0/0	0/0	0/0	0/0	0/0	0/0	0/0	0/0	0/0	0/0	0/0	0/0	0/0	0/0	0/0	0/0	0/0	0/0
5	208168240	.	C	T	16144.7	PASS	AC=170;AF=0.374;AN=454;BaseQRankSum=-7.650e-01;ClippingRankSum=0.00;DP=1100;ExcessHet=-0.0000;FS=5.336;InbreedingCoeff=0.7096;MLEAC=177;MLEAF=0.390;MQ=51.18;MQRankSum=-4.890e-01;QD=33.56;ReadPosRankSum=-3.660e-01;SOR=1.354;ANN=T|intron_variant|MODIFIER|HORVU.MOREX.r2.5HG0374920|HORVU.MOREX.r2.5HG0374920|transcript|HORVU.MOREX.r2.5HG0374920.1|protein_coding|7/9|c.792+1895C>T||||||	GT:AD:DP:GQ:PL	0/0	0/0	0/0	0/0	0/0	0/0	0/0	0/0	0/0	0/0	0/0	0/0	0/0	0/0	0/0	0/0	0/0	0/0	0/0	0/0	0/0	0/0	0/0	0/0	0/0	0/1	0/0	0/0	0/0	0/0	0/0	0/0	0/0	0/0	0/0	0/0	./.	0/0	0/0	0/0	0/0
5	208168278	.	A	G	16248.3	PASS	AC=189;AF=0.424;AN=446;BaseQRankSum=0.566;ClippingRankSum=0.00;DP=921;ExcessHet=-0.0000;FS=2.134;InbreedingCoeff=0.6831;MLEAC=200;MLEAF=0.448;MQ=46.31;MQRankSum=-9.670e-01;QD=30.40;ReadPosRankSum=0.210;SOR=1.295;ANN=G|intron_variant|MODIFIER|HORVU.MOREX.r2.5HG0374920|HORVU.MOREX.r2.5HG0374920|transcript|HORVU.MOREX.r2.5HG0374920.1|protein_coding|7/9|c.792+1933A>G||||||	GT:AD:DP:GQ:PL	./.	0/0	./.	0/0	./.	0/0	0/0	0/0	0/0	0/0	0/0	0/0	0/0	0/0	0/0	0/0	0/0	0/0	0/0	0/0	0/0	0/0	0/0	0/0	0/0	0/0	0/0	0/0	0/0	0/0	0/0	0/0	0/0	./.	0/0	0/0	0/0	0/0	0/0	0/0	0/0
5	208168362	.	T	G	2481.1	PASS	AC=36;AF=0.077;AN=468;BaseQRankSum=-9.670e-01;ClippingRankSum=0.00;DP=775;ExcessHet=-0.0000;FS=2.890;InbreedingCoeff=0.3624;MLEAC=31;MLEAF=0.066;MQ=58.16;MQRankSum=0.00;QD=33.53;ReadPosRankSum=0.210;SOR=0.237;ANN=G|intron_variant|MODIFIER|HORVU.MOREX.r2.5HG0374920|HORVU.MOREX.r2.5HG0374920|transcript|HORVU.MOREX.r2.5HG0374920.1|protein_coding|7/9|c.792+2017T>G||||||	GT:AD:DP:GQ:PL	0/0	0/0	./.	0/0	0/0	0/0	0/0	0/0	0/0	0/0	0/0	0/0	0/0	0/0	0/0	0/0	0/0	0/0	0/0	0/0	0/0	0/0	0/0	0/0	0/0	0/0	0/0	0/0	0/0	0/0	0/0	0/0	0/0	0/0	0/0	0/0	0/0	0/0	0/0	0/0	0/0
5	208169656	.	G	A	151.53	PASS	AC=2;AF=4.115e-03;AN=486;DP=1702;ExcessHet=0.0267;FS=0.000;InbreedingCoeff=0.0937;MLEAC=1;MLEAF=2.058e-03;MQ=55.86;QD=30.31;SOR=1.022;ANN=A|intron_variant|MODIFIER|HORVU.MOREX.r2.5HG0374920|HORVU.MOREX.r2.5HG0374920|transcript|HORVU.MOREX.r2.5HG0374920.1|protein_coding|7/9|c.792+3311G>A||||||	GT:AD:DP:GQ:PL	0/0	0/0	0/0	0/0	0/0	0/0	0/0	0/0	0/0	0/0	0/0	0/0	0/0	0/0	0/0	0/0	0/0	0/0	0/0	0/0	0/0	0/0	0/0	0/0	0/0	0/0	0/0	0/0	0/0	0/0	0/0	0/0	0/0	0/0	0/0	0/0	./.	0/0	0/0	0/0	0/0
5	208170051	.	T	C	599.54	PASS	AC=15;AF=0.030;AN=508;BaseQRankSum=-7.680e-01;ClippingRankSum=0.00;DP=2706;ExcessHet=4.8589;FS=11.085;InbreedingCoeff=-0.0525;MLEAC=15;MLEAF=0.030;MQ=55.04;MQRankSum=-2.837e+00;QD=2.81;ReadPosRankSum=0.115;SOR=0.197;ANN=C|intron_variant|MODIFIER|HORVU.MOREX.r2.5HG0374920|HORVU.MOREX.r2.5HG0374920|transcript|HORVU.MOREX.r2.5HG0374920.1|protein_coding|7/9|c.792+3706T>C||||||	GT:AD:DP:GQ:PL	0/0	0/0	0/1	0/0	0/0	0/0	0/0	0/0	0/0	0/0	0/0	0/0	0/0	0/0	0/0	0/1	0/0	0/0	0/0	0/0	0/0	0/0	0/0	0/1	0/0	0/0	0/0	0/0	0/0	0/0	0/0	0/0	0/0	0/0	0/0	0/0	0/0	0/0	0/0	0/0	0/0
5	208170141	.	A	T	729.38	PASS	AC=10;AF=0.020;AN=508;BaseQRankSum=1.02;ClippingRankSum=0.00;DP=2542;ExcessHet=5.3500;FS=6.863;InbreedingCoeff=-0.0497;MLEAC=11;MLEAF=0.022;MQ=52.80;MQRankSum=-2.744e+00;QD=5.79;ReadPosRankSum=0.524;SOR=2.366;ANN=T|intron_variant|MODIFIER|HORVU.MOREX.r2.5HG0374920|HORVU.MOREX.r2.5HG0374920|transcript|HORVU.MOREX.r2.5HG0374920.1|protein_coding|7/9|c.792+3796A>T||||||	GT:AD:DP:GQ:PGT:PID:PL	0/0	0/0	0/1	0/0	0/0	0/0	0/0	0/0	0/0	0/0	0/0	0/0	0/0	0/0	0/0	0/1	0/0	0/0	0/0	0/0	0/0	0/0	0/0	0/1	0/0	0/0	0/0	0/0	0/0	0/0	0/0	0/0	0/0	0/0	0/0	0/0	0/0	0/0	0/0	0/0	0/0
5	208170142	.	C	T	526.36	PASS	AC=8;AF=0.016;AN=508;BaseQRankSum=1.38;ClippingRankSum=0.00;DP=2545;ExcessHet=4.4625;FS=4.569;InbreedingCoeff=-0.0413;MLEAC=8;MLEAF=0.016;MQ=53.21;MQRankSum=-2.598e+00;QD=4.83;ReadPosRankSum=0.636;SOR=1.820;ANN=T|intron_variant|MODIFIER|HORVU.MOREX.r2.5HG0374920|HORVU.MOREX.r2.5HG0374920|transcript|HORVU.MOREX.r2.5HG0374920.1|protein_coding|7/9|c.792+3797C>T||||||	GT:AD:DP:GQ:PGT:PID:PL	0/0	0/0	0/1	0/0	0/0	0/0	0/0	0/0	0/0	0/0	0/0	0/0	0/0	0/0	0/0	0/1	0/0	0/0	0/0	0/0	0/0	0/0	0/0	0/1	0/0	0/0	0/0	0/0	0/0	0/0	0/0	0/0	0/0	0/0	0/0	0/0	0/0	0/0	0/0	0/0	0/0
5	208170166	.	G	A	9115.27	PASS	AC=47;AF=0.094;AN=502;BaseQRankSum=-4.890e-01;ClippingRankSum=0.00;DP=2117;ExcessHet=0.0000;FS=0.000;InbreedingCoeff=0.5432;MLEAC=46;MLEAF=0.092;MQ=53.74;MQRankSum=-6.740e-01;QD=32.79;ReadPosRankSum=-2.100e-01;SOR=1.202;ANN=A|intron_variant|MODIFIER|HORVU.MOREX.r2.5HG0374920|HORVU.MOREX.r2.5HG0374920|transcript|HORVU.MOREX.r2.5HG0374920.1|protein_coding|7/9|c.792+3821G>A||||||	GT:AD:DP:GQ:PL	0/0	0/0	0/0	0/0	0/0	0/0	0/0	0/0	0/0	0/0	0/0	0/0	0/0	0/0	0/0	0/0	0/0	0/0	0/0	0/0	0/0	0/0	0/0	0/0	0/0	0/0	0/0	0/0	0/0	0/0	0/0	0/0	0/0	0/0	0/0	0/0	0/0	./.	0/0	0/0	0/0
5	208170703	.	G	A	143.35	PASS	AC=8;AF=0.016;AN=486;BaseQRankSum=-6.740e-01;ClippingRankSum=0.00;DP=2117;ExcessHet=1.8813;FS=25.018;InbreedingCoeff=-0.0107;MLEAC=7;MLEAF=0.014;MQ=55.94;MQRankSum=-2.200e+00;QD=2.87;ReadPosRankSum=0.566;SOR=0.011;ANN=A|intron_variant|MODIFIER|HORVU.MOREX.r2.5HG0374920|HORVU.MOREX.r2.5HG0374920|transcript|HORVU.MOREX.r2.5HG0374920.1|protein_coding|7/9|c.793-4319G>A||||||	GT:AD:DP:GQ:PGT:PID:PL	./.	0/0	0/0	0/0	0/0	0/0	0/0	0/0	0/0	0/0	0/0	0/0	0/0	0/0	0/0	0/0	0/0	0/0	0/0	0/0	0/0	0/0	./.	0/0	0/0	0/0	0/0	0/0	0/0	0/0	0/0	0/0	0/0	0/0	0/0	0/0	0/0	0/0	0/0	0/0	0/0
5	208171155	.	G	A	5578.87	PASS	AC=40;AF=0.080;AN=500;BaseQRankSum=-6.740e-01;ClippingRankSum=0.00;DP=1595;ExcessHet=0.0000;FS=3.340;InbreedingCoeff=0.4046;MLEAC=35;MLEAF=0.070;MQ=43.13;MQRankSum=-1.465e+00;QD=33.81;ReadPosRankSum=-1.800e-01;SOR=0.324;ANN=A|intron_variant|MODIFIER|HORVU.MOREX.r2.5HG0374920|HORVU.MOREX.r2.5HG0374920|transcript|HORVU.MOREX.r2.5HG0374920.1|protein_coding|7/9|c.793-3867G>A||||||	GT:AD:DP:GQ:PGT:PID:PL	0/0	0/0	0/0	0/0	0/0	0/0	0/0	0/0	0/0	0/0	0/0	0/0	0/0	0/0	0/0	0/0	0/0	0/0	0/0	0/0	0/0	0/0	0/0	0/0	0/0	0/0	0/0	0/0	0/0	0/0	0/1	0/0	0/0	0/0	0/0	0/0	0/0	0/0	0/0	0/0	0/0
5	208171159	.	T	C	21464.2	PASS	AC=179;AF=0.367;AN=488;BaseQRankSum=-1.000e-01;ClippingRankSum=0.00;DP=1671;ExcessHet=-0.0000;FS=1.781;InbreedingCoeff=0.6429;MLEAC=182;MLEAF=0.373;MQ=41.86;MQRankSum=-1.534e+00;QD=32.92;ReadPosRankSum=-2.530e-01;SOR=1.192;ANN=C|intron_variant|MODIFIER|HORVU.MOREX.r2.5HG0374920|HORVU.MOREX.r2.5HG0374920|transcript|HORVU.MOREX.r2.5HG0374920.1|protein_coding|7/9|c.793-3863T>C||||||	GT:AD:DP:GQ:PGT:PID:PL	0/0	0/0	0/0	0/0	0/0	0/0	0/0	0/0	0/0	0/0	0/0	0/0	0/0	0/0	0/0	0/0	0/0	0/0	0/0	0/0	0/0	0/0	0/0	0/0	0/0	0/0	0/0	0/1	0/1	0/0	0/1	0/0	0/0	0/0	0/0	0/0	0/0	0/0	0/0	0/0	0/0
5	208171207	.	C	G	7116.84	PASS	AC=46;AF=0.091;AN=504;BaseQRankSum=0.663;ClippingRankSum=0.00;DP=2269;ExcessHet=0.0000;FS=11.023;InbreedingCoeff=0.5787;MLEAC=43;MLEAF=0.085;MQ=44.40;MQRankSum=-1.732e+00;QD=28.35;ReadPosRankSum=0.00;SOR=1.680;ANN=G|intron_variant|MODIFIER|HORVU.MOREX.r2.5HG0374920|HORVU.MOREX.r2.5HG0374920|transcript|HORVU.MOREX.r2.5HG0374920.1|protein_coding|7/9|c.793-3815C>G||||||	GT:AD:DP:GQ:PL	0/0	0/0	0/0	0/0	0/0	0/0	0/0	0/0	0/0	0/0	0/0	0/0	0/0	0/0	0/0	0/0	0/0	0/0	0/0	0/0	0/0	0/0	0/0	0/0	0/0	0/0	0/0	0/0	0/0	0/0	0/0	0/0	0/0	0/0	0/0	0/0	0/0	0/0	0/0	0/0	0/0
5	208172468	.	C	T	797.84	PASS	AC=5;AF=9.843e-03;AN=508;BaseQRankSum=0.431;ClippingRankSum=0.00;DP=2757;ExcessHet=0.0645;FS=8.113;InbreedingCoeff=0.2313;MLEAC=4;MLEAF=7.874e-03;MQ=58.90;MQRankSum=1.59;QD=28.49;ReadPosRankSum=0.589;SOR=2.613;ANN=T|intron_variant|MODIFIER|HORVU.MOREX.r2.5HG0374920|HORVU.MOREX.r2.5HG0374920|transcript|HORVU.MOREX.r2.5HG0374920.1|protein_coding|7/9|c.793-2554C>T||||||	GT:AD:DP:GQ:PL	0/0	0/0	0/0	0/0	0/0	0/0	0/0	0/0	0/0	0/0	0/0	0/0	0/0	0/0	0/0	0/0	0/0	0/0	0/0	0/0	0/0	0/0	0/1	0/0	0/0	0/0	0/0	0/0	0/0	0/0	0/0	0/0	0/0	0/0	0/0	0/0	0/0	0/0	0/0	0/0	0/0
5	208172492	.	C	T	24006.4	PASS	AC=121;AF=0.241;AN=502;BaseQRankSum=-6.490e-01;ClippingRankSum=0.00;DP=2284;ExcessHet=0.0000;FS=2.853;InbreedingCoeff=0.6503;MLEAC=123;MLEAF=0.245;MQ=54.93;MQRankSum=0.167;QD=32.44;ReadPosRankSum=-3.450e-01;SOR=1.144;ANN=T|intron_variant|MODIFIER|HORVU.MOREX.r2.5HG0374920|HORVU.MOREX.r2.5HG0374920|transcript|HORVU.MOREX.r2.5HG0374920.1|protein_coding|7/9|c.793-2530C>T||||||	GT:AD:DP:GQ:PL	0/0	0/0	0/0	0/0	0/0	0/0	0/0	0/0	0/0	0/0	0/0	0/0	0/0	0/0	0/0	0/0	0/0	0/0	0/0	0/0	0/0	0/0	0/0	0/0	0/0	0/0	0/0	0/0	0/0	0/0	0/0	0/0	0/0	0/0	0/0	0/0	0/0	0/0	0/0	0/0	0/0
5	208172524	.	C	T	749.39	PASS	AC=5;AF=9.960e-03;AN=502;BaseQRankSum=0.674;ClippingRankSum=0.00;DP=1496;ExcessHet=0.1963;FS=4.177;InbreedingCoeff=0.0651;MLEAC=5;MLEAF=9.960e-03;MQ=51.12;MQRankSum=-6.740e-01;QD=26.76;ReadPosRankSum=1.15;SOR=2.753;ANN=T|intron_variant|MODIFIER|HORVU.MOREX.r2.5HG0374920|HORVU.MOREX.r2.5HG0374920|transcript|HORVU.MOREX.r2.5HG0374920.1|protein_coding|7/9|c.793-2498C>T||||||	GT:AD:DP:GQ:PL	0/0	0/0	0/0	0/0	0/0	0/0	0/0	0/0	0/0	0/0	0/0	0/0	0/0	0/0	0/0	0/0	0/0	0/0	0/0	0/0	0/0	0/0	0/0	0/0	0/0	0/0	0/0	0/0	0/0	0/0	0/0	0/0	0/0	0/0	0/0	0/0	0/0	0/0	0/0	0/0	0/0
5	208172556	.	C	T	480.53	PASS	AC=5;AF=0.010;AN=484;BaseQRankSum=-1.282e+00;ClippingRankSum=0.00;DP=1172;ExcessHet=0.0001;FS=0.000;InbreedingCoeff=0.0891;MLEAC=4;MLEAF=8.264e-03;MQ=41.02;MQRankSum=-1.282e+00;QD=28.27;ReadPosRankSum=-2.530e-01;SOR=0.693;ANN=T|intron_variant|MODIFIER|HORVU.MOREX.r2.5HG0374920|HORVU.MOREX.r2.5HG0374920|transcript|HORVU.MOREX.r2.5HG0374920.1|protein_coding|7/9|c.793-2466C>T||||||	GT:AD:DP:GQ:PL	0/0	0/0	0/0	0/0	0/0	0/0	0/0	0/0	0/0	0/0	0/0	0/0	0/0	0/0	0/0	1/1	0/0	0/0	0/0	0/0	0/0	0/0	0/0	0/0	0/0	0/0	0/0	0/0	0/0	0/0	0/0	0/0	0/0	0/0	0/0	0/0	0/0	0/0	0/0	0/0	0/0
5	208174381	.	G	A	301.77	PASS	AC=2;AF=3.968e-03;AN=504;DP=2017;ExcessHet=0.0430;FS=0.000;InbreedingCoeff=0.1357;MLEAC=2;MLEAF=3.968e-03;MQ=60.00;QD=30.18;SOR=4.804;ANN=A|intron_variant|MODIFIER|HORVU.MOREX.r2.5HG0374920|HORVU.MOREX.r2.5HG0374920|transcript|HORVU.MOREX.r2.5HG0374920.1|protein_coding|7/9|c.793-641G>A||||||	GT:AD:DP:GQ:PL	0/0	0/0	0/0	0/0	0/0	0/0	0/0	0/0	0/0	0/0	0/0	0/0	0/0	0/0	0/0	0/0	0/0	0/0	0/0	0/0	0/0	0/0	0/0	0/0	0/0	0/0	0/0	0/0	0/0	0/0	0/0	0/0	0/0	0/0	0/0	0/0	0/0	1/1	0/0	0/0	0/0
5	208175567	.	T	C	911.86	PASS	AC=8;AF=0.017;AN=470;DP=895;ExcessHet=0.0000;FS=0.000;InbreedingCoeff=0.1331;MLEAC=6;MLEAF=0.013;MQ=58.83;QD=28.59;SOR=5.058;ANN=C|intron_variant|MODIFIER|HORVU.MOREX.r2.5HG0374920|HORVU.MOREX.r2.5HG0374920|transcript|HORVU.MOREX.r2.5HG0374920.1|protein_coding|8/9|c.1099-149T>C||||||	GT:AD:DP:GQ:PL	0/0	0/0	0/0	0/0	0/0	./.	0/0	0/0	0/0	0/0	0/0	0/0	0/0	0/0	0/0	0/0	0/0	0/0	0/0	0/0	0/0	0/0	0/0	0/0	0/0	0/0	0/0	0/0	0/0	0/0	./.	./.	0/0	0/0	0/0	0/0	0/0	0/0	0/0	0/0	0/0
5	249011822	.	C	T	665.74	PASS	AC=4;AF=8.230e-03;AN=486;BaseQRankSum=-2.610e-01;ClippingRankSum=0.00;DP=2595;ExcessHet=0.3500;FS=3.329;InbreedingCoeff=0.0069;MLEAC=3;MLEAF=6.173e-03;MQ=40.00;MQRankSum=0.00;QD=18.49;ReadPosRankSum=0.520;SOR=1.596;ANN=T|missense_variant|MODERATE|HORVU.MOREX.r2.5HG0377520|HORVU.MOREX.r2.5HG0377520|transcript|HORVU.MOREX.r2.5HG0377520.1|protein_coding|1/7|c.23C>T|p.Ala8Val|23/1329|23/1329|8/442||	GT:AD:DP:GQ:PL	0/0	0/0	0/0	0/0	0/0	0/0	0/0	0/0	0/0	0/0	0/0	0/0	0/0	0/0	0/0	0/0	0/0	0/0	0/0	0/0	0/0	0/0	./.	0/0	0/0	0/0	0/0	0/0	0/0	0/0	0/0	0/0	0/0	0/0	./.	0/0	0/0	./.	0/0	0/0	0/0
5	249016242	.	T	C	432.29	PASS	AC=10;AF=0.022;AN=462;BaseQRankSum=0.241;ClippingRankSum=0.00;DP=975;ExcessHet=1.0523;FS=8.015;InbreedingCoeff=-0.0836;MLEAC=12;MLEAF=0.026;MQ=46.10;MQRankSum=-1.282e+00;QD=13.10;ReadPosRankSum=0.842;SOR=2.184;ANN=C|intron_variant|MODIFIER|HORVU.MOREX.r2.5HG0377520|HORVU.MOREX.r2.5HG0377520|transcript|HORVU.MOREX.r2.5HG0377520.1|protein_coding|2/6|c.255+2586T>C||||||	GT:AD:DP:GQ:PGT:PID:PL	0/0	0/0	0/0	0/0	0/1	0/0	0/0	0/0	0/1	0/1	0/0	0/0	./.	0/0	0/0	0/0	0/0	0/0	0/0	0/0	0/0	0/0	0/0	0/0	0/0	0/0	0/1	0/0	0/0	0/0	0/0	0/0	0/0	0/0	0/0	0/0	0/0	0/0	0/0	0/0	0/1
5	249016285	.	C	T	554.57	PASS	AC=5;AF=0.010;AN=490;BaseQRankSum=-2.170e-01;ClippingRankSum=0.00;DP=1207;ExcessHet=3.6410;FS=0.000;InbreedingCoeff=-0.0679;MLEAC=5;MLEAF=0.010;MQ=49.60;MQRankSum=-9.670e-01;QD=15.84;ReadPosRankSum=-3.660e-01;SOR=0.816;ANN=T|intron_variant|MODIFIER|HORVU.MOREX.r2.5HG0377520|HORVU.MOREX.r2.5HG0377520|transcript|HORVU.MOREX.r2.5HG0377520.1|protein_coding|2/6|c.255+2629C>T||||||	GT:AD:DP:GQ:PGT:PID:PL	0/0	0/0	0/0	0/0	0/1	0/0	0/0	0/0	0/1	./.	0/0	0/0	0/0	0/0	0/0	0/0	0/0	0/0	0/0	0/0	0/0	0/0	0/0	0/0	0/0	0/0	0/1	0/0	0/0	0/0	0/0	0/0	0/0	0/0	0/0	0/0	0/0	0/0	0/0	0/0	0/0
5	249016298	.	A	C	61.62	PASS	AC=2;AF=4.049e-03;AN=494;BaseQRankSum=-1.358e+00;ClippingRankSum=0.00;DP=1307;ExcessHet=3.3271;FS=2.058;InbreedingCoeff=-0.0567;MLEAC=2;MLEAF=4.049e-03;MQ=56.92;MQRankSum=0.00;QD=3.42;ReadPosRankSum=0.301;SOR=0.307;ANN=C|intron_variant|MODIFIER|HORVU.MOREX.r2.5HG0377520|HORVU.MOREX.r2.5HG0377520|transcript|HORVU.MOREX.r2.5HG0377520.1|protein_coding|2/6|c.255+2642A>C||||||	GT:AD:DP:GQ:PGT:PID:PL	0/0	0/0	0/0	0/0	0/0	0/0	0/1	0/0	0/0	0/0	0/0	0/0	0/0	0/0	0/0	0/0	0/0	0/0	0/0	0/0	0/0	0/0	0/0	0/0	0/0	0/0	0/0	0/0	0/0	0/0	0/0	0/0	0/0	0/0	0/0	0/0	0/0	0/0	0/0	0/0	0/0
5	249016299	.	T	C	61.45	PASS	AC=2;AF=4.049e-03;AN=494;BaseQRankSum=-1.354e+00;ClippingRankSum=0.00;DP=1308;ExcessHet=3.1959;FS=2.058;InbreedingCoeff=-0.0532;MLEAC=2;MLEAF=4.049e-03;MQ=54.27;MQRankSum=0.00;QD=3.41;ReadPosRankSum=1.56;SOR=0.307;ANN=C|intron_variant|MODIFIER|HORVU.MOREX.r2.5HG0377520|HORVU.MOREX.r2.5HG0377520|transcript|HORVU.MOREX.r2.5HG0377520.1|protein_coding|2/6|c.255+2643T>C||||||	GT:AD:DP:GQ:PGT:PID:PL	0/0	0/0	0/0	0/0	0/0	0/0	0/1	0/0	0/0	0/0	0/0	0/0	0/0	0/0	0/0	0/0	0/0	0/0	0/0	0/0	0/0	0/0	0/0	0/0	0/0	0/0	0/0	0/0	0/0	0/0	0/0	0/0	0/0	0/0	0/0	0/0	0/0	0/0	0/0	0/0	0/0
5	249016310	.	C	T	525.36	PASS	AC=5;AF=0.010;AN=494;BaseQRankSum=0.674;ClippingRankSum=0.00;DP=1380;ExcessHet=4.4473;FS=0.000;InbreedingCoeff=-0.0511;MLEAC=6;MLEAF=0.012;MQ=46.62;MQRankSum=-2.515e+00;QD=12.81;ReadPosRankSum=1.19;SOR=0.804;ANN=T|intron_variant|MODIFIER|HORVU.MOREX.r2.5HG0377520|HORVU.MOREX.r2.5HG0377520|transcript|HORVU.MOREX.r2.5HG0377520.1|protein_coding|2/6|c.255+2654C>T||||||	GT:AD:DP:GQ:PGT:PID:PL	0/0	0/0	0/0	0/0	0/1	0/0	0/0	0/0	0/1	./.	0/0	0/0	0/0	0/0	0/0	0/0	0/0	0/0	0/0	0/0	0/0	0/0	0/0	0/0	0/0	0/0	0/1	0/0	0/0	0/0	0/0	0/0	0/0	0/0	0/0	0/0	0/0	0/0	0/0	0/0	0/0
5	249016464	.	T	C	25654.1	PASS	AC=200;AF=0.413;AN=484;BaseQRankSum=-5.240e-01;ClippingRankSum=0.00;DP=1550;ExcessHet=0.0000;FS=1.184;InbreedingCoeff=0.5734;MLEAC=213;MLEAF=0.440;MQ=59.27;MQRankSum=0.00;QD=33.84;ReadPosRankSum=-3.190e-01;SOR=1.096;ANN=C|intron_variant|MODIFIER|HORVU.MOREX.r2.5HG0377520|HORVU.MOREX.r2.5HG0377520|transcript|HORVU.MOREX.r2.5HG0377520.1|protein_coding|2/6|c.255+2808T>C||||||	GT:AD:DP:GQ:PGT:PID:PL	0/0	0/0	0/0	1/1	1/1	1/1	0/0	0/0	0/0	0/0	0/0	0/0	1/1	1/1	1/1	0/1	0/0	0/1	0/0	0/0	0/0	0/0	1/1	0/0	0/0	0/0	0/0	0/0	0/0	1/1	0/0	0/1	0/0	0/0	1/1	0/0	0/0	0/0	0/0	0/0	0/0
5	249016472	.	C	T	525.81	PASS	AC=4;AF=8.032e-03;AN=498;BaseQRankSum=0.489;ClippingRankSum=0.00;DP=1607;ExcessHet=0.9632;FS=3.352;InbreedingCoeff=0.0167;MLEAC=3;MLEAF=6.024e-03;MQ=47.86;MQRankSum=0.00;QD=25.04;ReadPosRankSum=-4.890e-01;SOR=0.848;ANN=T|intron_variant|MODIFIER|HORVU.MOREX.r2.5HG0377520|HORVU.MOREX.r2.5HG0377520|transcript|HORVU.MOREX.r2.5HG0377520.1|protein_coding|2/6|c.255+2816C>T||||||	GT:AD:DP:GQ:PGT:PID:PL	0/0	0/0	0/0	0/0	0/0	0/0	0/0	0/0	0/0	0/0	0/0	0/0	0/0	0/0	0/0	0/0	0/0	0/0	0/0	0/1	0/0	0/0	0/0	0/0	0/0	0/0	0/0	0/0	0/0	0/0	0/0	0/1	0/0	1/1	0/0	0/0	0/0	0/0	0/0	0/0	0/0
5	249016526	.	T	C	306.2	PASS	AC=11;AF=0.022;AN=506;BaseQRankSum=0.354;ClippingRankSum=0.00;DP=2274;ExcessHet=18.5845;FS=2.594;InbreedingCoeff=-0.1005;MLEAC=15;MLEAF=0.030;MQ=57.54;MQRankSum=-2.200e+00;QD=2.34;ReadPosRankSum=0.267;SOR=0.476;ANN=C|intron_variant|MODIFIER|HORVU.MOREX.r2.5HG0377520|HORVU.MOREX.r2.5HG0377520|transcript|HORVU.MOREX.r2.5HG0377520.1|protein_coding|2/6|c.255+2870T>C||||||	GT:AD:DP:GQ:PGT:PID:PL	0/0	0/0	0/0	0/0	0/0	0/0	0/0	0/0	0/0	0/0	0/0	0/0	0/0	0/0	0/0	0/0	0/0	0/0	0/0	0/0	0/0	0/0	0/0	0/0	0/0	0/0	0/0	0/0	0/0	0/0	0/0	0/0	0/0	0/0	0/0	0/0	0/0	0/0	0/0	0/0	0/0
5	249016544	.	A	G	373.93	PASS	AC=17;AF=0.034;AN=504;BaseQRankSum=0.00;ClippingRankSum=0.00;DP=2338;ExcessHet=17.2144;FS=0.611;InbreedingCoeff=-0.0958;MLEAC=19;MLEAF=0.038;MQ=57.71;MQRankSum=-2.100e+00;QD=2.09;ReadPosRankSum=0.274;SOR=0.626;ANN=G|intron_variant|MODIFIER|HORVU.MOREX.r2.5HG0377520|HORVU.MOREX.r2.5HG0377520|transcript|HORVU.MOREX.r2.5HG0377520.1|protein_coding|2/6|c.255+2888A>G||||||	GT:AD:DP:GQ:PGT:PID:PL	0/0	0/0	0/0	0/0	0/1	0/0	0/0	0/0	0/0	0/0	0/0	0/0	0/0	0/0	0/0	0/0	0/0	0/0	0/0	0/0	0/0	0/0	0/0	0/0	0/0	0/0	0/0	0/0	0/0	0/0	0/0	0/0	0/0	0/0	0/0	0/0	0/0	0/0	0/0	0/0	0/0
5	249016641	.	G	A	51.15	PASS	AC=3;AF=6.048e-03;AN=496;BaseQRankSum=-6.740e-01;ClippingRankSum=0.00;DP=1197;ExcessHet=3.1966;FS=9.590;InbreedingCoeff=-0.0609;MLEAC=2;MLEAF=4.032e-03;MQ=56.27;MQRankSum=-1.383e+00;QD=6.39;ReadPosRankSum=-6.740e-01;SOR=0.018;ANN=A|intron_variant|MODIFIER|HORVU.MOREX.r2.5HG0377520|HORVU.MOREX.r2.5HG0377520|transcript|HORVU.MOREX.r2.5HG0377520.1|protein_coding|2/6|c.255+2985G>A||||||	GT:AD:DP:GQ:PGT:PID:PL	0/0	0/0	0/0	0/0	0/0	0/0	0/0	0/0	0/0	./.	0/0	0/0	0/0	0/0	0/0	0/0	0/0	0/0	0/0	0/0	0/0	0/0	0/0	0/0	0/0	0/0	0/0	0/0	0/0	0/0	0/0	0/0	0/0	0/0	0/0	0/0	0/0	0/0	0/0	0/0	0/0
5	249027745	.	T	A	6506.18	PASS	AC=40;AF=0.079;AN=508;BaseQRankSum=0.443;ClippingRankSum=0.00;DP=2414;ExcessHet=-0.0000;FS=0.000;InbreedingCoeff=0.7912;MLEAC=36;MLEAF=0.071;MQ=60.00;MQRankSum=0.00;QD=34.42;ReadPosRankSum=0.712;SOR=0.599;ANN=A|intron_variant|MODIFIER|HORVU.MOREX.r2.5HG0377520|HORVU.MOREX.r2.5HG0377520|transcript|HORVU.MOREX.r2.5HG0377520.1|protein_coding|2/6|c.256-31T>A||||||	GT:AD:DP:GQ:PGT:PID:PL	0/0	0/0	0/0	0/0	0/0	0/0	0/0	0/0	0/0	0/0	0/0	0/0	0/0	0/0	0/0	0/0	0/0	0/0	0/0	0/0	0/0	0/0	0/0	0/0	0/0	0/0	0/0	0/0	0/0	0/0	0/0	0/0	0/0	0/0	0/0	0/0	0/0	0/0	0/0	0/0	0/0
5	550782090	.	T	C	1820.45	PASS	AC=5;AF=9.921e-03;AN=504;BaseQRankSum=-1.420e+00;ClippingRankSum=0.00;DP=2930;ExcessHet=0.0018;FS=0.000;InbreedingCoeff=0.3612;MLEAC=5;MLEAF=9.921e-03;MQ=60.00;MQRankSum=0.00;QD=28.92;ReadPosRankSum=-9.090e-01;SOR=0.922;ANN=C|intron_variant|MODIFIER|HORVU.MOREX.r2.5HG0429150|HORVU.MOREX.r2.5HG0429150|transcript|HORVU.MOREX.r2.5HG0429150.1|protein_coding|5/8|c.868-235T>C||||||	GT:AD:DP:GQ:PGT:PID:PL	0/0	0/0	0/0	0/0	0/0	0/0	0/0	0/0	0/0	0/0	0/0	0/0	0/0	0/0	0/0	0/0	0/0	0/0	0/0	0/0	0/0	0/0	0/0	0/0	0/0	0/0	0/0	0/0	0/0	0/0	0/0	0/0	0/0	0/0	0/0	0/0	0/0	0/0	0/0	0/0	0/0
5	550782099	.	A	G	6196.52	PASS	AC=29;AF=0.058;AN=500;BaseQRankSum=1.98;ClippingRankSum=0.00;DP=2614;ExcessHet=-0.0000;FS=2.703;InbreedingCoeff=0.8075;MLEAC=28;MLEAF=0.056;MQ=59.82;MQRankSum=0.00;QD=30.04;ReadPosRankSum=1.47;SOR=1.825;ANN=G|intron_variant|MODIFIER|HORVU.MOREX.r2.5HG0429150|HORVU.MOREX.r2.5HG0429150|transcript|HORVU.MOREX.r2.5HG0429150.1|protein_coding|5/8|c.868-226A>G||||||	GT:AD:DP:GQ:PL	0/0	0/0	0/0	0/0	0/0	0/0	0/0	0/0	0/0	0/0	0/0	0/0	0/0	0/0	0/0	0/0	0/0	0/0	0/0	0/0	0/0	0/0	0/0	0/0	0/0	0/0	0/0	0/0	0/0	0/0	0/0	0/0	0/0	0/0	0/0	0/0	0/0	0/0	0/0	0/0	0/0
5	63294051	.	A	G	1349.77	PASS	AC=4;AF=7.937e-03;AN=504;DP=2766;ExcessHet=0.0000;FS=0.000;InbreedingCoeff=0.3463;MLEAC=4;MLEAF=7.937e-03;MQ=56.12;QD=33.84;SOR=3.737;ANN=G|intron_variant|MODIFIER|HORVU.MOREX.r2.5HG0362710|HORVU.MOREX.r2.5HG0362710|transcript|HORVU.MOREX.r2.5HG0362710.1|protein_coding|8/8|c.909-30T>C||||||	GT:AD:DP:GQ:PL	0/0	0/0	0/0	0/0	0/0	0/0	0/0	0/0	0/0	0/0	0/0	0/0	0/0	0/0	0/0	0/0	0/0	0/0	0/0	0/0	0/0	0/0	0/0	0/0	0/0	0/0	0/0	0/0	0/0	0/0	0/0	0/0	0/0	0/0	0/0	0/0	0/0	0/0	0/0	0/0	0/0
5	63294138	.	A	T	3029.08	PASS	AC=18;AF=0.036;AN=506;DP=2176;ExcessHet=0.0000;FS=0.000;InbreedingCoeff=0.7362;MLEAC=17;MLEAF=0.034;MQ=60.00;QD=30.91;SOR=2.400;ANN=T|intron_variant|MODIFIER|HORVU.MOREX.r2.5HG0362710|HORVU.MOREX.r2.5HG0362710|transcript|HORVU.MOREX.r2.5HG0362710.1|protein_coding|8/8|c.909-117T>A||||||	GT:AD:DP:GQ:PL	0/0	0/0	0/0	0/0	0/0	0/0	0/0	0/0	0/0	0/0	0/0	0/0	0/0	0/0	0/0	0/0	0/0	0/0	0/0	0/0	0/0	0/0	0/0	0/0	0/0	0/0	0/0	0/0	0/0	0/0	0/0	0/0	0/0	0/0	0/0	0/0	0/0	0/0	0/0	0/0	0/0
5	63294146	.	G	C	1151.81	PASS	AC=6;AF=0.012;AN=508;BaseQRankSum=1.36;ClippingRankSum=0.00;DP=2357;ExcessHet=0.0000;FS=0.000;InbreedingCoeff=0.5580;MLEAC=5;MLEAF=9.843e-03;MQ=60.00;MQRankSum=0.00;QD=32.91;ReadPosRankSum=-5.740e-01;SOR=0.693;ANN=C|intron_variant|MODIFIER|HORVU.MOREX.r2.5HG0362710|HORVU.MOREX.r2.5HG0362710|transcript|HORVU.MOREX.r2.5HG0362710.1|protein_coding|8/8|c.909-125C>G||||||	GT:AD:DP:GQ:PL	0/0	0/0	0/0	0/0	0/0	0/0	0/0	0/0	0/0	0/0	0/0	0/0	0/0	0/0	0/0	0/0	0/0	0/0	0/0	0/0	0/0	0/0	0/0	0/0	0/0	0/0	0/0	0/0	0/0	0/0	0/0	0/0	0/0	0/0	0/0	0/0	0/0	0/0	0/0	0/0	0/0
5	63294378	.	G	A	1775.7	PASS	AC=16;AF=0.032;AN=494;DP=1336;ExcessHet=0.0000;FS=0.000;InbreedingCoeff=0.4086;MLEAC=13;MLEAF=0.026;MQ=60.00;QD=27.26;SOR=7.784;ANN=A|intron_variant|MODIFIER|HORVU.MOREX.r2.5HG0362710|HORVU.MOREX.r2.5HG0362710|transcript|HORVU.MOREX.r2.5HG0362710.1|protein_coding|8/8|c.909-357C>T||||||	GT:AD:DP:GQ:PL	0/0	0/0	0/0	0/0	0/0	0/0	0/0	0/0	0/0	0/0	0/0	0/0	0/0	0/0	0/0	0/0	0/0	./.	0/0	0/0	0/0	0/0	0/0	0/0	0/0	0/0	0/0	0/0	0/0	0/0	0/0	0/0	0/0	0/0	0/0	0/0	0/0	0/0	0/0	0/0	0/0
5	63295975	.	G	A	60765.2	PASS	AC=320;AF=0.630;AN=508;BaseQRankSum=0.282;ClippingRankSum=0.00;DP=2331;ExcessHet=-0.0000;FS=0.000;InbreedingCoeff=0.8039;MLEAC=331;MLEAF=0.652;MQ=55.72;MQRankSum=-6.970e-01;QD=35.98;ReadPosRankSum=0.967;SOR=0.614;ANN=A|intron_variant|MODIFIER|HORVU.MOREX.r2.5HG0362710|HORVU.MOREX.r2.5HG0362710|transcript|HORVU.MOREX.r2.5HG0362710.1|protein_coding|4/8|c.517+128C>T||||||	GT:AD:DP:GQ:PGT:PID:PL	0/0	0/0	1/1	0/1	0/0	0/1	0/0	0/0	0/0	0/0	0/0	0/0	0/0	0/0	0/0	0/0	1/1	0/1	1/1	0/0	1/1	0/0	1/1	0/0	0/1	0/0	0/0	0/1	0/1	0/0	1/1	0/0	1/1	0/0	0/0	0/0	0/0	0/0	0/0	1/1	0/1
5	63296003	.	T	C	3537.39	PASS	AC=28;AF=0.055;AN=506;BaseQRankSum=1.28;ClippingRankSum=0.00;DP=1912;ExcessHet=-0.0000;FS=6.160;InbreedingCoeff=0.6639;MLEAC=24;MLEAF=0.047;MQ=56.71;MQRankSum=0.524;QD=29.92;ReadPosRankSum=0.524;SOR=0.109;ANN=C|intron_variant|MODIFIER|HORVU.MOREX.r2.5HG0362710|HORVU.MOREX.r2.5HG0362710|transcript|HORVU.MOREX.r2.5HG0362710.1|protein_coding|4/8|c.517+100A>G||||||	GT:AD:DP:GQ:PL	0/0	0/0	0/0	0/0	0/0	0/0	0/0	0/0	0/0	0/0	0/0	0/0	0/0	0/0	0/0	0/0	0/0	0/0	1/1	0/0	0/0	0/0	1/1	0/0	0/0	0/0	0/0	0/0	0/0	0/0	0/0	0/0	1/1	0/0	0/0	0/0	0/0	0/0	0/0	0/0	0/0
5	63296034	.	T	C	2099.74	PASS	AC=19;AF=0.038;AN=500;BaseQRankSum=-8.420e-01;ClippingRankSum=0.00;DP=1725;ExcessHet=0.0000;FS=0.000;InbreedingCoeff=0.5280;MLEAC=15;MLEAF=0.030;MQ=58.10;MQRankSum=-2.530e-01;QD=28.17;ReadPosRankSum=-1.282e+00;SOR=2.165;ANN=C|intron_variant|MODIFIER|HORVU.MOREX.r2.5HG0362710|HORVU.MOREX.r2.5HG0362710|transcript|HORVU.MOREX.r2.5HG0362710.1|protein_coding|4/8|c.517+69A>G||||||	GT:AD:DP:GQ:PL	0/0	0/0	0/0	1/1	0/0	1/1	0/0	0/0	0/0	0/0	0/0	0/0	0/0	0/0	0/0	0/0	0/0	0/0	0/0	0/0	0/0	0/0	0/0	0/0	0/0	0/0	0/0	0/0	0/0	0/0	0/0	0/0	0/0	0/0	0/0	0/0	0/0	0/0	0/0	1/1	0/0
5	63296544	.	G	A	171.14	PASS	AC=4;AF=8.230e-03;AN=486;BaseQRankSum=0.00;ClippingRankSum=0.00;DP=1064;ExcessHet=4.2271;FS=16.368;InbreedingCoeff=-0.0807;MLEAC=5;MLEAF=0.010;MQ=50.37;MQRankSum=-1.068e+00;QD=7.78;ReadPosRankSum=0.00;SOR=0.381;ANN=A|intron_variant|MODIFIER|HORVU.MOREX.r2.5HG0362710|HORVU.MOREX.r2.5HG0362710|transcript|HORVU.MOREX.r2.5HG0362710.1|protein_coding|2/8|c.344-143C>T||||||	GT:AD:DP:GQ:PL	0/0	0/0	0/0	0/0	0/1	0/0	0/0	0/0	0/0	0/0	0/0	0/0	0/0	0/0	0/0	0/0	0/0	0/0	0/0	0/0	0/0	0/0	0/0	0/0	0/0	0/0	0/0	0/0	0/0	0/0	0/0	0/0	0/0	0/0	0/0	0/0	0/0	0/0	0/0	0/0	0/0
5	63297382	.	C	T	117.2	PASS	AC=4;AF=8.696e-03;AN=460;DP=1315;ExcessHet=0.0005;FS=0.000;InbreedingCoeff=0.0887;MLEAC=2;MLEAF=4.348e-03;MQ=52.92;QD=19.53;SOR=1.609;ANN=T|missense_variant|MODERATE|HORVU.MOREX.r2.5HG0362710|HORVU.MOREX.r2.5HG0362710|transcript|HORVU.MOREX.r2.5HG0362710.1|protein_coding|1/9|c.26G>A|p.Gly9Asp|26/2076|26/2076|9/691||	GT:AD:DP:GQ:PL	0/0	0/0	0/0	0/0	0/0	./.	0/0	0/0	0/0	0/0	0/0	0/0	./.	0/0	0/0	0/0	0/0	0/0	0/0	0/0	0/0	0/0	0/0	0/0	0/0	0/0	0/0	0/0	0/0	0/0	0/0	0/0	0/0	0/0	0/0	0/0	0/0	0/0	0/0	./.	0/0
6	448149610	.	C	T	18563.1	PASS	AC=86;AF=0.223;AN=386;BaseQRankSum=0.874;ClippingRankSum=0.00;DP=1665;ExcessHet=-0.0000;FS=0.000;InbreedingCoeff=0.6305;MLEAC=98;MLEAF=0.254;MQ=58.54;MQRankSum=0.00;QD=27.74;ReadPosRankSum=0.524;SOR=0.983;ANN=T|synonymous_variant|LOW|HORVU.MOREX.r2.6HG0500510|HORVU.MOREX.r2.6HG0500510|transcript|HORVU.MOREX.r2.6HG0500510.1|protein_coding|1/9|c.51C>T|p.Arg17Arg|51/1302|51/1302|17/433||	GT:AD:DP:GQ:PGT:PID:PL	./.	0/1	0/0	./.	0/0	0/0	0/0	0/0	0/0	0/0	0/0	0/0	./.	0/0	./.	0/0	./.	0/0	0/0	./.	0/1	0/0	./.	0/0	0/0	0/0	0/0	0/0	0/0	0/0	1/1	0/0	0/0	0/0	./.	0/0	0/0	0/0	0/0	0/0	0/0
6	448149628	.	C	T	18664.2	PASS	AC=96;AF=0.198;AN=484;BaseQRankSum=-7.800e-01;ClippingRankSum=0.00;DP=2376;ExcessHet=-0.0000;FS=0.000;InbreedingCoeff=0.6639;MLEAC=99;MLEAF=0.205;MQ=59.81;MQRankSum=0.00;QD=31.32;ReadPosRankSum=0.254;SOR=0.954;ANN=T|synonymous_variant|LOW|HORVU.MOREX.r2.6HG0500510|HORVU.MOREX.r2.6HG0500510|transcript|HORVU.MOREX.r2.6HG0500510.1|protein_coding|1/9|c.69C>T|p.Gly23Gly|69/1302|69/1302|23/433||	GT:AD:DP:GQ:PGT:PID:PL	0/0	0/1	1/1	0/0	0/0	0/0	1/1	0/1	1/1	0/0	0/0	0/1	./.	0/0	1/1	0/0	0/0	0/0	0/0	0/0	0/0	0/1	./.	1/1	0/0	0/0	0/0	1/1	0/0	0/0	0/0	0/0	0/0	0/0	0/0	0/0	1/1	0/1	1/1	1/1	1/1
6	448151500	.	A	C	2019.22	PASS	AC=42;AF=0.144;AN=292;DP=314;ExcessHet=-0.0000;FS=0.000;InbreedingCoeff=0.3648;MLEAC=41;MLEAF=0.140;MQ=50.33;QD=28.03;SOR=4.768;ANN=C|intron_variant|MODIFIER|HORVU.MOREX.r2.6HG0500510|HORVU.MOREX.r2.6HG0500510|transcript|HORVU.MOREX.r2.6HG0500510.1|protein_coding|5/8|c.886-206A>C||||||	GT:AD:DP:GQ:PGT:PID:PL	0/0	0/0	./.	./.	0/0	0/0	0/0	./.	0/0	0/0	0/0	0/0	0/0	./.	0/0	./.	./.	0/0	0/0	0/0	./.	0/0	0/0	0/0	0/0	0/0	./.	./.	0/0	./.	./.	0/0	./.	0/0	0/0	0/0	0/0	0/0	0/0	0/0	0/0
6	154337001	.	G	A	2223.93	PASS	AC=16;AF=0.035;AN=460;BaseQRankSum=1.38;ClippingRankSum=0.00;DP=1182;ExcessHet=0.0000;FS=7.368;InbreedingCoeff=0.2808;MLEAC=14;MLEAF=0.030;MQ=49.37;MQRankSum=0.00;QD=34.21;ReadPosRankSum=-6.740e-01;SOR=2.090;ANN=A|intron_variant|MODIFIER|HORVU.MOREX.r2.6HG0475570|HORVU.MOREX.r2.6HG0475570|transcript|HORVU.MOREX.r2.6HG0475570.1|protein_coding|1/2|c.76+39C>T||||||	GT:AD:DP:GQ:PGT:PID:PL	0/0	0/0	0/0	0/0	0/0	0/0	0/0	0/0	0/0	0/0	0/0	0/0	./.	0/0	0/0	0/0	1/1	./.	0/0	0/0	0/0	0/0	./.	0/0	0/0	./.	0/0	0/0	0/0	0/0	0/1	0/0	0/0	0/0	0/0	./.	0/0	./.	0/0	0/0	./.
6	486937909	.	G	C	308.26	PASS	AC=2;AF=4.065e-03;AN=492;DP=1669;ExcessHet=0.0132;FS=0.000;InbreedingCoeff=0.0835;MLEAC=2;MLEAF=4.065e-03;MQ=54.77;QD=30.83;SOR=3.258;ANN=C|intron_variant|MODIFIER|HORVU.MOREX.r2.6HG0505660|HORVU.MOREX.r2.6HG0505660|transcript|HORVU.MOREX.r2.6HG0505660.1|protein_coding|4/5|c.949-176C>G||||||	GT:AD:DP:GQ:PL	0/0	0/0	0/0	0/0	0/0	0/0	0/0	0/0	0/0	0/0	0/0	0/0	0/0	0/0	0/0	0/0	0/0	0/0	0/0	0/0	0/0	0/0	0/0	0/0	0/0	0/0	0/0	0/0	0/0	0/0	0/0	0/0	0/0	0/0	0/0	0/0	0/0	0/0	0/0	0/0	0/0
6	486938357	.	G	A	2066.8	PASS	AC=26;AF=0.053;AN=488;DP=1174;ExcessHet=-0.0000;FS=0.000;InbreedingCoeff=0.4679;MLEAC=20;MLEAF=0.041;MQ=57.68;QD=33.88;SOR=2.119;ANN=A|intron_variant|MODIFIER|HORVU.MOREX.r2.6HG0505660|HORVU.MOREX.r2.6HG0505660|transcript|HORVU.MOREX.r2.6HG0505660.1|protein_coding|3/5|c.879-20C>T||||||	GT:AD:DP:GQ:PGT:PID:PL	0/0	0/0	./.	0/0	0/0	0/0	0/0	0/0	0/0	0/0	0/0	0/0	0/0	0/0	0/0	0/0	0/0	0/0	0/0	0/0	0/0	0/0	0/0	0/0	0/0	0/0	0/0	0/0	0/0	0/0	1/1	0/0	0/0	0/0	0/0	0/0	0/0	0/0	0/0	0/0	0/0
6	486938559	.	G	C	7453.89	PASS	AC=44;AF=0.087;AN=508;BaseQRankSum=-6.740e-01;ClippingRankSum=0.00;DP=2056;ExcessHet=-0.0000;FS=0.000;InbreedingCoeff=0.7068;MLEAC=39;MLEAF=0.077;MQ=60.00;MQRankSum=0.00;QD=28.87;ReadPosRankSum=-3.190e-01;SOR=1.276;ANN=C|intron_variant|MODIFIER|HORVU.MOREX.r2.6HG0505660|HORVU.MOREX.r2.6HG0505660|transcript|HORVU.MOREX.r2.6HG0505660.1|protein_coding|3/5|c.878+66C>G||||||	GT:AD:DP:GQ:PL	0/0	0/0	0/0	1/1	0/0	1/1	0/0	0/0	0/0	0/0	0/0	0/0	1/1	1/1	0/0	0/0	0/0	0/0	0/0	1/1	0/0	0/0	0/0	0/0	0/0	0/0	0/0	0/0	0/0	0/0	0/0	0/0	0/0	0/0	0/0	0/0	0/0	1/1	0/0	0/0	0/0
6	539568982	.	C	A	183.82	PASS	AC=2;AF=4.000e-03;AN=500;DP=1326;ExcessHet=0.0130;FS=0.000;InbreedingCoeff=0.0566;MLEAC=1;MLEAF=2.000e-03;MQ=60.00;QD=30.64;SOR=3.912;ANN=A|intron_variant|MODIFIER|HORVU.MOREX.r2.6HG0515160|HORVU.MOREX.r2.6HG0515160|transcript|HORVU.MOREX.r2.6HG0515160.1|protein_coding|1/2|c.539+122G>T||||||	GT:AD:DP:GQ:PL	0/0	0/0	0/0	0/0	0/0	0/0	0/0	0/0	0/0	0/0	0/0	0/0	0/0	0/0	0/0	0/0	0/0	0/0	0/0	0/0	0/0	0/0	0/0	0/0	0/0	0/0	0/0	0/0	0/0	0/0	0/0	0/0	0/0	0/0	0/0	0/0	0/0	0/0	0/0	0/0	0/0
6	539569015	.	A	G	20315.5	PASS	AC=102;AF=0.201;AN=508;BaseQRankSum=-9.070e-01;ClippingRankSum=0.00;DP=2498;ExcessHet=-0.0000;FS=0.000;InbreedingCoeff=0.8082;MLEAC=100;MLEAF=0.197;MQ=60.00;MQRankSum=0.00;QD=30.07;ReadPosRankSum=-4.310e-01;SOR=0.798;ANN=G|intron_variant|MODIFIER|HORVU.MOREX.r2.6HG0515160|HORVU.MOREX.r2.6HG0515160|transcript|HORVU.MOREX.r2.6HG0515160.1|protein_coding|1/2|c.539+89T>C||||||	GT:AD:DP:GQ:PL	0/0	0/1	0/0	0/0	0/0	0/0	0/0	0/0	0/0	0/0	0/0	0/0	1/1	1/1	0/0	1/1	0/0	0/0	1/1	0/0	0/0	0/0	0/0	0/0	0/0	0/0	0/0	0/0	0/0	0/0	0/0	0/0	1/1	0/0	0/0	0/0	0/0	0/0	0/0	0/0	0/0
6	571627311	.	C	G	39251.8	PASS	AC=237;AF=0.490;AN=484;BaseQRankSum=0.210;ClippingRankSum=0.00;DP=1649;ExcessHet=-0.0000;FS=0.000;InbreedingCoeff=0.6993;MLEAC=257;MLEAF=0.531;MQ=59.62;MQRankSum=0.00;QD=30.47;ReadPosRankSum=-1.830e-01;SOR=1.972;ANN=G|intron_variant|MODIFIER|HORVU.MOREX.r2.6HG0526270|HORVU.MOREX.r2.6HG0526270|transcript|HORVU.MOREX.r2.6HG0526270.1|protein_coding|1/2|c.126+102C>G||||||	GT:AD:DP:GQ:PGT:PID:PL	1/1	0/0	1/1	0/1	1/1	1/1	0/1	0/0	0/0	1/1	0/1	0/0	1/1	1/1	1/1	1/1	1/1	./.	1/1	1/1	0/0	1/1	1/1	0/0	1/1	0/1	1/1	0/0	1/1	0/1	0/0	1/1	./.	0/0	1/1	1/1	0/0	1/1	1/1	1/1	1/1
6	571627313	.	C	A	39372	PASS	AC=237;AF=0.490;AN=484;BaseQRankSum=-3.660e-01;ClippingRankSum=0.00;DP=1615;ExcessHet=-0.0000;FS=0.000;InbreedingCoeff=0.7054;MLEAC=257;MLEAF=0.531;MQ=59.61;MQRankSum=0.00;QD=28.38;ReadPosRankSum=-1.800e-01;SOR=2.325;ANN=A|intron_variant|MODIFIER|HORVU.MOREX.r2.6HG0526270|HORVU.MOREX.r2.6HG0526270|transcript|HORVU.MOREX.r2.6HG0526270.1|protein_coding|1/2|c.126+104C>A||||||	GT:AD:DP:GQ:PGT:PID:PL	1/1	0/0	1/1	0/1	1/1	1/1	0/1	0/0	0/0	1/1	0/1	0/0	1/1	1/1	1/1	1/1	1/1	./.	1/1	1/1	0/0	1/1	1/1	0/0	1/1	0/1	1/1	0/0	1/1	0/1	0/0	1/1	./.	0/0	1/1	1/1	0/0	1/1	1/1	1/1	1/1
6	571627895	.	G	A	299.28	PASS	AC=4;AF=8.130e-03;AN=492;DP=1111;ExcessHet=0.0000;FS=0.000;InbreedingCoeff=0.0745;MLEAC=2;MLEAF=4.065e-03;MQ=57.21;QD=29.93;SOR=3.258;ANN=A|intron_variant|MODIFIER|HORVU.MOREX.r2.6HG0526270|HORVU.MOREX.r2.6HG0526270|transcript|HORVU.MOREX.r2.6HG0526270.1|protein_coding|1/2|c.127-158G>A||||||	GT:AD:DP:GQ:PL	0/0	0/0	0/0	0/0	0/0	0/0	0/0	0/0	0/0	0/0	0/0	0/0	0/0	0/0	0/0	0/0	0/0	0/0	0/0	0/0	0/0	0/0	0/0	0/0	0/0	0/0	0/0	0/0	0/0	0/0	0/0	0/0	0/0	0/0	0/0	0/0	0/0	0/0	0/0	0/0	0/0
6	571628306	.	C	T	195.2	PASS	AC=2;AF=3.953e-03;AN=506;DP=2527;ExcessHet=0.0427;FS=0.000;InbreedingCoeff=0.1962;MLEAC=1;MLEAF=1.976e-03;MQ=60.00;QD=32.53;SOR=2.303;ANN=T|intron_variant|MODIFIER|HORVU.MOREX.r2.6HG0526270|HORVU.MOREX.r2.6HG0526270|transcript|HORVU.MOREX.r2.6HG0526270.1|protein_coding|2/2|c.237+143C>T||||||	GT:AD:DP:GQ:PL	0/0	0/0	0/0	0/0	0/0	0/0	0/0	0/0	0/0	0/0	0/0	0/0	0/0	0/0	0/0	0/0	0/0	0/0	0/0	0/0	0/0	0/0	0/0	0/0	0/0	0/0	0/0	0/0	0/0	0/0	0/0	0/0	0/0	0/0	0/0	0/0	0/0	0/0	0/0	0/0	0/0
6	571628315	.	T	C	692.47	PASS	AC=6;AF=0.012;AN=506;DP=2205;ExcessHet=0.0000;FS=0.000;InbreedingCoeff=0.3811;MLEAC=4;MLEAF=7.905e-03;MQ=60.00;QD=32.97;SOR=3.160;ANN=C|intron_variant|MODIFIER|HORVU.MOREX.r2.6HG0526270|HORVU.MOREX.r2.6HG0526270|transcript|HORVU.MOREX.r2.6HG0526270.1|protein_coding|2/2|c.237+152T>C||||||	GT:AD:DP:GQ:PL	0/0	0/0	0/0	0/0	0/0	0/0	0/0	0/0	0/0	0/0	0/0	0/0	0/0	0/0	0/0	0/0	0/0	0/0	0/0	0/0	0/0	0/0	0/0	0/0	0/0	0/0	0/0	0/0	0/0	0/0	0/0	0/0	0/0	0/0	0/0	0/0	0/0	0/0	0/0	0/0	0/0
6	571628336	.	C	A	212.89	PASS	AC=3;AF=5.976e-03;AN=502;BaseQRankSum=0.00;ClippingRankSum=0.00;DP=1758;ExcessHet=0.0260;FS=10.792;InbreedingCoeff=0.0680;MLEAC=2;MLEAF=3.984e-03;MQ=60.00;MQRankSum=0.00;QD=23.65;ReadPosRankSum=-6.740e-01;SOR=2.515;ANN=A|intron_variant|MODIFIER|HORVU.MOREX.r2.6HG0526270|HORVU.MOREX.r2.6HG0526270|transcript|HORVU.MOREX.r2.6HG0526270.1|protein_coding|2/2|c.238-147C>A||||||	GT:AD:DP:GQ:PL	0/0	0/0	0/0	0/0	0/0	0/0	0/0	0/0	0/0	0/0	0/0	0/0	0/0	0/0	0/0	0/0	0/0	0/0	0/0	0/0	0/0	0/0	0/0	0/0	0/0	0/0	0/0	0/0	0/0	0/0	0/0	0/0	0/0	0/0	0/0	0/0	0/0	0/0	0/0	0/0	0/0
6	571628373	.	T	C	12984.2	PASS	AC=149;AF=0.310;AN=480;BaseQRankSum=-6.740e-01;ClippingRankSum=0.00;DP=1148;ExcessHet=-0.0000;FS=0.000;InbreedingCoeff=0.7302;MLEAC=147;MLEAF=0.306;MQ=59.49;MQRankSum=0.00;QD=27.04;ReadPosRankSum=-3.190e-01;SOR=0.806;ANN=C|intron_variant|MODIFIER|HORVU.MOREX.r2.6HG0526270|HORVU.MOREX.r2.6HG0526270|transcript|HORVU.MOREX.r2.6HG0526270.1|protein_coding|2/2|c.238-110T>C||||||	GT:AD:DP:GQ:PL	1/1	0/1	1/1	1/1	1/1	1/1	1/1	./.	1/1	0/0	1/1	1/1	0/0	0/0	0/0	0/0	0/0	1/1	1/1	1/1	0/0	0/0	1/1	0/0	./.	0/0	0/0	1/1	0/0	./.	0/0	0/0	0/0	0/0	0/0	0/0	1/1	1/1	0/0	1/1	0/0
6	571628380	.	C	G	3758.37	PASS	AC=31;AF=0.064;AN=484;BaseQRankSum=0.703;ClippingRankSum=0.00;DP=1159;ExcessHet=-0.0000;FS=0.000;InbreedingCoeff=0.4393;MLEAC=28;MLEAF=0.058;MQ=59.73;MQRankSum=0.00;QD=34.17;ReadPosRankSum=0.282;SOR=0.590;ANN=G|intron_variant|MODIFIER|HORVU.MOREX.r2.6HG0526270|HORVU.MOREX.r2.6HG0526270|transcript|HORVU.MOREX.r2.6HG0526270.1|protein_coding|2/2|c.238-103C>G||||||	GT:AD:DP:GQ:PL	0/0	0/1	0/0	0/0	./.	0/0	0/0	./.	0/0	0/0	0/0	0/0	0/0	0/0	0/0	0/0	0/0	0/0	0/0	0/0	1/1	0/0	0/0	0/0	0/0	0/0	0/0	0/0	0/0	./.	0/0	0/0	0/0	0/0	0/0	0/0	0/0	0/0	0/0	0/0	0/0
6	571628386	.	C	T	305.65	PASS	AC=1;AF=2.066e-03;AN=484;BaseQRankSum=0.253;ClippingRankSum=0.00;DP=1200;ExcessHet=3.0372;FS=0.000;InbreedingCoeff=-0.0452;MLEAC=1;MLEAF=2.066e-03;MQ=57.21;MQRankSum=0.00;QD=30.56;ReadPosRankSum=0.524;SOR=1.802;ANN=T|intron_variant|MODIFIER|HORVU.MOREX.r2.6HG0526270|HORVU.MOREX.r2.6HG0526270|transcript|HORVU.MOREX.r2.6HG0526270.1|protein_coding|2/2|c.238-97C>T||||||	GT:AD:DP:GQ:PL	0/0	0/0	0/0	0/0	./.	0/0	0/0	./.	0/0	0/0	0/0	0/0	0/0	0/0	0/0	0/0	0/0	0/0	0/0	0/0	0/0	0/0	./.	0/0	0/0	0/0	0/0	0/0	0/0	./.	0/0	0/0	0/0	0/0	0/0	0/0	0/0	0/0	0/0	0/0	0/0
6	571628394	.	C	T	8012.72	PASS	AC=82;AF=0.168;AN=488;BaseQRankSum=0.00;ClippingRankSum=0.00;DP=1259;ExcessHet=-0.0000;FS=10.514;InbreedingCoeff=0.6536;MLEAC=77;MLEAF=0.158;MQ=59.60;MQRankSum=0.00;QD=26.28;ReadPosRankSum=0.589;SOR=2.220;ANN=T|intron_variant|MODIFIER|HORVU.MOREX.r2.6HG0526270|HORVU.MOREX.r2.6HG0526270|transcript|HORVU.MOREX.r2.6HG0526270.1|protein_coding|2/2|c.238-89C>T||||||	GT:AD:DP:GQ:PL	0/0	0/1	0/0	0/0	0/0	0/0	1/1	./.	1/1	0/0	0/0	1/1	0/0	0/0	0/0	0/0	0/0	0/0	0/0	0/0	0/0	0/0	./.	0/0	0/0	0/0	0/0	1/1	0/0	0/0	0/0	0/0	0/0	0/0	0/0	0/0	1/1	0/0	0/0	0/0	0/0
6	571628409	.	G	A	1095.02	PASS	AC=14;AF=0.029;AN=484;DP=1328;ExcessHet=0.0000;FS=0.000;InbreedingCoeff=0.3731;MLEAC=9;MLEAF=0.019;MQ=52.37;QD=34.22;SOR=2.448;ANN=A|intron_variant|MODIFIER|HORVU.MOREX.r2.6HG0526270|HORVU.MOREX.r2.6HG0526270|transcript|HORVU.MOREX.r2.6HG0526270.1|protein_coding|2/2|c.238-74G>A||||||	GT:AD:DP:GQ:PL	0/0	0/0	0/0	0/0	0/0	0/0	0/0	./.	0/0	0/0	0/0	0/0	0/0	0/0	0/0	0/0	0/0	0/0	0/0	0/0	0/0	0/0	./.	0/0	0/0	0/0	0/0	0/0	0/0	0/0	1/1	0/0	1/1	0/0	0/0	0/0	0/0	0/0	0/0	0/0	0/0
6	571628441	.	G	A	638.36	PASS	AC=2;AF=4.098e-03;AN=488;DP=1808;ExcessHet=0.0045;FS=0.000;InbreedingCoeff=0.1341;MLEAC=2;MLEAF=4.098e-03;MQ=60.00;QD=27.61;SOR=4.294;ANN=A|intron_variant|MODIFIER|HORVU.MOREX.r2.6HG0526270|HORVU.MOREX.r2.6HG0526270|transcript|HORVU.MOREX.r2.6HG0526270.1|protein_coding|2/2|c.238-42G>A||||||	GT:AD:DP:GQ:PL	0/0	0/0	0/0	0/0	0/0	0/0	0/0	0/0	0/0	0/0	0/0	0/0	0/0	0/0	0/0	0/0	0/0	0/0	0/0	0/0	0/0	0/0	0/0	0/0	0/0	0/0	0/0	0/0	0/0	0/0	0/0	0/0	0/0	0/0	0/0	0/0	0/0	0/0	0/0	0/0	0/0
6	571628450	.	T	A	139.23	PASS	AC=2;AF=4.065e-03;AN=492;BaseQRankSum=-2.330e-01;ClippingRankSum=0.00;DP=2029;ExcessHet=0.0044;FS=0.000;InbreedingCoeff=0.1350;MLEAC=1;MLEAF=2.033e-03;MQ=60.00;MQRankSum=0.00;QD=27.85;ReadPosRankSum=0.956;SOR=0.941;ANN=A|intron_variant|MODIFIER|HORVU.MOREX.r2.6HG0526270|HORVU.MOREX.r2.6HG0526270|transcript|HORVU.MOREX.r2.6HG0526270.1|protein_coding|2/2|c.238-33T>A||||||	GT:AD:DP:GQ:PL	0/0	0/0	0/0	0/0	0/0	0/0	0/0	0/0	0/0	0/0	0/0	0/0	0/0	0/0	0/0	0/0	0/0	0/0	0/0	0/0	0/0	0/0	0/0	0/0	0/0	0/0	0/0	0/0	0/0	0/0	0/0	0/0	0/0	0/0	0/0	0/0	0/0	0/0	0/0	0/0	0/0
6	571628457	.	G	C	5704.67	PASS	AC=26;AF=0.052;AN=498;BaseQRankSum=-9.670e-01;ClippingRankSum=0.00;DP=2283;ExcessHet=-0.0000;FS=0.000;InbreedingCoeff=0.6311;MLEAC=25;MLEAF=0.050;MQ=60.00;MQRankSum=0.00;QD=26.18;ReadPosRankSum=-9.010e-01;SOR=1.739;ANN=C|intron_variant|MODIFIER|HORVU.MOREX.r2.6HG0526270|HORVU.MOREX.r2.6HG0526270|transcript|HORVU.MOREX.r2.6HG0526270.1|protein_coding|2/2|c.238-26G>C||||||	GT:AD:DP:GQ:PGT:PID:PL	0/0	0/0	0/0	0/0	0/0	0/0	0/0	0/0	0/0	0/0	0/0	0/0	0/0	0/0	0/0	1/1	0/0	0/0	0/0	0/0	0/0	0/0	0/0	0/0	0/0	0/0	0/0	0/0	0/0	0/0	0/0	0/0	0/0	0/0	0/0	0/0	0/0	0/0	1/1	0/0	1/1
6	571628463	.	G	C	87704.8	PASS	AC=444;AF=0.925;AN=480;BaseQRankSum=-2.820e-01;ClippingRankSum=0.00;DP=2505;ExcessHet=-0.0000;FS=0.000;InbreedingCoeff=0.8212;MLEAC=449;MLEAF=0.935;MQ=59.88;MQRankSum=0.00;QD=27.29;ReadPosRankSum=-9.620e-01;SOR=1.046;ANN=C|intron_variant|MODIFIER|HORVU.MOREX.r2.6HG0526270|HORVU.MOREX.r2.6HG0526270|transcript|HORVU.MOREX.r2.6HG0526270.1|protein_coding|2/2|c.238-20G>C||||||	GT:AD:DP:GQ:PGT:PID:PL	1/1	1/1	1/1	1/1	1/1	1/1	1/1	1/1	1/1	1/1	1/1	1/1	1/1	1/1	1/1	1/1	1/1	1/1	1/1	1/1	1/1	1/1	./.	1/1	1/1	1/1	1/1	1/1	1/1	1/1	1/1	1/1	1/1	1/1	1/1	1/1	1/1	1/1	1/1	1/1	1/1
6	571628470	.	C	T	207.76	PASS	AC=3;AF=6.024e-03;AN=498;BaseQRankSum=-1.991e+00;ClippingRankSum=0.00;DP=2670;ExcessHet=0.0436;FS=2.021;InbreedingCoeff=0.1425;MLEAC=1;MLEAF=2.008e-03;MQ=57.82;MQRankSum=0.00;QD=7.99;ReadPosRankSum=0.00;SOR=0.293;ANN=T|intron_variant|MODIFIER|HORVU.MOREX.r2.6HG0526270|HORVU.MOREX.r2.6HG0526270|transcript|HORVU.MOREX.r2.6HG0526270.1|protein_coding|2/2|c.238-13C>T||||||	GT:AD:DP:GQ:PGT:PID:PL	0/0	0/0	0/0	0/0	0/0	0/0	0/0	0/0	0/0	0/0	0/0	0/0	0/0	0/0	0/0	0/0	0/0	0/0	0/0	0/0	0/0	0/0	0/0	0/0	0/0	0/0	0/0	0/0	0/0	0/0	0/0	0/0	0/0	0/0	0/0	0/0	0/0	0/0	0/0	0/0	0/0
7	597447737	.	C	A	17676.4	PASS	AC=97;AF=0.199;AN=488;BaseQRankSum=-1.240e-01;ClippingRankSum=0.00;DP=2102;ExcessHet=-0.0000;FS=0.000;InbreedingCoeff=0.7244;MLEAC=103;MLEAF=0.211;MQ=58.68;MQRankSum=0.00;QD=30.14;ReadPosRankSum=0.513;SOR=2.319;ANN=A|intron_variant|MODIFIER|HORVU.MOREX.r2.7HG0609970|HORVU.MOREX.r2.7HG0609970|transcript|HORVU.MOREX.r2.7HG0609970.1|protein_coding|6/6|c.1195-164G>T||||||	GT:AD:DP:GQ:PGT:PID:PL	0/0	0/0	0/0	0/0	0/0	0/0	0/0	0/0	0/0	1/1	1/1	1/1	0/0	0/0	1/1	0/0	0/0	0/0	0/0	0/0	0/0	1/1	0/0	0/0	0/0	0/0	0/0	0/0	0/0	0/0	0/0	0/0	0/0	0/0	0/0	0/0	0/0	0/0	0/0	0/0	0/0
7	597447811	.	G	A	1692.28	PASS	AC=35;AF=0.128;AN=274;BaseQRankSum=0.967;ClippingRankSum=0.00;DP=291;ExcessHet=0.0000;FS=0.000;InbreedingCoeff=0.3029;MLEAC=34;MLEAF=0.124;MQ=54.87;MQRankSum=0.00;QD=33.54;ReadPosRankSum=0.967;SOR=1.938;ANN=A|intron_variant|MODIFIER|HORVU.MOREX.r2.7HG0609970|HORVU.MOREX.r2.7HG0609970|transcript|HORVU.MOREX.r2.7HG0609970.1|protein_coding|6/6|c.1195-238C>T||||||	GT:AD:DP:GQ:PGT:PID:PL	./.	./.	./.	./.	0/0	./.	./.	0/0	0/0	./.	0/1	./.	0/0	./.	1/1	./.	0/0	./.	./.	./.	./.	./.	0/0	./.	0/0	0/0	0/0	./.	0/0	0/0	./.	./.	0/0	0/0	0/0	0/0	./.	./.	0/0	0/0	0/0
7	597447813	.	C	G	2079.41	PASS	AC=35;AF=0.131;AN=268;BaseQRankSum=0.967;ClippingRankSum=0.00;DP=276;ExcessHet=-0.0000;FS=0.000;InbreedingCoeff=0.3017;MLEAC=26;MLEAF=0.097;MQ=54.48;MQRankSum=0.00;QD=25.72;ReadPosRankSum=0.967;SOR=1.092;ANN=G|intron_variant|MODIFIER|HORVU.MOREX.r2.7HG0609970|HORVU.MOREX.r2.7HG0609970|transcript|HORVU.MOREX.r2.7HG0609970.1|protein_coding|6/6|c.1195-240G>C||||||	GT:AD:DP:GQ:PGT:PID:PL	./.	./.	./.	./.	0/0	./.	./.	0/0	0/0	./.	0/1	./.	0/0	./.	1/1	./.	./.	./.	./.	./.	./.	./.	0/0	./.	0/0	0/0	0/0	./.	0/0	0/0	./.	./.	0/0	0/0	0/0	./.	./.	./.	0/0	0/0	0/0
7	597448101	.	A	G	987.49	PASS	AC=22;AF=0.092;AN=240;DP=227;ExcessHet=0.0000;FS=0.000;InbreedingCoeff=0.2274;MLEAC=20;MLEAF=0.083;MQ=50.58;QD=30.45;SOR=3.690;ANN=G|intron_variant|MODIFIER|HORVU.MOREX.r2.7HG0609970|HORVU.MOREX.r2.7HG0609970|transcript|HORVU.MOREX.r2.7HG0609970.1|protein_coding|6/6|c.1194+275T>C||||||	GT:AD:DP:GQ:PGT:PID:PL	0/0	0/0	./.	./.	0/0	0/0	./.	./.	0/0	1/1	./.	./.	0/0	0/0	./.	./.	./.	0/0	0/0	0/0	0/0	./.	0/0	./.	./.	./.	./.	0/0	./.	0/0	0/0	./.	./.	./.	0/0	./.	./.	./.	./.	0/0	0/0
7	597448108	.	A	C	999.64	PASS	AC=20;AF=0.078;AN=258;DP=265;ExcessHet=0.0000;FS=0.000;InbreedingCoeff=0.2033;MLEAC=18;MLEAF=0.070;MQ=45.61;QD=33.33;SOR=3.611;ANN=C|intron_variant|MODIFIER|HORVU.MOREX.r2.7HG0609970|HORVU.MOREX.r2.7HG0609970|transcript|HORVU.MOREX.r2.7HG0609970.1|protein_coding|6/6|c.1194+268T>G||||||	GT:AD:DP:GQ:PGT:PID:PL	0/0	0/0	./.	./.	0/0	0/0	./.	./.	0/0	1/1	./.	./.	0/0	0/0	./.	./.	./.	0/0	0/0	./.	0/0	./.	0/0	./.	./.	./.	./.	0/0	./.	0/0	0/0	./.	./.	./.	0/0	./.	./.	./.	./.	0/0	0/0
7	597448125	.	C	T	1965.25	PASS	AC=28;AF=0.093;AN=302;DP=383;ExcessHet=-0.0000;FS=0.000;InbreedingCoeff=0.3143;MLEAC=28;MLEAF=0.093;MQ=50.44;QD=35.01;SOR=4.615;ANN=T|intron_variant|MODIFIER|HORVU.MOREX.r2.7HG0609970|HORVU.MOREX.r2.7HG0609970|transcript|HORVU.MOREX.r2.7HG0609970.1|protein_coding|6/6|c.1194+251G>A||||||	GT:AD:DP:GQ:PGT:PID:PL	0/0	0/0	./.	./.	0/0	0/0	0/0	./.	0/0	1/1	./.	./.	0/0	0/0	./.	./.	0/0	0/0	0/0	./.	0/0	./.	0/0	0/0	./.	./.	./.	0/0	0/0	0/0	0/0	0/0	./.	./.	0/0	./.	./.	0/0	0/0	0/0	0/0
7	597448181	.	T	A	16341	PASS	AC=94;AF=0.187;AN=504;BaseQRankSum=-7.330e-01;ClippingRankSum=0.00;DP=2262;ExcessHet=-0.0000;FS=0.000;InbreedingCoeff=0.7800;MLEAC=93;MLEAF=0.185;MQ=60.00;MQRankSum=0.00;QD=29.28;ReadPosRankSum=0.00;SOR=2.548;ANN=A|intron_variant|MODIFIER|HORVU.MOREX.r2.7HG0609970|HORVU.MOREX.r2.7HG0609970|transcript|HORVU.MOREX.r2.7HG0609970.1|protein_coding|6/6|c.1194+195A>T||||||	GT:AD:DP:GQ:PL	0/0	0/0	0/0	0/0	0/0	0/0	0/0	0/0	0/0	1/1	1/1	0/1	0/0	0/0	0/1	0/0	0/0	0/0	0/0	0/0	0/0	1/1	0/0	0/0	0/0	0/0	0/0	0/0	0/0	0/0	0/0	0/0	0/0	0/0	0/0	0/0	0/0	0/0	0/0	0/0	0/0
7	597450600	.	C	A	16328.3	PASS	AC=61;AF=0.121;AN=504;BaseQRankSum=0.086;ClippingRankSum=0.00;DP=2585;ExcessHet=-0.0000;FS=0.000;InbreedingCoeff=0.6937;MLEAC=61;MLEAF=0.121;MQ=59.86;MQRankSum=0.00;QD=25.82;ReadPosRankSum=-8.710e-01;SOR=1.848;ANN=A|intron_variant|MODIFIER|HORVU.MOREX.r2.7HG0609970|HORVU.MOREX.r2.7HG0609970|transcript|HORVU.MOREX.r2.7HG0609970.1|protein_coding|1/6|c.351-163G>T||||||	GT:AD:DP:GQ:PGT:PID:PL	0/0	0/0	0/0	0/0	0/0	0/0	0/0	0/0	0/0	1/1	0/1	1/1	0/0	0/0	1/1	0/0	0/0	0/0	0/0	0/0	0/0	1/1	0/0	0/0	0/0	0/0	0/0	0/0	0/0	0/0	0/0	0/0	0/0	0/0	0/0	0/0	0/0	0/0	0/0	0/0	0/0
7	597450624	.	A	C	7834.75	PASS	AC=55;AF=0.118;AN=468;BaseQRankSum=0.319;ClippingRankSum=0.00;DP=1484;ExcessHet=-0.0000;FS=2.304;InbreedingCoeff=0.5550;MLEAC=49;MLEAF=0.105;MQ=59.60;MQRankSum=0.00;QD=27.17;ReadPosRankSum=-1.570e-01;SOR=1.522;ANN=C|intron_variant|MODIFIER|HORVU.MOREX.r2.7HG0609970|HORVU.MOREX.r2.7HG0609970|transcript|HORVU.MOREX.r2.7HG0609970.1|protein_coding|1/6|c.351-187T>G||||||	GT:AD:DP:GQ:PGT:PID:PL	0/0	0/0	0/0	0/0	0/0	0/0	0/0	0/0	0/0	1/1	0/1	1/1	0/0	0/0	./.	0/0	0/0	0/0	0/0	0/0	0/0	1/1	0/0	0/0	0/0	0/0	0/0	0/0	0/0	0/0	0/0	0/0	0/0	0/0	0/0	0/0	0/0	0/0	0/0	0/0	0/0
7	597450645	.	G	A	1173.62	PASS	AC=20;AF=0.046;AN=438;DP=873;ExcessHet=-0.0000;FS=0.000;InbreedingCoeff=0.2473;MLEAC=15;MLEAF=0.034;MQ=59.08;QD=26.94;SOR=4.680;ANN=A|intron_variant|MODIFIER|HORVU.MOREX.r2.7HG0609970|HORVU.MOREX.r2.7HG0609970|transcript|HORVU.MOREX.r2.7HG0609970.1|protein_coding|1/6|c.351-208C>T||||||	GT:AD:DP:GQ:PGT:PID:PL	0/0	0/0	./.	0/0	0/0	0/0	./.	./.	0/0	0/0	0/0	0/0	0/0	0/0	./.	0/0	0/0	0/0	0/0	0/0	0/0	0/0	0/0	0/0	0/0	0/0	0/0	0/0	0/0	0/0	0/0	0/0	0/0	0/0	0/0	0/0	0/0	0/0	0/0	./.	0/0
7	597450659	.	G	T	2346.82	PASS	AC=37;AF=0.100;AN=370;BaseQRankSum=-1.282e+00;ClippingRankSum=0.00;DP=553;ExcessHet=-0.0000;FS=0.000;InbreedingCoeff=0.3547;MLEAC=34;MLEAF=0.092;MQ=57.21;MQRankSum=0.00;QD=34.01;ReadPosRankSum=-8.420e-01;SOR=1.609;ANN=T|intron_variant|MODIFIER|HORVU.MOREX.r2.7HG0609970|HORVU.MOREX.r2.7HG0609970|transcript|HORVU.MOREX.r2.7HG0609970.1|protein_coding|1/6|c.351-222C>A||||||	GT:AD:DP:GQ:PGT:PID:PL	0/0	0/0	./.	0/0	0/0	./.	./.	./.	0/0	0/0	./.	0/0	1/1	1/1	./.	./.	0/0	1/1	0/0	0/0	1/1	0/0	0/0	./.	0/0	0/0	0/0	0/0	0/0	0/0	./.	0/0	./.	0/0	0/0	0/0	1/1	./.	0/0	./.	0/0
7	597450696	.	G	C	1237.52	PASS	AC=25;AF=0.098;AN=254;BaseQRankSum=-6.740e-01;ClippingRankSum=0.00;DP=242;ExcessHet=0.0000;FS=0.000;InbreedingCoeff=0.2246;MLEAC=25;MLEAF=0.098;MQ=56.40;MQRankSum=0.00;QD=33.45;ReadPosRankSum=0.319;SOR=0.963;ANN=C|intron_variant|MODIFIER|HORVU.MOREX.r2.7HG0609970|HORVU.MOREX.r2.7HG0609970|transcript|HORVU.MOREX.r2.7HG0609970.1|protein_coding|1/6|c.351-259C>G||||||	GT:AD:DP:GQ:PL	./.	0/0	./.	0/0	0/0	./.	./.	./.	0/0	1/1	./.	./.	./.	0/0	./.	./.	0/0	./.	0/0	0/0	0/0	1/1	0/0	./.	0/0	./.	./.	0/0	./.	0/0	./.	0/0	./.	./.	./.	0/0	0/0	./.	./.	./.	0/0
7	597450876	.	T	C	999.7	PASS	AC=24;AF=0.075;AN=318;DP=310;ExcessHet=0.0000;FS=0.000;InbreedingCoeff=0.2035;MLEAC=21;MLEAF=0.066;MQ=50.60;QD=31.24;SOR=2.765;ANN=C|intron_variant|MODIFIER|HORVU.MOREX.r2.7HG0609970|HORVU.MOREX.r2.7HG0609970|transcript|HORVU.MOREX.r2.7HG0609970.1|protein_coding|1/6|c.350+126A>G||||||	GT:AD:DP:GQ:PL	0/0	0/0	0/0	0/0	0/0	./.	0/0	0/0	0/0	./.	./.	./.	./.	0/0	./.	./.	0/0	./.	0/0	0/0	./.	1/1	0/0	0/0	./.	./.	./.	0/0	0/0	0/0	./.	./.	0/0	0/0	0/0	0/0	0/0	0/0	0/0	0/0	0/0
7	597450995	.	A	T	5217.24	PASS	AC=59;AF=0.123;AN=478;BaseQRankSum=-6.740e-01;ClippingRankSum=0.00;DP=1156;ExcessHet=-0.0000;FS=7.520;InbreedingCoeff=0.4703;MLEAC=53;MLEAF=0.111;MQ=59.55;MQRankSum=0.00;QD=26.76;ReadPosRankSum=0.297;SOR=0.363;ANN=T|splice_region_variant&intron_variant|LOW|HORVU.MOREX.r2.7HG0609970|HORVU.MOREX.r2.7HG0609970|transcript|HORVU.MOREX.r2.7HG0609970.1|protein_coding|1/6|c.350+7T>A||||||	GT:AD:DP:GQ:PL	0/0	0/0	0/0	0/0	0/0	0/0	0/0	0/1	0/0	0/1	1/1	0/1	0/0	0/0	1/1	0/0	0/0	0/0	0/0	0/0	0/0	0/1	./.	0/0	0/0	0/0	0/0	0/0	0/0	0/0	0/0	0/0	0/0	0/0	0/0	0/0	0/0	0/0	0/0	0/0	0/0
7	142043089	.	A	G	198.34	PASS	AC=1;AF=2.101e-03;AN=476;BaseQRankSum=-1.282e+00;ClippingRankSum=0.00;DP=1655;ExcessHet=3.0103;FS=0.000;InbreedingCoeff=-0.0258;MLEAC=1;MLEAF=2.101e-03;MQ=60.00;MQRankSum=0.00;QD=19.83;ReadPosRankSum=-6.740e-01;SOR=0.525;ANN=G|missense_variant|MODERATE|HORVU.MOREX.r2.7HG0560290|HORVU.MOREX.r2.7HG0560290|transcript|HORVU.MOREX.r2.7HG0560290.1|protein_coding|1/6|c.143A>G|p.Lys48Arg|143/1470|143/147…	GT:AD:DP:GQ:PL	0/0	0/0	0/0	0/0	0/0	0/0	0/0	0/0	0/0	0/0	0/0	0/0	0/0	0/0	0/0	./.	0/0	0/0	0/0	0/0	./.	0/0	0/0	0/0	0/0	0/0	0/0	0/0	0/0	0/0	0/0	0/0	0/0	0/0	0/0	0/0	0/0	0/0	./.	0/0	0/0
7	371501860	.	A	G	1678.77	PASS	AC=10;AF=0.020;AN=506;DP=2038;ExcessHet=0.0000;FS=0.000;InbreedingCoeff=0.5539;MLEAC=8;MLEAF=0.016;MQ=60.00;QD=28.72;SOR=2.687;ANN=G|intron_variant|MODIFIER|HORVU.MOREX.r2.7HG0579580|HORVU.MOREX.r2.7HG0579580|transcript|HORVU.MOREX.r2.7HG0579580.1|protein_coding|1/1|c.809-251T>C||||||	GT:AD:DP:GQ:PL	0/0	0/0	0/0	0/0	0/0	0/0	0/0	0/0	0/0	0/0	0/0	0/0	0/0	0/0	0/0	0/0	0/0	0/0	0/0	0/0	0/0	0/0	0/0	0/0	0/0	0/0	0/0	0/0	0/0	0/0	0/0	0/0	0/0	0/0	0/0	0/0	0/0	0/0	0/0	0/0	0/0
7	371501870	.	G	T	62.71	PASS	AC=1;AF=1.984e-03;AN=504;BaseQRankSum=-1.150e+00;ClippingRankSum=0.00;DP=2138;ExcessHet=3.0362;FS=0.000;InbreedingCoeff=-0.0151;MLEAC=1;MLEAF=1.984e-03;MQ=60.00;MQRankSum=0.00;QD=15.68;ReadPosRankSum=-1.150e+00;SOR=0.446;ANN=T|intron_variant|MODIFIER|HORVU.MOREX.r2.7HG0579580|HORVU.MOREX.r2.7HG0579580|transcript|HORVU.MOREX.r2.7HG0579580.1|protein_coding|1/1|c.809-261C>A||||||	GT:AD:DP:GQ:PL	0/0	0/1	0/0	0/0	0/0	0/0	0/0	0/0	0/0	0/0	0/0	0/0	0/0	0/0	0/0	0/0	0/0	0/0	0/0	0/0	0/0	0/0	0/0	0/0	0/0	0/0	0/0	0/0	0/0	0/0	0/0	0/0	0/0	0/0	0/0	0/0	0/0	0/0	0/0	0/0	0/0
7	371501921	.	T	A	7301.19	PASS	AC=34;AF=0.068;AN=502;BaseQRankSum=-6.930e-01;ClippingRankSum=0.00;DP=2641;ExcessHet=-0.0000;FS=0.000;InbreedingCoeff=0.7692;MLEAC=34;MLEAF=0.068;MQ=59.19;MQRankSum=0.00;QD=27.05;ReadPosRankSum=-7.920e-01;SOR=1.519;ANN=A|intron_variant|MODIFIER|HORVU.MOREX.r2.7HG0579580|HORVU.MOREX.r2.7HG0579580|transcript|HORVU.MOREX.r2.7HG0579580.1|protein_coding|1/1|c.809-312A>T||||||	GT:AD:DP:GQ:PGT:PID:PL	0/0	0/0	1/1	0/0	0/0	0/0	0/0	0/0	0/0	0/0	0/0	0/0	0/0	0/0	0/0	1/1	0/0	0/0	0/0	0/0	0/0	0/0	0/0	0/0	0/0	0/0	0/0	0/0	0/0	0/0	0/0	0/0	0/0	0/0	0/0	0/0	0/0	0/0	1/1	0/0	1/1
7	371502332	.	T	C	3623.65	PASS	AC=21;AF=0.042;AN=506;BaseQRankSum=1.48;ClippingRankSum=0.00;DP=2001;ExcessHet=0.0000;FS=0.000;InbreedingCoeff=0.6359;MLEAC=19;MLEAF=0.038;MQ=60.00;MQRankSum=0.00;QD=26.10;ReadPosRankSum=0.00;SOR=0.823;ANN=C|intron_variant|MODIFIER|HORVU.MOREX.r2.7HG0579580|HORVU.MOREX.r2.7HG0579580|transcript|HORVU.MOREX.r2.7HG0579580.1|protein_coding|1/1|c.809-723A>G||||||	GT:AD:DP:GQ:PL	0/0	0/0	0/0	0/0	0/0	0/0	0/0	0/0	0/0	0/0	0/0	0/0	0/0	0/0	0/0	0/0	0/0	0/0	0/0	0/0	0/0	0/0	0/0	0/0	0/0	0/0	0/0	0/0	0/0	0/0	0/0	0/0	0/0	0/0	0/0	0/0	0/0	0/0	0/0	0/0	0/0
7	371503014	.	C	G	910.14	PASS	AC=7;AF=0.014;AN=506;BaseQRankSum=-4.310e-01;ClippingRankSum=0.00;DP=1797;ExcessHet=0.0052;FS=0.000;InbreedingCoeff=0.1621;MLEAC=6;MLEAF=0.012;MQ=60.00;MQRankSum=0.00;QD=29.36;ReadPosRankSum=0.589;SOR=0.693;ANN=G|intron_variant|MODIFIER|HORVU.MOREX.r2.7HG0579580|HORVU.MOREX.r2.7HG0579580|transcript|HORVU.MOREX.r2.7HG0579580.1|protein_coding|1/1|c.809-1405G>C||||||	GT:AD:DP:GQ:PL	0/0	0/0	0/0	0/0	0/0	0/0	0/0	0/0	0/0	0/0	0/0	0/0	0/0	0/0	0/0	0/0	0/0	0/0	0/0	0/0	0/0	0/0	0/0	0/0	0/0	0/0	0/0	0/0	0/0	0/0	0/0	0/0	0/0	0/0	0/0	0/0	0/0	0/0	0/0	0/0	0/0
7	371504222	.	C	T	14398.6	PASS	AC=130;AF=0.259;AN=502;BaseQRankSum=-1.400e-01;ClippingRankSum=0.00;DP=1888;ExcessHet=0.0000;FS=0.000;InbreedingCoeff=0.8197;MLEAC=128;MLEAF=0.255;MQ=56.29;MQRankSum=-3.190e-01;QD=33.80;ReadPosRankSum=0.00;SOR=1.047;ANN=T|intron_variant|MODIFIER|HORVU.MOREX.r2.7HG0579580|HORVU.MOREX.r2.7HG0579580|transcript|HORVU.MOREX.r2.7HG0579580.1|protein_coding|1/1|c.808+1878G>A||||||	GT:AD:DP:GQ:PGT:PID:PL	0/0	0/0	1/1	0/0	0/0	0/0	0/0	0/0	0/0	0/0	0/0	0/0	0/0	0/0	0/0	1/1	1/1	0/0	0/0	0/0	0/0	0/0	0/0	0/0	0/0	0/0	0/0	0/0	0/0	0/0	0/0	0/0	0/0	0/0	0/0	0/0	0/0	0/0	1/1	0/0	1/1
7	371504299	.	T	C	1958.07	PASS	AC=8;AF=0.016;AN=508;BaseQRankSum=-8.420e-01;ClippingRankSum=0.00;DP=2765;ExcessHet=0.0001;FS=5.805;InbreedingCoeff=0.4910;MLEAC=8;MLEAF=0.016;MQ=59.85;MQRankSum=0.730;QD=30.12;ReadPosRankSum=0.964;SOR=0.160;ANN=C|intron_variant|MODIFIER|HORVU.MOREX.r2.7HG0579580|HORVU.MOREX.r2.7HG0579580|transcript|HORVU.MOREX.r2.7HG0579580.1|protein_coding|1/1|c.808+1801A>G||||||	GT:AD:DP:GQ:PL	0/0	0/0	0/0	0/0	0/0	0/0	0/0	0/0	0/0	0/0	0/0	0/0	0/0	0/0	0/0	0/0	0/0	0/0	0/0	0/0	0/0	0/0	0/0	0/0	0/0	0/0	0/0	0/0	0/0	0/0	0/0	0/0	0/0	0/0	0/0	0/0	0/0	0/0	0/0	0/0	0/0
7	371505901	.	G	A	7309.4	PASS	AC=35;AF=0.069;AN=508;BaseQRankSum=-6.740e-01;ClippingRankSum=0.00;DP=2988;ExcessHet=-0.0000;FS=0.000;InbreedingCoeff=0.7724;MLEAC=34;MLEAF=0.067;MQ=60.00;MQRankSum=0.00;QD=33.07;ReadPosRankSum=-6.900e-01;SOR=0.900;ANN=A|intron_variant|MODIFIER|HORVU.MOREX.r2.7HG0579580|HORVU.MOREX.r2.7HG0579580|transcript|HORVU.MOREX.r2.7HG0579580.1|protein_coding|1/1|c.808+199C>T||||||	GT:AD:DP:GQ:PL	0/0	0/0	1/1	0/0	0/0	0/0	0/0	0/0	0/0	0/0	0/0	0/0	0/0	0/0	0/0	0/1	0/0	0/0	0/0	0/0	0/0	0/0	0/0	0/0	0/0	0/0	0/0	0/0	0/0	0/0	0/0	0/0	0/0	0/0	0/0	0/0	0/0	0/0	1/1	0/0	1/1
7	371505996	.	G	A	384.62	PASS	AC=2;AF=3.937e-03;AN=508;DP=2240;ExcessHet=0.0043;FS=0.000;InbreedingCoeff=0.2239;MLEAC=2;MLEAF=3.937e-03;MQ=60.00;QD=34.97;SOR=1.270;ANN=A|intron_variant|MODIFIER|HORVU.MOREX.r2.7HG0579580|HORVU.MOREX.r2.7HG0579580|transcript|HORVU.MOREX.r2.7HG0579580.1|protein_coding|1/1|c.808+104C>T||||||	GT:AD:DP:GQ:PL	0/0	0/0	0/0	0/0	0/0	0/0	0/0	0/0	0/0	0/0	0/0	0/0	0/0	0/0	0/0	0/0	0/0	0/0	0/0	0/0	0/0	0/0	0/0	0/0	0/0	0/0	0/0	0/0	0/0	0/0	0/0	0/0	0/0	0/0	0/0	0/0	0/0	0/0	0/0	0/0	0/0
7	371506008	.	A	T	13417.9	PASS	AC=73;AF=0.144;AN=508;BaseQRankSum=-4.310e-01;ClippingRankSum=0.00;DP=2343;ExcessHet=-0.0000;FS=0.000;InbreedingCoeff=0.8467;MLEAC=73;MLEAF=0.144;MQ=60.00;MQRankSum=0.00;QD=36.65;ReadPosRankSum=-2.100e-01;SOR=0.487;ANN=T|intron_variant|MODIFIER|HORVU.MOREX.r2.7HG0579580|HORVU.MOREX.r2.7HG0579580|transcript|HORVU.MOREX.r2.7HG0579580.1|protein_coding|1/1|c.808+92T>A||||||	GT:AD:DP:GQ:PL	0/0	0/0	0/0	0/0	0/0	0/0	0/0	0/0	0/0	0/0	0/0	0/0	0/0	0/0	0/0	0/0	1/1	0/0	0/0	0/0	0/0	0/0	0/0	0/0	0/0	0/0	0/0	0/0	0/0	0/0	0/0	0/0	0/0	0/0	0/0	0/0	0/0	0/0	0/0	0/0	0/0
7	568252978	.	T	C	1190.04	PASS	AC=4;AF=7.874e-03;AN=508;DP=2815;ExcessHet=0.0001;FS=0.000;InbreedingCoeff=0.4454;MLEAC=4;MLEAF=7.874e-03;MQ=60.00;QD=26.86;SOR=5.353;ANN=C|intron_variant|MODIFIER|HORVU.MOREX.r2.7HG0602740|HORVU.MOREX.r2.7HG0602740|transcript|HORVU.MOREX.r2.7HG0602740.1|protein_coding|9/9|c.1177-89A>G||||||	GT:AD:DP:GQ:PGT:PID:PL	0/0	0/0	0/0	0/0	0/0	0/0	0/0	0/0	0/0	0/0	0/0	0/0	0/0	0/0	0/0	0/0	0/0	0/0	0/0	0/0	0/0	0/0	0/0	0/0	0/0	0/0	0/0	0/0	0/0	0/0	0/0	0/0	0/0	0/0	0/0	0/0	0/0	0/0	0/0	0/0	0/0
7	568253018	.	G	C	4744.94	PASS	AC=26;AF=0.053;AN=494;BaseQRankSum=1.38;ClippingRankSum=0.00;DP=1707;ExcessHet=-0.0000;FS=0.000;InbreedingCoeff=0.4931;MLEAC=27;MLEAF=0.055;MQ=58.11;MQRankSum=0.00;QD=26.84;ReadPosRankSum=1.38;SOR=2.494;ANN=C|intron_variant|MODIFIER|HORVU.MOREX.r2.7HG0602740|HORVU.MOREX.r2.7HG0602740|transcript|HORVU.MOREX.r2.7HG0602740.1|protein_coding|9/9|c.1177-129C>G||||||	GT:AD:DP:GQ:PGT:PID:PL	0/0	0/0	0/0	0/0	0/0	0/0	0/0	0/0	0/0	0/0	0/0	0/0	0/0	0/0	0/0	0/0	0/0	0/0	0/0	0/0	0/0	0/0	0/0	0/0	0/0	0/0	0/0	0/0	0/0	0/0	0/0	0/0	0/0	0/0	0/0	0/0	0/0	./.	0/0	0/0	0/0
7	568253631	.	A	G	79.41	PASS	AC=2;AF=4.000e-03;AN=500;DP=1223;ExcessHet=0.0044;FS=0.000;InbreedingCoeff=0.0376;MLEAC=1;MLEAF=2.000e-03;MQ=46.48;QD=26.47;SOR=2.833;ANN=G|intron_variant|MODIFIER|HORVU.MOREX.r2.7HG0602740|HORVU.MOREX.r2.7HG0602740|transcript|HORVU.MOREX.r2.7HG0602740.1|protein_coding|9/9|c.1176+97T>C||||||	GT:AD:DP:GQ:PL	0/0	0/0	0/0	0/0	0/0	0/0	0/0	0/0	0/0	0/0	0/0	0/0	0/0	0/0	0/0	0/0	0/0	0/0	0/0	0/0	0/0	0/0	0/0	0/0	0/0	0/0	0/0	0/0	0/0	0/0	0/0	0/0	0/0	0/0	0/0	0/0	0/0	0/0	0/0	0/0	0/0
7	568253653	.	A	G	361.44	PASS	AC=4;AF=7.874e-03;AN=508;DP=1600;ExcessHet=0.0000;FS=0.000;InbreedingCoeff=0.1941;MLEAC=2;MLEAF=3.937e-03;MQ=60.00;QD=32.86;SOR=4.977;ANN=G|intron_variant|MODIFIER|HORVU.MOREX.r2.7HG0602740|HORVU.MOREX.r2.7HG0602740|transcript|HORVU.MOREX.r2.7HG0602740.1|protein_coding|9/9|c.1176+75T>C||||||	GT:AD:DP:GQ:PL	0/0	0/0	0/0	0/0	0/0	0/0	0/0	0/0	0/0	0/0	0/0	0/0	0/0	0/0	0/0	0/0	0/0	0/0	0/0	0/0	0/0	0/0	0/0	0/0	0/0	0/0	0/0	0/0	0/0	0/0	0/0	0/0	0/0	0/0	0/0	0/0	0/0	0/0	0/0	0/0	0/0
7	568253811	.	G	C	878.07	PASS	AC=4;AF=7.874e-03;AN=508;DP=2850;ExcessHet=0.0001;FS=0.000;InbreedingCoeff=0.4208;MLEAC=4;MLEAF=7.874e-03;MQ=60.00;QD=31.36;SOR=1.609;ANN=C|intron_variant|MODIFIER|HORVU.MOREX.r2.7HG0602740|HORVU.MOREX.r2.7HG0602740|transcript|HORVU.MOREX.r2.7HG0602740.1|protein_coding|8/9|c.1113-20C>G||||||	GT:AD:DP:GQ:PL	0/0	0/0	0/0	0/0	0/0	0/0	0/0	0/0	0/0	0/0	0/0	0/0	0/0	0/0	0/0	0/0	0/0	0/0	0/0	0/0	0/0	0/0	0/0	0/0	0/0	0/0	0/0	0/0	0/0	0/0	0/0	0/0	0/0	0/0	0/0	0/0	0/0	0/0	0/0	0/0	0/0
7	568253816	.	G	T	2063.58	PASS	AC=11;AF=0.022;AN=508;BaseQRankSum=0.00;ClippingRankSum=0.00;DP=2623;ExcessHet=0.0000;FS=5.847;InbreedingCoeff=0.5308;MLEAC=10;MLEAF=0.020;MQ=60.00;MQRankSum=0.00;QD=27.51;ReadPosRankSum=0.00;SOR=0.173;ANN=T|intron_variant|MODIFIER|HORVU.MOREX.r2.7HG0602740|HORVU.MOREX.r2.7HG0602740|transcript|HORVU.MOREX.r2.7HG0602740.1|protein_coding|8/9|c.1113-25C>A||||||	GT:AD:DP:GQ:PL	0/0	0/0	0/0	0/0	0/0	0/0	0/0	0/0	0/0	0/0	0/0	0/0	0/0	0/0	0/0	0/0	0/0	0/0	0/0	0/0	0/0	0/0	0/0	0/0	0/0	0/0	0/0	0/0	0/0	0/0	0/0	0/0	0/0	0/0	0/0	0/0	0/0	0/0	0/0	0/0	0/0
7	568253822	.	G	A	198.57	PASS	AC=2;AF=3.953e-03;AN=506;BaseQRankSum=-8.120e-01;ClippingRankSum=0.00;DP=2378;ExcessHet=0.0427;FS=13.776;InbreedingCoeff=0.1709;MLEAC=1;MLEAF=1.976e-03;MQ=60.00;MQRankSum=0.00;QD=28.37;ReadPosRankSum=-8.620e-01;SOR=0.348;ANN=A|intron_variant|MODIFIER|HORVU.MOREX.r2.7HG0602740|HORVU.MOREX.r2.7HG0602740|transcript|HORVU.MOREX.r2.7HG0602740.1|protein_coding|8/9|c.1113-31C>T||||||	GT:AD:DP:GQ:PL	0/0	0/0	0/0	0/0	0/0	0/0	0/0	0/0	0/0	0/0	0/0	0/0	0/0	0/0	0/0	0/0	0/0	0/0	0/0	./.	0/0	0/0	0/0	0/0	0/0	0/0	0/0	0/0	0/0	0/0	0/0	0/0	0/0	0/0	0/0	0/0	0/0	0/0	0/0	0/0	0/0
7	568253853	.	G	A	2173.97	PASS	AC=15;AF=0.030;AN=504;BaseQRankSum=-7.640e-01;ClippingRankSum=0.00;DP=1564;ExcessHet=0.0000;FS=0.000;InbreedingCoeff=0.3644;MLEAC=13;MLEAF=0.026;MQ=59.54;MQRankSum=0.00;QD=33.45;ReadPosRankSum=-2.300e-01;SOR=2.463;ANN=A|intron_variant|MODIFIER|HORVU.MOREX.r2.7HG0602740|HORVU.MOREX.r2.7HG0602740|transcript|HORVU.MOREX.r2.7HG0602740.1|protein_coding|8/9|c.1113-62C>T||||||	GT:AD:DP:GQ:PGT:PID:PL	0/0	0/0	0/0	0/0	0/0	0/0	0/0	0/0	0/0	0/0	0/0	0/0	0/0	0/0	0/0	0/0	0/0	0/0	0/0	0/0	0/0	0/0	0/0	0/0	0/0	0/0	0/0	0/0	0/0	0/0	0/0	0/0	0/0	0/0	0/0	0/0	0/0	0/0	0/0	0/0	0/0
7	568253859	.	A	G	81.08	PASS	AC=2;AF=3.953e-03;AN=506;DP=1458;ExcessHet=0.0043;FS=0.000;InbreedingCoeff=0.0716;MLEAC=1;MLEAF=1.976e-03;MQ=60.00;QD=27.03;SOR=2.833;ANN=G|intron_variant|MODIFIER|HORVU.MOREX.r2.7HG0602740|HORVU.MOREX.r2.7HG0602740|transcript|HORVU.MOREX.r2.7HG0602740.1|protein_coding|8/9|c.1113-68T>C||||||	GT:AD:DP:GQ:PGT:PID:PL	0/0	0/0	0/0	0/0	0/0	0/0	0/0	0/0	0/0	0/0	0/0	0/0	0/0	0/0	0/0	0/0	0/0	0/0	0/0	0/0	0/0	0/0	0/0	0/0	0/0	0/0	0/0	0/0	0/0	0/0	0/0	0/0	0/0	0/0	0/0	0/0	0/0	0/0	0/0	0/0	0/0
7	568253866	.	A	G	963.56	PASS	AC=4;AF=7.937e-03;AN=504;DP=1395;ExcessHet=0.0000;FS=0.000;InbreedingCoeff=0.1558;MLEAC=4;MLEAF=7.937e-03;MQ=60.00;QD=34.45;SOR=6.518;ANN=G|intron_variant|MODIFIER|HORVU.MOREX.r2.7HG0602740|HORVU.MOREX.r2.7HG0602740|transcript|HORVU.MOREX.r2.7HG0602740.1|protein_coding|8/9|c.1113-75T>C||||||	GT:AD:DP:GQ:PL	0/0	0/0	0/0	0/0	0/0	0/0	0/0	0/0	0/0	0/0	0/0	0/0	0/0	0/0	0/0	0/0	0/0	0/0	0/0	0/0	0/0	0/0	0/0	0/0	0/0	0/0	0/0	0/0	0/0	0/0	0/0	0/0	0/0	0/0	0/0	0/0	0/0	0/0	0/0	0/0	0/0
7	568254067	.	C	A	1065.86	PASS	AC=16;AF=0.033;AN=486;DP=949;ExcessHet=0.0000;FS=0.000;InbreedingCoeff=0.2849;MLEAC=11;MLEAF=0.023;MQ=60.00;QD=32.70;SOR=6.869;ANN=A|intron_variant|MODIFIER|HORVU.MOREX.r2.7HG0602740|HORVU.MOREX.r2.7HG0602740|transcript|HORVU.MOREX.r2.7HG0602740.1|protein_coding|8/9|c.1112+74G>T||||||	GT:AD:DP:GQ:PL	0/0	./.	0/0	0/0	0/0	0/0	0/0	0/0	0/0	0/0	0/0	0/0	0/0	0/0	0/0	0/0	0/0	0/0	0/0	0/0	0/0	0/0	0/0	0/0	0/0	0/0	0/0	0/0	0/0	0/0	0/0	0/0	0/0	0/0	0/0	0/0	0/0	0/0	0/0	0/0	0/0
7	568255297	.	C	T	161.85	PASS	AC=4;AF=8.163e-03;AN=490;DP=1009;ExcessHet=0.0000;FS=0.000;InbreedingCoeff=0.0626;MLEAC=2;MLEAF=4.082e-03;MQ=60.00;QD=26.98;SOR=3.912;ANN=T|intron_variant|MODIFIER|HORVU.MOREX.r2.7HG0602740|HORVU.MOREX.r2.7HG0602740|transcript|HORVU.MOREX.r2.7HG0602740.1|protein_coding|7/9|c.928+118G>A||||||	GT:AD:DP:GQ:PGT:PID:PL	0/0	0/0	0/0	0/0	0/0	0/0	0/0	0/0	0/0	0/0	0/0	0/0	0/0	0/0	0/0	0/0	0/0	0/0	0/0	0/0	0/0	0/0	0/0	0/0	0/0	0/0	0/0	0/0	0/0	0/0	0/0	0/0	0/0	0/0	0/0	0/0	0/0	0/0	0/0	0/0	0/0
7	568255299	.	G	A	161.69	PASS	AC=4;AF=8.130e-03;AN=492;DP=1057;ExcessHet=0.0000;FS=0.000;InbreedingCoeff=0.0694;MLEAC=2;MLEAF=4.065e-03;MQ=60.00;QD=26.95;SOR=3.912;ANN=A|intron_variant|MODIFIER|HORVU.MOREX.r2.7HG0602740|HORVU.MOREX.r2.7HG0602740|transcript|HORVU.MOREX.r2.7HG0602740.1|protein_coding|7/9|c.928+116C>T||||||	GT:AD:DP:GQ:PGT:PID:PL	0/0	0/0	0/0	0/0	0/0	0/0	0/0	0/0	0/0	0/0	0/0	0/0	0/0	0/0	0/0	0/0	0/0	0/0	0/0	0/0	0/0	0/0	0/0	0/0	0/0	0/0	0/0	0/0	0/0	0/0	0/0	0/0	0/0	0/0	0/0	0/0	0/0	0/0	0/0	0/0	0/0
7	568255645	.	A	G	3620.83	PASS	AC=12;AF=0.024;AN=506;BaseQRankSum=-3.360e-01;ClippingRankSum=0.00;DP=2708;ExcessHet=0.0000;FS=6.175;InbreedingCoeff=0.5321;MLEAC=11;MLEAF=0.022;MQ=60.00;MQRankSum=0.00;QD=33.22;SOR=3.889;ANN=G|intron_variant|MODIFIER|HORVU.MOREX.r2.7HG0602740|HORVU.MOREX.r2.7HG0602740|transcript|HORVU.MOREX.r2.7HG0602740.1|protein_coding|6/9|c.771-73T>C||||||	GT:AD:DP:GQ:PGT:PID:PL	0/0	0/0	0/0	0/0	0/0	0/0	0/0	0/0	0/0	0/0	0/0	0/0	0/0	0/0	0/0	0/0	0/0	0/0	0/0	0/0	0/0	0/0	0/0	0/1	0/0	0/0	0/0	0/0	0/0	0/0	0/0	0/0	0/0	0/0	0/0	0/0	0/0	0/0	0/0	0/0	0/0
7	568255652	.	A	G	1040.3	PASS	AC=5;AF=9.881e-03;AN=506;BaseQRankSum=0.273;ClippingRankSum=0.00;DP=2606;ExcessHet=0.0004;FS=0.000;InbreedingCoeff=0.3951;MLEAC=4;MLEAF=7.905e-03;MQ=60.00;MQRankSum=0.00;QD=36.51;ReadPosRankSum=-8.450e-01;SOR=2.448;ANN=G|intron_variant|MODIFIER|HORVU.MOREX.r2.7HG0602740|HORVU.MOREX.r2.7HG0602740|transcript|HORVU.MOREX.r2.7HG0602740.1|protein_coding|6/9|c.771-80T>C||||||	GT:AD:DP:GQ:PGT:PID:PL	0/0	0/0	0/0	0/0	0/0	0/0	0/0	0/0	0/0	0/0	0/0	0/0	0/0	0/0	0/0	0/0	0/0	0/0	0/0	0/0	0/0	0/0	0/0	0/0	0/0	0/0	0/0	0/0	0/0	0/0	0/0	0/0	0/0	0/0	0/0	0/0	0/0	0/0	0/0	0/0	0/0
7	568255712	.	A	T	3691.05	PASS	AC=22;AF=0.043;AN=508;BaseQRankSum=0.778;ClippingRankSum=0.00;DP=1977;ExcessHet=-0.0000;FS=4.982;InbreedingCoeff=0.6291;MLEAC=20;MLEAF=0.039;MQ=60.00;MQRankSum=0.00;QD=34.18;ReadPosRankSum=-4.460e-01;SOR=1.562;ANN=T|intron_variant|MODIFIER|HORVU.MOREX.r2.7HG0602740|HORVU.MOREX.r2.7HG0602740|transcript|HORVU.MOREX.r2.7HG0602740.1|protein_coding|6/9|c.770+41T>A||||||	GT:AD:DP:GQ:PL	0/0	0/0	0/0	0/0	0/0	0/0	0/0	0/0	0/0	0/0	0/0	0/0	0/0	0/0	0/0	0/0	0/0	0/0	0/0	0/0	0/0	0/0	0/0	0/0	0/0	0/0	0/0	0/0	0/0	0/0	0/0	0/0	0/0	0/0	0/0	0/0	0/0	0/0	0/0	0/0	0/0
7	568255713	.	G	A	366.62	PASS	AC=2;AF=3.937e-03;AN=508;DP=1989;ExcessHet=0.0128;FS=0.000;InbreedingCoeff=0.1498;MLEAC=2;MLEAF=3.937e-03;MQ=60.00;QD=32.87;SOR=1.085;ANN=A|intron_variant|MODIFIER|HORVU.MOREX.r2.7HG0602740|HORVU.MOREX.r2.7HG0602740|transcript|HORVU.MOREX.r2.7HG0602740.1|protein_coding|6/9|c.770+40C>T||||||	GT:AD:DP:GQ:PL	0/0	0/0	0/0	0/0	0/0	0/0	0/0	0/0	0/0	0/0	0/0	0/0	0/0	0/0	0/0	0/0	0/0	0/0	0/0	0/0	0/0	0/0	0/0	0/0	0/0	0/0	0/0	0/0	0/0	0/0	0/0	0/0	0/0	0/0	0/0	0/0	0/0	0/0	0/0	0/0	0/0
7	568255979	.	A	T	1588.77	PASS	AC=20;AF=0.040;AN=502;DP=1971;ExcessHet=-0.0000;FS=0.000;InbreedingCoeff=0.6236;MLEAC=13;MLEAF=0.026;MQ=59.34;QD=34.85;SOR=4.758;ANN=T|intron_variant|MODIFIER|HORVU.MOREX.r2.7HG0602740|HORVU.MOREX.r2.7HG0602740|transcript|HORVU.MOREX.r2.7HG0602740.1|protein_coding|5/9|c.559-15T>A||||||	GT:AD:DP:GQ:PL	0/0	0/0	0/0	0/0	0/0	0/0	0/0	0/0	0/0	0/0	0/0	0/0	0/0	0/0	0/0	0/0	0/0	0/0	0/0	0/0	0/0	0/0	0/0	0/0	0/0	0/0	0/0	0/0	0/0	0/0	0/0	0/0	0/0	0/0	0/0	0/0	0/0	0/0	0/0	0/0	0/0
7	568256029	.	T	C	936.39	PASS	AC=16;AF=0.033;AN=484;DP=1060;ExcessHet=0.0000;FS=0.000;InbreedingCoeff=0.3161;MLEAC=10;MLEAF=0.021;MQ=56.92;QD=34.68;SOR=5.211;ANN=C|intron_variant|MODIFIER|HORVU.MOREX.r2.7HG0602740|HORVU.MOREX.r2.7HG0602740|transcript|HORVU.MOREX.r2.7HG0602740.1|protein_coding|5/9|c.559-65A>G||||||	GT:AD:DP:GQ:PL	0/0	0/0	0/0	0/0	0/0	0/0	0/0	0/0	0/0	0/0	0/0	0/0	0/0	0/0	0/0	0/0	0/0	0/0	0/0	0/0	0/0	0/0	0/0	0/0	0/0	0/0	0/0	0/0	0/0	0/0	0/0	0/0	0/0	0/0	0/0	0/0	0/0	0/0	0/0	0/0	0/0
7	568256042	.	A	G	916.34	PASS	AC=16;AF=0.034;AN=472;DP=895;ExcessHet=0.0000;FS=0.000;InbreedingCoeff=0.2573;MLEAC=10;MLEAF=0.021;MQ=57.89;QD=33.94;SOR=5.211;ANN=G|intron_variant|MODIFIER|HORVU.MOREX.r2.7HG0602740|HORVU.MOREX.r2.7HG0602740|transcript|HORVU.MOREX.r2.7HG0602740.1|protein_coding|5/9|c.559-78T>C||||||	GT:AD:DP:GQ:PL	0/0	0/0	0/0	0/0	0/0	0/0	0/0	0/0	0/0	0/0	0/0	0/0	0/0	0/0	0/0	0/0	0/0	0/0	0/0	0/0	0/0	0/0	0/0	0/0	./.	0/0	0/0	0/0	0/0	0/0	0/0	0/0	0/0	0/0	0/0	0/0	0/0	0/0	0/0	0/0	0/0
7	568257111	.	C	A	548.04	PASS	AC=1;AF=2.000e-03;AN=500;BaseQRankSum=-1.694e+00;ClippingRankSum=0.00;DP=2374;ExcessHet=3.0622;FS=0.000;InbreedingCoeff=-0.0287;MLEAC=1;MLEAF=2.000e-03;MQ=55.76;MQRankSum=0.00;QD=28.84;ReadPosRankSum=-1.025e+00;SOR=1.371;ANN=A|missense_variant|MODERATE|HORVU.MOREX.r2.7HG0602740|HORVU.MOREX.r2.7HG0602740|transcript|HORVU.MOREX.r2.7HG0602740.1|protein_coding|2/10|c.143G>T|p.Gly48Val|143/1224|143/12…	GT:AD:DP:GQ:PL	0/0	0/0	0/0	0/0	0/0	0/0	0/0	0/0	0/0	0/0	0/0	0/0	0/0	0/0	0/0	0/0	0/0	0/0	0/0	0/0	0/0	0/0	./.	0/0	0/0	0/0	0/0	0/0	0/0	0/0	0/0	0/0	0/0	0/0	0/0	0/0	0/0	0/0	0/0	0/0	0/0
7	568257116	.	G	A	637.95	PASS	AC=2;AF=3.984e-03;AN=502;BaseQRankSum=1.39;ClippingRankSum=0.00;DP=2434;ExcessHet=0.0647;FS=0.000;InbreedingCoeff=0.1160;MLEAC=2;MLEAF=3.984e-03;MQ=60.00;MQRankSum=0.00;QD=31.90;ReadPosRankSum=1.79;SOR=0.368;ANN=A|synonymous_variant|LOW|HORVU.MOREX.r2.7HG0602740|HORVU.MOREX.r2.7HG0602740|transcript|HORVU.MOREX.r2.7HG0602740.1|protein_coding|2/10|c.138C>T|p.Gly46Gly|138/1224|138/1224|46/407||	GT:AD:DP:GQ:PGT:PID:PL	0/0	0/0	0/0	0/0	0/0	0/0	0/0	0/0	1/1	0/0	0/0	0/0	0/0	0/0	0/0	0/0	0/0	0/0	0/0	0/0	0/0	0/0	./.	0/0	0/0	0/0	0/0	0/0	0/0	0/0	0/0	0/0	0/0	0/0	0/0	0/0	0/0	0/0	0/0	0/0	0/0
7	568257373	.	C	A	176.89	PASS	AC=5;AF=0.011;AN=464;BaseQRankSum=0.842;ClippingRankSum=0.00;DP=1091;ExcessHet=0.0005;FS=0.000;InbreedingCoeff=0.0295;MLEAC=3;MLEAF=6.466e-03;MQ=51.38;MQRankSum=0.00;QD=16.08;ReadPosRankSum=0.126;SOR=0.693;ANN=A|synonymous_variant|LOW|HORVU.MOREX.r2.7HG0602740|HORVU.MOREX.r2.7HG0602740|transcript|HORVU.MOREX.r2.7HG0602740.1|protein_coding|1/10|c.15G>T|p.Pro5Pro|15/1224|15/1224|5/407||	GT:AD:DP:GQ:PL	0/0	./.	0/0	0/0	0/0	0/0	0/0	0/0	0/0	0/0	0/0	0/0	0/0	0/0	0/0	0/0	./.	0/0	0/0	0/0	0/0	0/0	./.	0/0	0/0	0/0	0/0	0/0	0/0	0/0	0/0	0/0	0/0	0/0	0/0	0/0	0/0	0/0	0/0	0/0	0/0
7	589516108	.	C	G	1412.52	PASS	AC=6;AF=0.013;AN=450;DP=1458;ExcessHet=0.0000;FS=0.000;InbreedingCoeff=0.1420;MLEAC=6;MLEAF=0.013;MQ=38.24;QD=34.45;SOR=5.186;ANN=G|intron_variant|MODIFIER|HORVU.MOREX.r2.7HG0607870|HORVU.MOREX.r2.7HG0607870|transcript|HORVU.MOREX.r2.7HG0607870.1|protein_coding|1/9|c.175+125C>G||||||	GT:AD:DP:GQ:PL	0/0	0/0	0/0	0/0	0/0	0/0	./.	0/0	0/0	0/0	0/0	0/0	./.	0/0	0/0	0/0	0/0	./.	0/0	0/0	0/0	0/0	0/0	0/0	./.	0/0	0/0	0/0	0/0	0/0	0/0	0/0	0/0	0/0	0/0	0/0	0/0	0/0	0/0	0/0	0/0
7	589516169	.	G	T	156.16	PASS	AC=4;AF=8.439e-03;AN=474;DP=1511;ExcessHet=0.0000;FS=0.000;InbreedingCoeff=0.0900;MLEAC=2;MLEAF=4.219e-03;MQ=24.88;QD=22.31;SOR=4.174;ANN=T|intron_variant|MODIFIER|HORVU.MOREX.r2.7HG0607870|HORVU.MOREX.r2.7HG0607870|transcript|HORVU.MOREX.r2.7HG0607870.1|protein_coding|1/9|c.175+186G>T||||||	GT:AD:DP:GQ:PL	0/0	0/0	0/0	0/0	0/0	0/0	0/0	0/0	0/0	0/0	0/0	0/0	0/0	0/0	0/0	0/0	0/0	./.	0/0	0/0	0/0	0/0	0/0	0/0	0/0	0/0	0/0	0/0	0/0	0/0	0/0	0/0	0/0	0/0	0/0	0/0	0/0	0/0	0/0	0/0	0/0
7	589517632	.	G	T	462.26	PASS	AC=4;AF=7.937e-03;AN=504;DP=2581;ExcessHet=0.0004;FS=0.000;InbreedingCoeff=0.3240;MLEAC=3;MLEAF=5.952e-03;MQ=60.00;QD=33.02;SOR=5.421;ANN=T|intron_variant|MODIFIER|HORVU.MOREX.r2.7HG0607870|HORVU.MOREX.r2.7HG0607870|transcript|HORVU.MOREX.r2.7HG0607870.1|protein_coding|1/9|c.176-630G>T||||||	GT:AD:DP:GQ:PL	0/0	0/0	0/0	0/0	0/0	0/0	0/0	0/0	0/0	0/0	0/0	0/0	0/0	0/0	0/0	0/0	0/0	0/0	0/0	0/0	0/0	0/0	0/0	0/0	0/0	0/0	0/0	0/0	0/0	0/0	0/0	0/0	0/0	0/0	0/0	0/0	0/0	0/0	0/0	0/0	0/0
7	589518132	.	T	A	6645.64	PASS	AC=51;AF=0.102;AN=502;BaseQRankSum=0.842;ClippingRankSum=0.00;DP=1987;ExcessHet=-0.0000;FS=1.428;InbreedingCoeff=0.6898;MLEAC=46;MLEAF=0.092;MQ=59.79;MQRankSum=0.00;QD=33.73;ReadPosRankSum=-6.740e-01;SOR=1.161;ANN=A|intron_variant|MODIFIER|HORVU.MOREX.r2.7HG0607870|HORVU.MOREX.r2.7HG0607870|transcript|HORVU.MOREX.r2.7HG0607870.1|protein_coding|1/9|c.176-130T>A||||||	GT:AD:DP:GQ:PGT:PID:PL	0/0	0/0	0/0	0/0	0/0	0/0	0/0	0/0	0/0	0/0	0/0	0/0	0/0	0/0	0/0	0/0	0/0	0/0	0/0	0/0	1/1	0/0	0/0	0/0	0/0	0/0	0/0	0/0	0/0	0/0	1/1	0/0	0/0	0/0	0/0	0/0	1/1	0/0	0/0	0/0	0/0
7	589518487	.	T	A	1145.71	PASS	AC=6;AF=0.012;AN=506;DP=2413;ExcessHet=0.0000;FS=0.000;InbreedingCoeff=0.3602;MLEAC=6;MLEAF=0.012;MQ=60.00;QD=34.72;SOR=3.611;ANN=A|intron_variant|MODIFIER|HORVU.MOREX.r2.7HG0607870|HORVU.MOREX.r2.7HG0607870|transcript|HORVU.MOREX.r2.7HG0607870.1|protein_coding|2/9|c.305-33T>A||||||	GT:AD:DP:GQ:PL	0/0	0/0	0/0	0/0	0/0	0/0	0/0	0/0	0/0	0/0	0/0	0/0	0/0	0/0	0/0	0/0	0/0	0/0	0/0	0/0	0/0	0/0	0/0	0/0	0/0	0/0	0/0	0/0	0/0	0/0	0/0	0/0	0/0	0/0	0/0	0/0	0/0	0/0	0/0	0/0	0/0
7	589519097	.	C	T	120.02	PASS	AC=2;AF=3.953e-03;AN=506;DP=2134;ExcessHet=0.0640;FS=0.000;InbreedingCoeff=0.1183;MLEAC=1;MLEAF=1.976e-03;MQ=60.00;QD=30.00;SOR=3.258;ANN=T|intron_variant|MODIFIER|HORVU.MOREX.r2.7HG0607870|HORVU.MOREX.r2.7HG0607870|transcript|HORVU.MOREX.r2.7HG0607870.1|protein_coding|5/9|c.531+131C>T||||||	GT:AD:DP:GQ:PL	0/0	0/0	0/0	0/0	0/0	0/0	0/0	0/0	0/0	0/0	0/0	0/0	0/0	0/0	0/0	0/0	0/0	0/0	0/0	0/0	0/0	0/0	0/0	0/0	0/0	0/0	0/0	0/0	0/0	0/0	0/0	0/0	0/0	0/0	0/0	0/0	0/0	0/0	0/0	0/0	0/0
7	589519125	.	C	T	352.22	PASS	AC=2;AF=4.115e-03;AN=486;DP=1156;ExcessHet=0.0135;FS=0.000;InbreedingCoeff=0.0098;MLEAC=2;MLEAF=4.115e-03;MQ=48.99;QD=26.50;SOR=3.258;ANN=T|intron_variant|MODIFIER|HORVU.MOREX.r2.7HG0607870|HORVU.MOREX.r2.7HG0607870|transcript|HORVU.MOREX.r2.7HG0607870.1|protein_coding|5/9|c.531+159C>T||||||	GT:AD:DP:GQ:PL	0/0	0/0	0/0	0/0	0/0	0/0	0/0	0/0	0/0	0/0	0/0	0/0	0/0	0/0	0/0	./.	0/0	0/0	0/0	0/0	0/0	0/0	0/0	0/0	0/0	./.	0/0	0/0	0/0	0/0	0/0	0/0	0/0	0/0	./.	0/0	0/0	0/0	0/0	0/0	0/0
7	589519276	.	A	G	75.2	PASS	AC=2;AF=4.367e-03;AN=458;DP=713;ExcessHet=0.0048;FS=0.000;InbreedingCoeff=-0.0408;MLEAC=1;MLEAF=2.183e-03;MQ=42.43;QD=25.07;SOR=2.833;ANN=G|intron_variant|MODIFIER|HORVU.MOREX.r2.7HG0607870|HORVU.MOREX.r2.7HG0607870|transcript|HORVU.MOREX.r2.7HG0607870.1|protein_coding|5/9|c.532-187A>G||||||	GT:AD:DP:GQ:PL	0/0	0/0	0/0	0/0	0/0	0/0	0/0	0/0	0/0	0/0	0/0	0/0	0/0	0/0	0/0	0/0	./.	0/0	0/0	0/0	0/0	0/0	0/0	0/0	0/0	0/0	0/0	0/0	0/0	0/0	0/0	0/0	0/0	0/0	0/0	0/0	0/0	0/0	0/0	0/0	0/0
[truncated: 105 more columns]

## Sheet: Table S8
Table S8. SNP distribution, genetic diversity and wright’s F-statistic values of the 31 HvC3Hs in wild and domesticated barley.
HvC3Hs	SNP			Haplotype		Wild Pi	Landrace Pi	Fst wild vs landrace
	intron variant	non-synonymous variant	synonymous variant	Wild haplotype number	Landrace haplotype number
HvC3H1	-	-	2	7	10	0.240464	0.476418	0.12935
HvC3H2	-	2	-	8	9	0.406749	0.336584	0.113879
HvC3H5	0	1	0	4	3	0.331343	0.0216203	0.225264
HvC3H6	6	0	0	8	8	0.109328	0.11824	0.000895198
HvC3H7	10	3	1	41	63	0.257381	0.265081	0.0219945
HvC3H10	1	0	0	2	1	0.0388274	0	0.0129971
HvC3H12	1	0	0	4	2	0.367893	0	0.301812
HvC3H13	0	0	1	3	2	0.0412281	0	0.0134176
HvC3H16	10	-	1	47	65	0.207112	0.185133	0.0582231
HvC3H17	3	-	-	11	17	0.254893	0.407499	0.0325061
HvC3H18	8	0	0	9	13	0.0269646	0.0893125	0.0401902
HvC3H19	8	0	0	9	10	0.0678654	0.0346703	0.0428162
HvC3H21	42	0	0	36	70	0.0560287	0.0714064	0.0647072
HvC3H22	0	2	1	6	14	0.168252	0.237959	0.142592
HvC3H24	3	-	-	9	7	0.217674	0.0362395	0.421319
HvC3H25	1	0	0	3	1	0.162493	0	0.109191
HvC3H30	8	1	0	10	18	0.0441139	0.0961505	0.0940079
HvC3H32	170	1	1	51	94	0.0714115	0.0344314	0.211986
HvC3H33	11	1	0	16	26	0.059639	0.0615632	0.049901
HvC3H37	2	0	0	4	1	0.112771	0	0.0721641
HvC3H38	3	-	2	23	16	0.219072	0.144362	0.190743
HvC3H43	1	0	0	4	4	0.0599621	0.0561424	-0.0140572
HvC3H44	1	-	2	12	15	0.286512	0.160528	0.114169
HvC3H45	3	0	0	5	6	0.0391099	0.103216	0.0227833
HvC3H46	2	0	0	6	3	0.132923	0.106962	0.00035585
HvC3H47	16	0	0	27	27	0.116589	0.135126	0.0467387
HvC3H48	0	1	0	2	3	0	0.011236	-0.00402173
HvC3H49	10	0	0	10	6	0.154708	0.0433639	0.15304
HvC3H51	20	1	2	29	12	0.0958406	0.00403192	0.0585684
HvC3H52	8	0	0	16	9	0.0416468	0.0215539	0.0246477
HvC3H53	14	-	-	41	64	0.353986	0.166746	0.118834

## Sheet: Table S9
Table S9. Genomic distribution and putative function of HvC3H-related InDels within various genomic regions.
HvC3Hs	Gene	InDel
		intron variant	disruptive inframe insertion	frameshift variant	conservative inframe insertion	disruptive inframe deletion	conservative inframe deletion
HvC3H5	HORVU.MOREX.r2.1HG0074970	2	-	-	-	-	-
HvC3H6	HORVU.MOREX.r2.1HG0078680	7	2	16	2	8	1
HvC3H7	HORVU.MOREX.r2.2HG0082780	14	-	1	-	1	-
HvC3H8	HORVU.MOREX.r2.2HG0091490	1	-	-	-	-	-
HvC3H10	HORVU.MOREX.r2.2HG0140180	-	-	-	-	-	-
HvC3H12	HORVU.MOREX.r2.2HG0176080	3	-	-	-	-	-
HvC3H13	HORVU.MOREX.r2.3HG0196310	-	-	-	-	-	-
HvC3H16	HORVU.MOREX.r2.3HG0209640	2	-	-	-	-	-
HvC3H17	HORVU.MOREX.r2.3HG0210630	5	-	-	-	-	-
HvC3H18	HORVU.MOREX.r2.3HG0210880	11	-	-	-	-	-
HvC3H19	HORVU.MOREX.r2.3HG0210900	18	-	-	-	-	-
HvC3H20	HORVU.MOREX.r2.3HG0221360	2	-	-	-	-	-
HvC3H21	HORVU.MOREX.r2.3HG0225190	15	-	-	-	-	-
HvC3H22	HORVU.MOREX.r2.3HG0228250	1	-	-	-	-	-
HvC3H24	HORVU.MOREX.r2.3HG0253280	2	-	-	-	-	-
HvC3H25	HORVU.MOREX.r2.3HG0258540	3	-	-	-	-	-
HvC3H30	HORVU.MOREX.r2.5HG0362710	13	-	-	-	1	1
HvC3H32	HORVU.MOREX.r2.5HG0374920	110	-	-	-	-	-
HvC3H33	HORVU.MOREX.r2.5HG0377520	6	-	-	-	-	1
HvC3H37	HORVU.MOREX.r2.5HG0429150	4	-	-	-	1	-
HvC3H38	HORVU.MOREX.r2.5HG0439140	3	-	-	-	-	-
HvC3H43	HORVU.MOREX.r2.6HG0475570	1	-	-	-	-	-
HvC3H44	HORVU.MOREX.r2.6HG0500510	1	-	-	-	-	-
HvC3H45	HORVU.MOREX.r2.6HG0505660	5	-	-	-	-	-
HvC3H46	HORVU.MOREX.r2.6HG0515160	1	-	-	-	-	-
HvC3H47	HORVU.MOREX.r2.6HG0526270	8	2	-	2	-	-
HvC3H48	HORVU.MOREX.r2.7HG0560290	-	-	2	-	-	-
HvC3H49	HORVU.MOREX.r2.7HG0579580	6	1	-	-	-	-
HvC3H50	HORVU.MOREX.r2.7HG0600900	2	-	-	-	-	-
HvC3H51	HORVU.MOREX.r2.7HG0602740	7	1	-	1	-	-
HvC3H52	HORVU.MOREX.r2.7HG0607870	11	-	-	-	-	-
HvC3H53	HORVU.MOREX.r2.7HG0609970	6	-	-	-	-	-

## Sheet: Table S10
Table S10. Tracy-Widom (TW) statistics and P-values for the first 10 eigenvalues in the PCA of HvC3Hs-related SNPs.
Number	Eigenvalue	Difference	Twstat	p-value	Effect.n	Variance
1	22.2586	NA	39.848	8.31118e-75	34.627	0.22108
2	5.27296	-16.9856	9.46	3.02669e-10	95.177	0.05314
3	5.07844	-0.194521	10.871	3.25518e-12	99.368	0.05023
4	4.54128	-0.537167	8.894	1.71042e-09	104.517	0.04515
5	4.45415	-0.08713	10.972	2.32316e-12	108.824	0.04424
6	3.99561	-0.458533	8.982	1.30923e-09	114.512	0.03998
7	3.61509	-0.38052	7.012	1.31468e-07	119.306	0.03586
8	3.33927	-0.275824	5.697	4.17909e-06	123.222	0.03302
9	3.22124	-0.118026	6.195	1.17246e-06	126.606	0.03208
10	3.06853	-0.152716	6.155	1.30019e-06	130.385	0.03028

[truncated: 2 more sheets: Table S11, Table S12]
